# Supplementary material for: Looping specificity of Polycomb response elements requires GAF and a combination of looping factors that could form a code
Source: Nucleic Acids Res. 2026 May 28;54(10):gkag512. doi: 10.1093/nar/gkag512 (PMC13216745; doi:10.1093/nar/gkag512)
Supplement: gkag512_Supplemental_Files [file gkag512_supplemental_files.zip]

Archive with 3 entries (3 files):
- 180526140425_NAR_Supplementary_Figures_Sabaris.pdf
- Supplementary Table 1.xlsx
- Supplementary Table 2.xlsx
