# Supplementary material for: Looping specificity of Polycomb response elements requires GAF and a combination of looping factors that could form a code
Source: Nucleic Acids Res. 2026 May 28;54(10):gkag512. doi: 10.1093/nar/gkag512 (PMC13216745; doi:10.1093/nar/gkag512)
Supplement: gkag512_Supplemental_Files [file gkag512_supplemental_files.zip › Supplementary Table 1.xlsx]

## Sheet: Table content
Table S1 | Next-generation sequence data analysis and statistics
A. CUT&RUN mapping statistics and GEO accessions
B. Highly confident GAF peaks in embryos
C. Highly confident GAF peaks in eye discs
D. Highly confident GAF peaks in wing discs
E. HiC mapping statistics and GEO accessions
F. MicroC mapping statistics and GEO accessions
G. Called loops in Micro-C data of WT flies in embryos
H. Called loops in Micro-C data of PH-KD strain (Parreno et al 2024) at 18C (Control) in eye discs
I. Called loops in Micro-C data of WT flies in wing discs
J. Loops overlapping GAF peaks in embryo, eye and wing discs

## Sheet: A.CUT&RUN
Table S1 | A. Mapping statistics of CUT&RUN analysis and GEO accessions
Target	Antibody	Assay	Tissue	Condition	Replicate	Related with	fastq file	GEO Accession	Total reads	Alignment Rate (%)	Number of called peaks by MACS3 (q=0.001)	Number of filtered peaks (MACS3 score>100 AND FoldChange>2)
GAF	made in-house	CUT&RUN	Embryo	WT	1	Fig 1/ S2/S3	E_GAF_R1_1.fq.gz; E_GAF_R1_2.fq.gz	GSM9177312	12169498	54.25	1885	1855
GAF	made in-house	CUT&RUN	Embryo	WT	2	Fig 1/ S2/S3	E_GAF_R2_1.fq.gz; E_GAF_R2_2.fq.gz	GSM9177313	8084542	68.84
GAF	made in-house	CUT&RUN	Wing disc	WT	1	Fig 1/ S2/S3	WD_GAF_R1_1.fq.gz; WD_GAF_R1_2.fq.gz	GSM9177325	10619221	79.67	4752	4272
GAF	made in-house	CUT&RUN	Wing disc	WT	2	Fig 1/ S2/S3	WD_GAF_R2A_1.fq.gz; WD_GAF_R2A_2.fq.gz	GSM9177326	21160286	24.21
							WD_GAF_R2B_1.fq.gz; WD_GAF_R2B_2.fq.gz		20299595	32.92
							WD_GAF_R2C_1.fq.gz; WD_GAF_R2C_2.fq.gz		14255291	31.71
IgG	IgG Cell Signaling, cat 2729S, rabbit	CUT&RUN	Embryo	WT	1	Fig 1 (control)	E_IgG_R1_1.fq.gz; E_IgG_R1_2.fq.gz	GSM9177320	10256288	86.32	NA	NA
IgG	IgG Cell Signaling, cat 2729S, rabbit	CUT&RUN	Embryo	WT	2	Fig 1 (control)	E_IgG_R2_1.fq.gz; E_IgG_R2_2.fq.gz	GSM9177321	12777876	65.49
IgG	IgG Cell Signaling, cat 2729S, rabbit	CUT&RUN	Wing disc	WT	1	Fig 1 (control)	WD_IgG_R1A_1.fq.gz; WD_IgG_R1A_2.fq.gz	GSM9177331	14490514	33.66	NA	NA
							WD_IgG_R1B_1.fq.gz; WD_IgG_R1B_2.fq.gz		20130455	35.60
IgG	IgG Cell Signaling, cat 2729S, rabbit	CUT&RUN	Wing disc	WT	2	Fig 1 (control)	WD_IgG_R2A_1.fq.gz; WD_IgG_R2A_2.fq.gz	GSM9177332	21423551	60.15	NA	NA
							WD_IgG_R2B_1.fq.gz; WD_IgG_R2B_2.fq.gz		14634010	72.07
PH	made in-house	CUT&RUN	Embryo	WT	1	Fig S2/S3	E_PH_R1_1.fq.gz; E_PH_R1_2.fq.gz	GSM9177322	67380440	8.47	NA	NA
PH	made in-house	CUT&RUN	Embryo	WT	2	Fig S2/S3	E_PH_R2_1.fq.gz; E_PH_R2_2.fq.gz	GSM9177323	8267520	73.72
PH	made in-house	CUT&RUN	Embryo	WT	3	Fig S2/S3	E_PH_R3_1.fq.gz; E_PH_R3_2.fq.gz	GSM9177324	8379126	73.22
PH	made in-house	CUT&RUN	Wing disc	WT	1	Fig S2/S3	WD_PH_R1_1.fq.gz; WD_PH_R1_2.fq.gz	GSM9177333	11732268	63.91	NA	NA
PH	made in-house	CUT&RUN	Wing disc	WT	2	Fig S2/S3	WD_PH_R2A_1.fq.gz; WD_PH_R2A_2.fq.gz	GSM9177334	13219620	13.74
							WD_PH_R2B_1.fq.gz; WD_PH_R2B_2.fq.gz		18602897	17.09
H3K27ac	H3K27ac Active Motif, cat 39134, rabbit	CUT&RUN	Embryo	WT	1	Fig S2/S3	E_H3K27ac_R1_1.fq.gz; E_H3K27ac_R1_2.fq.gz	GSM9177314	8181855	85.70	NA	NA
H3K27ac	H3K27ac Active Motif, cat 39134, rabbit	CUT&RUN	Embryo	WT	2	Fig S2/S3	E_H3K27ac_R2_1.fq.gz; E_H3K27ac_R2_2.fq.gz	GSM9177315	10201840	70.74
H3K27ac	H3K27ac Active Motif, cat 39134, rabbit	CUT&RUN	Wing disc	WT	1	Fig S2/S3	WD_H3K27ac_R1_1.fq.gz; WD_H3K27ac_R1_2.fq.gz	GSM9177327	8883917	93.27	NA	NA
H3K27ac	H3K27ac Active Motif, cat 39134, rabbit	CUT&RUN	Wing disc	WT	2	Fig S2/S3	WD_H3K27ac_R2_1.fq.gz; WD_H3K27ac_R2_2.fq.gz	GSM9177328	11178696	83.33
H3K27me3	H3K27me3 Cell Signaling, cat 9733S monoclonal, rabbit,	CUT&RUN	Embryo	WT	1	Fig S2/S3	E_H3K27me3_R1_1.fq.gz; E_H3K27me3_R1_2.fq.gz	GSM9177316	7869411	88.13	NA	NA
H3K27me3	H3K27me3 Cell Signaling, cat 9733S monoclonal, rabbit,	CUT&RUN	Embryo	WT	2	Fig S2/S3	E_H3K27me3_R2_1.fq.gz; E_H3K27me3_R2_2.fq.gz	GSM9177317	9231362	87.87
H3K27me3	H3K27me3 Cell Signaling, cat 9733S monoclonal, rabbit,	CUT&RUN	Embryo	WT	3	Fig S2/S3	E_H3K27me3_R3_1.fq.gz; E_H3K27me3_R3_2.fq.gz	GSM9177318	11566041	85.18
H3K27me3	H3K27me3 Cell Signaling, cat 9733S monoclonal, rabbit,	CUT&RUN	Embryo	WT	4	Fig S2/S3	E_H3K27me3_R4_1.fq.gz; E_H3K27me3_R4_2.fq.gz	GSM9177319	15964846	71.13
H3K27me3	H3K27me3 Cell Signaling, cat 9733S monoclonal, rabbit,	CUT&RUN	Wing disc	WT	1	Fig S2/S3	WD_H3K27me3_R1_1.fq.gz; WD_H3K27me3_R1_2.fq.gz	GSM9177329	7381588	92.67	NA	NA
H3K27me3	H3K27me3 Cell Signaling, cat 9733S monoclonal, rabbit,	CUT&RUN	Wing disc	WT	2	Fig S2/S3	WD_H3K27me3_R2_1.fq.gz; WD_H3K27me3_R2_2.fq.gz	GSM9177330	13179338	83.72
GAF	made in-house	CUT&RUN	Eye disc	PH-KD strain (Parreno et al 2024) at 18C (Control)	1	Fig 3	PH18_GAF_R1_1.fq.gz; PH18_GAF_R1_2.fq.gz	GSM9177335	11909464	48.01	NA	NA
GAF	made in-house	CUT&RUN	Eye disc	PH-KD strain (Parreno et al 2024) at 18C (Control)	2	Fig 3	PH18_GAF_R2_1.fq.gz; PH18_GAF_R2_2.fq.gz	GSM9177336	8651983	64.93
GAF	made in-house	CUT&RUN	Eye disc	PH-KD strain (Parreno et al 2024) at 29C (ph-KD)	1	Fig 3	PH29_GAF_R1_1.fq.gz; PH29_GAF_R1_2.fq.gz	GSM9177337	7472450	67.05	NA	NA
GAF	made in-house	CUT&RUN	Eye disc	PH-KD strain (Parreno et al 2024) at 29C (ph-KD)	2	Fig 3	PH29_GAF_R2_1.fq.gz; PH29_GAF_R2_2.fq.gz	GSM9177338	8922249	48.17
IgG	IgG Cell Signaling, cat 2729S, rabbit	CUT&RUN	Embryo	WT	1	Fig 5	IgG_WT_R1_1.fq.gz; IgG_WT_R1_2.fq.gz	GSM9177349	8991834	71.76	NA	NA
IgG	IgG Cell Signaling, cat 2729S, rabbit	CUT&RUN	Embryo	WT	2	Fig 5	IgG_WT_R2_1.fq.gz; IgG_WT_R2_2.fq.gz	GSM9177350	8885293	78.41
H3K27me3	H3K27me3 Cell Signaling, cat 9733S monoclonal, rabbit,	CUT&RUN	Embryo	WT	1	Fig 5	H3K27me3_WT_R1_1.fq.gz; H3K27me3_WT_R1_2.fq.gz	GSM9177347	9896622	81.15	NA	NA
H3K27me3	H3K27me3 Cell Signaling, cat 9733S monoclonal, rabbit,	CUT&RUN	Embryo	WT	2	Fig 5	H3K27me3_WT_R2_1.fq.gz; H3K27me3_WT_R2_2.fq.gz	GSM9177348	12445054	82.46
H3K27me3	H3K27me3 Cell Signaling, cat 9733S monoclonal, rabbit,	CUT&RUN	Embryo	deltaTSS	1	Fig 5	H3K27me3_deltaTSS_R1_1.fq.gz; H3K27me3_deltaTSS_R1_2.fq.gz	GSM9177339	8163166	82.80	NA	NA
H3K27me3	H3K27me3 Cell Signaling, cat 9733S monoclonal, rabbit,	CUT&RUN	Embryo	deltaTSS	2	Fig 5	H3K27me3_deltaTSS_R2_1.fq.gz; H3K27me3_deltaTSS_R2_2.fq.gz	GSM9177340	10102834	79.13
H3K27me3	H3K27me3 Cell Signaling, cat 9733S monoclonal, rabbit,	CUT&RUN	Embryo	en_PRE_replacement	1	Fig 5	H3K27me3_en_R1_1.fq.gz; H3K27me3_en_R1_2.fq.gz	GSM9177341	10210407	81.35	NA	NA
H3K27me3	H3K27me3 Cell Signaling, cat 9733S monoclonal, rabbit,	CUT&RUN	Embryo	en_PRE_replacement	2	Fig 5	H3K27me3_en_R2A_1.fq.gz; H3K27me3_en_R2A_2.fq.gz	GSM9177342	5565778	85.04
							H3K27me3_en_R2B_1.fq.gz; H3K27me3_en_R2B_2.fq.gz		3999615	85.52
H3K27me3	H3K27me3 Cell Signaling, cat 9733S monoclonal, rabbit,	CUT&RUN	Embryo	Fab7_PRE_replacement	1	Fig 5	H3K27me3_Fab7_R1_1.fq.gz; H3K27me3_Fab7_R1_2.fq.gz	GSM9177343	7721196	83.41	NA	NA
H3K27me3	H3K27me3 Cell Signaling, cat 9733S monoclonal, rabbit,	CUT&RUN	Embryo	Fab7_PRE_replacement	2	Fig 5	H3K27me3_Fab7_R2A_1.fq.gz; H3K27me3_Fab7_R2A_2.fq.gz	GSM9177344	5801948	79.66
							H3K27me3_Fab7_R2B_1.fq.gz; H3K27me3_Fab7_R2B_2.fq.gz		4599197	80.16
H3K27me3	H3K27me3 Cell Signaling, cat 9733S monoclonal, rabbit,	CUT&RUN	Embryo	D.vir_PRE_replacement	1	Fig 5	H3K27me3_vir_R1_1.fq.gz; H3K27me3_vir_R1_2.fq.gz	GSM9177345	7932702	78.70	NA	NA
H3K27me3	H3K27me3 Cell Signaling, cat 9733S monoclonal, rabbit,	CUT&RUN	Embryo	D.vir_PRE_replacement	2	Fig 5	H3K27me3_vir_R2_1.fq.gz; H3K27me3_vir_R2_2.fq.gz	GSM9177346	12426215	82.76
GAF	made in-house	CUT&RUN	Eye disc	WT	1	Fig 1/ S2/S3	ED_GAF_R1_1.fq.gz; ED_GAF_R1_2.fq.gz	GSM9312115	8870258	65.79	7865	6441
GAF	made in-house	CUT&RUN	Eye disc	WT	2	Fig 1/ S2/S3	ED_GAF_R2_1.fq.gz; ED_GAF_R2_2.fq.gz	GSM9312116	8997664	67.79
IgG	IgG Cell Signaling, cat 2729S, rabbit	CUT&RUN	Eye disc	WT	1	Fig 1 (control)	ED_IgG_R1_1.fq.gz; ED_IgG_R1_2.fq.gz	GSM9312117	9966366	71.38	NA	NA
IgG	IgG Cell Signaling, cat 2729S, rabbit	CUT&RUN	Eye disc	WT	2	Fig 1 (control)	ED_IgG_R2_1.fq.gz; ED_IgG_R2_2.fq.gz	GSM9312118	10683819	54.88

## Sheet: B.Embryo GAF peaks
Table S1 | Highly confident GAF peaks in embryos (MACS3 score of >100 and a fold-change of >2).
Chrom.	start	end	peak_ID	MACS3_score	strand	signalValue	-LOG10(pvalue)	-LOG10(qvalue)	peak_summit	quartile
chr2L	5568	5891	E_GAF_R1R2merged_macs3_q0.001_peak_1	140	.	360771	162039	14053	218	1
chr2L	66485	67469	E_GAF_R1R2merged_macs3_q0.001_peak_2	1271	.	625766	130307	127133	534	4
chr2L	128616	129768	E_GAF_R1R2merged_macs3_q0.001_peak_5	440	.	404204	466436	440804	685	3
chr2L	131433	132074	E_GAF_R1R2merged_macs3_q0.001_peak_6	449	.	417909	475539	44981	349	3
chr2L	160561	162284	E_GAF_R1R2merged_macs3_q0.001_peak_7	1194	.	64219	122559	119435	1152	4
chr2L	166420	166970	E_GAF_R1R2merged_macs3_q0.001_peak_8	252	.	320963	275774	252414	354	2
chr2L	220477	224881	E_GAF_R1R2merged_macs3_q0.001_peak_9	4710	.	132822	476255	471092	1773	4
chr2L	245982	247847	E_GAF_R1R2merged_macs3_q0.001_peak_10	1148	.	652708	117945	114849	885	4
chr2L	248574	249957	E_GAF_R1R2merged_macs3_q0.001_peak_11	877	.	593644	906791	87756	762	4
chr2L	430074	431684	E_GAF_R1R2merged_macs3_q0.001_peak_14	155	.	292254	177211	155412	934	1
chr2L	478855	481419	E_GAF_R1R2merged_macs3_q0.001_peak_15	2222	.	797483	225997	222245	1263	4
chr2L	490276	491155	E_GAF_R1R2merged_macs3_q0.001_peak_16	331	.	361144	356218	331836	422	2
chr2L	516187	516802	E_GAF_R1R2merged_macs3_q0.001_peak_19	267	.	352922	291293	267727	413	2
chr2L	522135	522597	E_GAF_R1R2merged_macs3_q0.001_peak_20	106	.	259708	127603	106851	291	1
chr2L	523003	523809	E_GAF_R1R2merged_macs3_q0.001_peak_21	581	.	418704	608133	581156	493	3
chr2L	594646	595365	E_GAF_R1R2merged_macs3_q0.001_peak_22	470	.	431807	495959	470026	240	3
chr2L	701239	702492	E_GAF_R1R2merged_macs3_q0.001_peak_23	1437	.	833704	147047	143777	755	4
chr2L	714826	715783	E_GAF_R1R2merged_macs3_q0.001_peak_24	2711	.	128253	275.08	271118	425	4
chr2L	826012	827431	E_GAF_R1R2merged_macs3_q0.001_peak_25	475	.	436345	501592	475604	702	3
chr2L	867111	868668	E_GAF_R1R2merged_macs3_q0.001_peak_26	425	.	437554	450854	425393	454	3
chr2L	1062520	1063170	E_GAF_R1R2merged_macs3_q0.001_peak_27	179	.	292969	201615	179387	229	1
chr2L	1119090	1119629	E_GAF_R1R2merged_macs3_q0.001_peak_29	276	.	330617	300216	276532	183	2
chr2L	1157655	1158415	E_GAF_R1R2merged_macs3_q0.001_peak_30	116	.	246704	137328	116355	77	1
chr2L	1185849	1186174	E_GAF_R1R2merged_macs3_q0.001_peak_31	289	.	347561	313651	289792	174	2
chr2L	1617545	1618137	E_GAF_R1R2merged_macs3_q0.001_peak_34	243	.	37647	266334	243104	316	2
chr2L	1648798	1649148	E_GAF_R1R2merged_macs3_q0.001_peak_35	169	.	337757	192045	169984	251	1
chr2L	1649589	1651192	E_GAF_R1R2merged_macs3_q0.001_peak_36	388	.	436801	413211	388172	1423	3
chr2L	1662638	1663717	E_GAF_R1R2merged_macs3_q0.001_peak_37	230	.	326071	254012	230958	521	2
chr2L	1727753	1728383	E_GAF_R1R2merged_macs3_q0.001_peak_38	347	.	387705	372169	347599	202	2
chr2L	1737011	1737366	E_GAF_R1R2merged_macs3_q0.001_peak_39	186	.	292602	208527	186183	190	1
chr2L	1886502	1886907	E_GAF_R1R2merged_macs3_q0.001_peak_40	142	.	296144	163967	14242	111	1
chr2L	1954594	1954919	E_GAF_R1R2merged_macs3_q0.001_peak_41	103	.	27201	124548	103865	142	1
chr2L	1970457	1971266	E_GAF_R1R2merged_macs3_q0.001_peak_42	551	.	47754	577906	551203	219	3
chr2L	1972634	1973099	E_GAF_R1R2merged_macs3_q0.001_peak_43	112	.	253314	133817	112923	233	1
chr2L	2130156	2130930	E_GAF_R1R2merged_macs3_q0.001_peak_44	1782	.	980613	181722	178225	413	4
chr2L	2161203	2163928	E_GAF_R1R2merged_macs3_q0.001_peak_45	612	.	470973	639577	612328	425	3
chr2L	2164564	2165288	E_GAF_R1R2merged_macs3_q0.001_peak_46	196	.	295077	21855	196044	420	2
chr2L	2175142	2175859	E_GAF_R1R2merged_macs3_q0.001_peak_47	168	.	297148	190957	168912	376	1
chr2L	2178354	2179260	E_GAF_R1R2merged_macs3_q0.001_peak_48	248	.	350344	272081	248773	556	2
chr2L	2196567	2198201	E_GAF_R1R2merged_macs3_q0.001_peak_50	341	.	34364	366477	341974	555	2
chr2L	2200119	2203643	E_GAF_R1R2merged_macs3_q0.001_peak_51	3953	.	165261	399889	395306	2252	4
chr2L	2221702	2222052	E_GAF_R1R2merged_macs3_q0.001_peak_52	176	.	31836	198213	176043	221	1
chr2L	2362871	2364708	E_GAF_R1R2merged_macs3_q0.001_peak_53	420	.	399293	446091	420681	1379	3
chr2L	2450673	2451289	E_GAF_R1R2merged_macs3_q0.001_peak_54	1811	.	740515	184703	181187	335	4
chr2L	2454400	2454887	E_GAF_R1R2merged_macs3_q0.001_peak_55	225	.	31147	248403	225435	383	2
chr2L	2750798	2751358	E_GAF_R1R2merged_macs3_q0.001_peak_57	102	.	229029	123195	102545	425	1
chr2L	2751906	2755888	E_GAF_R1R2merged_macs3_q0.001_peak_58	1898	.	776391	193424	189859	3494	4
chr2L	2829821	2831046	E_GAF_R1R2merged_macs3_q0.001_peak_61	367	.	389307	392802	367994	115	2
chr2L	2861402	2862582	E_GAF_R1R2merged_macs3_q0.001_peak_62	109	.	246094	129952	109145	939	1
chr2L	2885952	2887406	E_GAF_R1R2merged_macs3_q0.001_peak_63	1180	.	72352	121213	118097	804	4
chr2L	2887769	2889693	E_GAF_R1R2merged_macs3_q0.001_peak_64	490	.	438643	516748	490614	1465	3
chr2L	3095062	3095770	E_GAF_R1R2merged_macs3_q0.001_peak_67	221	.	333818	244462	221554	193	2
chr2L	3301844	3303581	E_GAF_R1R2merged_macs3_q0.001_peak_68	417	.	382806	443014	417638	1378	3
chr2L	3338838	3339519	E_GAF_R1R2merged_macs3_q0.001_peak_69	161	.	278482	183174	16127	176	1
chr2L	3354803	3355333	E_GAF_R1R2merged_macs3_q0.001_peak_70	997	.	75111	102727	997263	296	4
chr2L	3426166	3426916	E_GAF_R1R2merged_macs3_q0.001_peak_71	143	.	299918	165115	143545	617	1
chr2L	3476387	3476941	E_GAF_R1R2merged_macs3_q0.001_peak_72	207	.	313265	23023	207542	171	2
chr2L	3477739	3478752	E_GAF_R1R2merged_macs3_q0.001_peak_73	315	.	363732	339614	315427	534	2
chr2L	3538616	3540370	E_GAF_R1R2merged_macs3_q0.001_peak_74	682	.	561936	710231	682414	286	3
chr2L	3573335	3574202	E_GAF_R1R2merged_macs3_q0.001_peak_75	178	.	337796	201079	17886	183	1
chr2L	3580313	3581368	E_GAF_R1R2merged_macs3_q0.001_peak_76	1543	.	875024	157711	154377	608	4
chr2L	3631732	3632991	E_GAF_R1R2merged_macs3_q0.001_peak_77	707	.	515161	735047	707042	784	3
chr2L	3655110	3658187	E_GAF_R1R2merged_macs3_q0.001_peak_78	3065	.	145161	310647	306549	687	4
chr2L	3662216	3662603	E_GAF_R1R2merged_macs3_q0.001_peak_79	253	.	360534	277174	253796	219	2
chr2L	3729893	3730408	E_GAF_R1R2merged_macs3_q0.001_peak_80	342	.	403226	367044	342536	301	2
chr2L	3771054	3772238	E_GAF_R1R2merged_macs3_q0.001_peak_81	1416	.	821403	144959	141.7	391	4
chr2L	3789381	3789986	E_GAF_R1R2merged_macs3_q0.001_peak_84	101	.	27872	12258	101943	416	1
chr2L	3803149	3806583	E_GAF_R1R2merged_macs3_q0.001_peak_85	1659	.	858252	169.36	165948	654	4
chr2L	3888372	3889418	E_GAF_R1R2merged_macs3_q0.001_peak_86	140	.	277769	162304	140789	319	1
chr2L	4028349	4029389	E_GAF_R1R2merged_macs3_q0.001_peak_87	398	.	51688	424115	398953	484	3
chr2L	4030233	4031869	E_GAF_R1R2merged_macs3_q0.001_peak_88	275	.	402516	29911	275442	423	2
chr2L	4197381	4197945	E_GAF_R1R2merged_macs3_q0.001_peak_89	575	.	548099	601951	575029	160	3
chr2L	4221499	4222947	E_GAF_R1R2merged_macs3_q0.001_peak_90	846	.	615271	875485	846471	667	4
chr2L	4281553	4283804	E_GAF_R1R2merged_macs3_q0.001_peak_91	562	.	435602	589298	562491	1324	3
chr2L	4332982	4334269	E_GAF_R1R2merged_macs3_q0.001_peak_93	1579	.	711224	161.32	157962	541	4
chr2L	4346744	4347219	E_GAF_R1R2merged_macs3_q0.001_peak_94	128	.	248285	149897	128645	284	1
chr2L	4371434	4372019	E_GAF_R1R2merged_macs3_q0.001_peak_95	915	.	682977	944851	915369	208	4
chr2L	4595035	4595468	E_GAF_R1R2merged_macs3_q0.001_peak_96	278	.	428505	302544	278827	177	2
chr2L	4820496	4821674	E_GAF_R1R2merged_macs3_q0.001_peak_98	1270	.	895506	130204	127031	596	4
chr2L	4997206	4998172	E_GAF_R1R2merged_macs3_q0.001_peak_100	1830	.	926562	186618	183092	402	4
chr2L	4998738	4999345	E_GAF_R1R2merged_macs3_q0.001_peak_101	105	.	257882	126111	105393	447	1
chr2L	5000455	5001334	E_GAF_R1R2merged_macs3_q0.001_peak_102	142	.	274486	164233	142681	96	1
chr2L	5004873	5005338	E_GAF_R1R2merged_macs3_q0.001_peak_103	143	.	294984	164876	143314	260	1
chr2L	5092847	5093420	E_GAF_R1R2merged_macs3_q0.001_peak_104	332	.	372257	35705	332657	334	2
chr2L	5107618	5108617	E_GAF_R1R2merged_macs3_q0.001_peak_105	636	.	510355	663728	63628	744	3
chr2L	5145306	5146329	E_GAF_R1R2merged_macs3_q0.001_peak_106	819	.	665889	848406	819583	800	4
chr2L	5237234	5238858	E_GAF_R1R2merged_macs3_q0.001_peak_107	2677	.	102035	271658	267708	287	4
chr2L	5296888	5297766	E_GAF_R1R2merged_macs3_q0.001_peak_109	162	.	29779	184062	162138	305	1
chr2L	5306561	5306968	E_GAF_R1R2merged_macs3_q0.001_peak_111	170	.	281393	193023	170942	155	1
chr2L	5461100	5461582	E_GAF_R1R2merged_macs3_q0.001_peak_112	306	.	351797	330403	306331	330	2
chr2L	5542574	5543306	E_GAF_R1R2merged_macs3_q0.001_peak_113	107	.	245702	128234	107466	273	1
chr2L	5546695	5547452	E_GAF_R1R2merged_macs3_q0.001_peak_114	315	.	357917	340121	315929	371	2
chr2L	5799379	5800342	E_GAF_R1R2merged_macs3_q0.001_peak_115	1710	.	863737	174539	171091	525	4
chr2L	5804858	5805678	E_GAF_R1R2merged_macs3_q0.001_peak_116	175	.	322752	197733	17557	286	1
chr2L	5879312	5880141	E_GAF_R1R2merged_macs3_q0.001_peak_117	2904	.	117121	294.44	290406	395	4
chr2L	5907124	5907666	E_GAF_R1R2merged_macs3_q0.001_peak_118	957	.	568177	98761	957861	166	4
chr2L	5943609	5945183	E_GAF_R1R2merged_macs3_q0.001_peak_119	1128	.	676961	115955	112872	171	4
chr2L	5977279	5980931	E_GAF_R1R2merged_macs3_q0.001_peak_120	3285	.	10355	332793	328589	2982	4
chr2L	5981752	5983669	E_GAF_R1R2merged_macs3_q0.001_peak_121	1222	.	666518	125.44	122297	483	4
chr2L	5997165	5998347	E_GAF_R1R2merged_macs3_q0.001_peak_122	283	.	347779	306902	283129	728	2
chr2L	6078800	6079390	E_GAF_R1R2merged_macs3_q0.001_peak_125	709	.	506808	737867	709843	282	3
chr2L	6088186	6089361	E_GAF_R1R2merged_macs3_q0.001_peak_126	351	.	367541	376583	351964	356	2
chr2L	6178352	6179402	E_GAF_R1R2merged_macs3_q0.001_peak_128	2855	.	112608	289523	285508	545	4
chr2L	6252315	6253147	E_GAF_R1R2merged_macs3_q0.001_peak_129	2159	.	105219	219716	215994	370	4
chr2L	6323793	6324476	E_GAF_R1R2merged_macs3_q0.001_peak_130	148	.	251745	170513	148837	583	1
chr2L	6339011	6339645	E_GAF_R1R2merged_macs3_q0.001_peak_131	105	.	245301	126515	105788	428	1
chr2L	6455245	6455854	E_GAF_R1R2merged_macs3_q0.001_peak_132	185	.	315084	207643	185317	95	1
chr2L	6479488	6480180	E_GAF_R1R2merged_macs3_q0.001_peak_133	636	.	559557	664376	636923	140	3
chr2L	6480958	6481690	E_GAF_R1R2merged_macs3_q0.001_peak_134	146	.	25496	168554	146918	318	1
chr2L	6647112	6648696	E_GAF_R1R2merged_macs3_q0.001_peak_135	213	.	336918	236264	213482	406	2
chr2L	6786826	6788164	E_GAF_R1R2merged_macs3_q0.001_peak_136	1907	.	795364	194.28	190709	756	4
chr2L	6791849	6792429	E_GAF_R1R2merged_macs3_q0.001_peak_137	350	.	395577	375518	350912	429	2
chr2L	6793644	6795461	E_GAF_R1R2merged_macs3_q0.001_peak_138	1169	.	717954	120008	116.9	798	4
chr2L	6922089	6922408	E_GAF_R1R2merged_macs3_q0.001_peak_140	136	.	275303	158391	136956	202	1
chr2L	7009970	7010432	E_GAF_R1R2merged_macs3_q0.001_peak_141	219	.	329447	242375	219498	221	2
chr2L	7048884	7050630	E_GAF_R1R2merged_macs3_q0.001_peak_142	339	.	363057	363504	339036	540	2
chr2L	7188377	7188827	E_GAF_R1R2merged_macs3_q0.001_peak_143	327	.	399309	351881	32755	214	2
chr2L	7249426	7249758	E_GAF_R1R2merged_macs3_q0.001_peak_144	175	.	31271	197392	175237	154	1
chr2L	7418434	7418899	E_GAF_R1R2merged_macs3_q0.001_peak_145	116	.	258675	13717	116202	132	1
chr2L	7419780	7420287	E_GAF_R1R2merged_macs3_q0.001_peak_146	330	.	454919	354384	330022	102	2
chr2L	7495344	7496182	E_GAF_R1R2merged_macs3_q0.001_peak_148	497	.	514194	523551	497351	309	3
chr2L	7530594	7531042	E_GAF_R1R2merged_macs3_q0.001_peak_149	375	.	459599	400285	375393	209	3
chr2L	7576730	7577248	E_GAF_R1R2merged_macs3_q0.001_peak_150	143	.	280968	165219	143647	125	1
chr2L	7701671	7701996	E_GAF_R1R2merged_macs3_q0.001_peak_151	139	.	321167	16072	13924	141	1
chr2L	7809385	7810617	E_GAF_R1R2merged_macs3_q0.001_peak_152	410	.	381226	435588	410298	554	3
chr2L	7811534	7811923	E_GAF_R1R2merged_macs3_q0.001_peak_153	117	.	284374	138617	117615	237	1
chr2L	7827735	7829385	E_GAF_R1R2merged_macs3_q0.001_peak_154	1258	.	723488	128982	125816	889	4
chr2L	7855274	7855607	E_GAF_R1R2merged_macs3_q0.001_peak_155	120	.	273493	142012	120933	106	1
chr2L	7887189	7887657	E_GAF_R1R2merged_macs3_q0.001_peak_156	251	.	369226	275319	251966	147	2
chr2L	7984077	7984796	E_GAF_R1R2merged_macs3_q0.001_peak_157	155	.	317841	177095	155298	221	1
chr2L	7991339	7992276	E_GAF_R1R2merged_macs3_q0.001_peak_158	1010	.	677735	104.06	101052	396	4
chr2L	7993510	7994788	E_GAF_R1R2merged_macs3_q0.001_peak_159	1397	.	903622	142988	139.74	830	4
chr2L	8010295	8010726	E_GAF_R1R2merged_macs3_q0.001_peak_160	148	.	31998	170368	148697	314	1
chr2L	8030769	8032190	E_GAF_R1R2merged_macs3_q0.001_peak_161	877	.	5906	90685	877617	872	4
chr2L	8083188	8085145	E_GAF_R1R2merged_macs3_q0.001_peak_162	825	.	485471	854484	825615	408	4
chr2L	8104137	8104568	E_GAF_R1R2merged_macs3_q0.001_peak_163	161	.	301822	183868	161949	128	1
chr2L	8162457	8163459	E_GAF_R1R2merged_macs3_q0.001_peak_164	2053	.	969005	208981	205315	398	4
chr2L	8205163	8205696	E_GAF_R1R2merged_macs3_q0.001_peak_165	370	.	480494	395014	370182	167	3
chr2L	8277688	8278545	E_GAF_R1R2merged_macs3_q0.001_peak_166	1727	.	104589	176239	172778	235	4
chr2L	8416142	8417022	E_GAF_R1R2merged_macs3_q0.001_peak_167	606	.	509439	633854	606655	498	3
chr2L	8419257	8420599	E_GAF_R1R2merged_macs3_q0.001_peak_168	213	.	32169	23677	213979	420	2
chr2L	8424746	8425285	E_GAF_R1R2merged_macs3_q0.001_peak_169	128	.	271021	149659	128412	155	1
chr2L	8534479	8536323	E_GAF_R1R2merged_macs3_q0.001_peak_171	822	.	613155	851671	822827	692	4
chr2L	8542068	8544635	E_GAF_R1R2merged_macs3_q0.001_peak_172	1469	.	101601	150225	146936	505	4
chr2L	8691227	8691996	E_GAF_R1R2merged_macs3_q0.001_peak_173	475	.	538684	501496	475509	247	3
chr2L	8708849	8709487	E_GAF_R1R2merged_macs3_q0.001_peak_174	187	.	31937	209479	187119	367	1
chr2L	8717965	8718553	E_GAF_R1R2merged_macs3_q0.001_peak_175	941	.	626345	97101	941369	228	4
chr2L	8735609	8736117	E_GAF_R1R2merged_macs3_q0.001_peak_176	143	.	304676	164997	14343	246	1
chr2L	8739737	8740702	E_GAF_R1R2merged_macs3_q0.001_peak_177	1024	.	708947	105443	102425	465	4
chr2L	8825107	8825654	E_GAF_R1R2merged_macs3_q0.001_peak_178	299	.	360352	32347	299484	405	2
chr2L	8898280	8898612	E_GAF_R1R2merged_macs3_q0.001_peak_179	101	.	272786	121838	101219	160	1
chr2L	8949592	8951884	E_GAF_R1R2merged_macs3_q0.001_peak_180	1300	.	860298	133249	130058	466	4
chr2L	8957784	8958413	E_GAF_R1R2merged_macs3_q0.001_peak_181	1459	.	869463	149238	145954	453	4
chr2L	9175292	9177008	E_GAF_R1R2merged_macs3_q0.001_peak_182	1957	.	914672	199372	195767	982	4
chr2L	9178406	9179507	E_GAF_R1R2merged_macs3_q0.001_peak_183	166	.	314648	188917	16691	326	1
chr2L	9205052	9205772	E_GAF_R1R2merged_macs3_q0.001_peak_184	410	.	409199	435938	410641	264	3
chr2L	9447945	9450008	E_GAF_R1R2merged_macs3_q0.001_peak_186	3638	.	132068	368228	363825	591	4
chr2L	9494106	9494517	E_GAF_R1R2merged_macs3_q0.001_peak_187	101	.	236797	122454	101823	116	1
chr2L	9521227	9523524	E_GAF_R1R2merged_macs3_q0.001_peak_188	642	.	614084	669756	642261	1697	3
chr2L	9567600	9569125	E_GAF_R1R2merged_macs3_q0.001_peak_189	1692	.	821102	172666	169231	1088	4
chr2L	9581739	9582139	E_GAF_R1R2merged_macs3_q0.001_peak_190	115	.	256103	136339	115388	79	1
chr2L	9607918	9608557	E_GAF_R1R2merged_macs3_q0.001_peak_191	335	.	376967	359937	335512	236	2
chr2L	9613391	9613982	E_GAF_R1R2merged_macs3_q0.001_peak_192	132	.	284297	15428	132933	187	1
chr2L	9705667	9706317	E_GAF_R1R2merged_macs3_q0.001_peak_194	116	.	269895	137453	116476	494	1
chr2L	10009689	10010325	E_GAF_R1R2merged_macs3_q0.001_peak_195	142	.	260236	164067	142518	421	1
chr2L	10353786	10354152	E_GAF_R1R2merged_macs3_q0.001_peak_196	134	.	297133	155408	134036	220	1
chr2L	10756181	10757471	E_GAF_R1R2merged_macs3_q0.001_peak_198	173	.	313078	195696	17357	323	1
chr2L	10967198	10967758	E_GAF_R1R2merged_macs3_q0.001_peak_199	232	.	313911	255206	232137	331	2
chr2L	11057511	11058410	E_GAF_R1R2merged_macs3_q0.001_peak_201	616	.	52693	64342	616141	501	3
chr2L	11066430	11067507	E_GAF_R1R2merged_macs3_q0.001_peak_202	177	.	32223	199407	177215	787	1
chr2L	11221108	11221508	E_GAF_R1R2merged_macs3_q0.001_peak_204	205	.	319352	228172	205516	279	2
chr2L	11358383	11359206	E_GAF_R1R2merged_macs3_q0.001_peak_205	332	.	38615	357092	332698	381	2
chr2L	11445359	11446676	E_GAF_R1R2merged_macs3_q0.001_peak_206	2043	.	889373	208007	204348	715	4
chr2L	11447241	11448088	E_GAF_R1R2merged_macs3_q0.001_peak_207	1085	.	652177	111603	108546	538	4
chr2L	11581272	11582018	E_GAF_R1R2merged_macs3_q0.001_peak_208	385	.	494932	410237	385234	278	3
chr2L	11804435	11805285	E_GAF_R1R2merged_macs3_q0.001_peak_209	367	.	434262	392337	367536	365	2
chr2L	11806057	11809422	E_GAF_R1R2merged_macs3_q0.001_peak_210	3746	.	118571	379151	374691	949	4
chr2L	11970569	11971872	E_GAF_R1R2merged_macs3_q0.001_peak_211	602	.	459509	630049	602886	663	3
chr2L	12006343	12007564	E_GAF_R1R2merged_macs3_q0.001_peak_213	184	.	280422	207302	184982	824	1
chr2L	12010119	12012256	E_GAF_R1R2merged_macs3_q0.001_peak_214	660	.	445507	688168	660522	590	3
chr2L	12044153	12046402	E_GAF_R1R2merged_macs3_q0.001_peak_215	408	.	486321	434114	40884	789	3
chr2L	12055741	12056304	E_GAF_R1R2merged_macs3_q0.001_peak_216	477	.	445958	503985	477974	375	3
chr2L	12365878	12366508	E_GAF_R1R2merged_macs3_q0.001_peak_217	926	.	634904	95586	926312	270	4
chr2L	12459791	12460511	E_GAF_R1R2merged_macs3_q0.001_peak_218	180	.	316263	202571	180327	292	1
chr2L	12460953	12461794	E_GAF_R1R2merged_macs3_q0.001_peak_219	799	.	618657	828187	799513	487	3
chr2L	12482571	12484714	E_GAF_R1R2merged_macs3_q0.001_peak_220	1767	.	944862	180262	176774	799	4
chr2L	12504313	12505499	E_GAF_R1R2merged_macs3_q0.001_peak_221	1275	.	851776	130678	127502	746	4
chr2L	12507357	12508270	E_GAF_R1R2merged_macs3_q0.001_peak_222	274	.	344449	298503	274843	296	2
chr2L	12520403	12521829	E_GAF_R1R2merged_macs3_q0.001_peak_223	386	.	457231	411046	386033	792	3
chr2L	12529410	12530278	E_GAF_R1R2merged_macs3_q0.001_peak_224	2016	.	947189	205273	201.63	379	4
chr2L	12542752	12544678	E_GAF_R1R2merged_macs3_q0.001_peak_225	641	.	583588	66939	641899	565	3
chr2L	12545238	12546648	E_GAF_R1R2merged_macs3_q0.001_peak_226	3699	.	149148	374403	369968	748	4
chr2L	12586908	12587614	E_GAF_R1R2merged_macs3_q0.001_peak_227	435	.	458927	461141	435567	212	3
chr2L	12617731	12619016	E_GAF_R1R2merged_macs3_q0.001_peak_228	1758	.	806159	179345	175863	582	4
chr2L	12655578	12656165	E_GAF_R1R2merged_macs3_q0.001_peak_229	363	.	385446	388215	363459	346	2
chr2L	12677986	12678653	E_GAF_R1R2merged_macs3_q0.001_peak_230	760	.	621866	788807	760409	404	3
chr2L	12974505	12975486	E_GAF_R1R2merged_macs3_q0.001_peak_231	405	.	451297	430922	405684	455	3
chr2L	13060141	13060580	E_GAF_R1R2merged_macs3_q0.001_peak_232	1317	.	616062	134991	131791	238	4
chr2L	13290446	13290884	E_GAF_R1R2merged_macs3_q0.001_peak_235	185	.	291864	207739	185412	213	1
chr2L	13512522	13514582	E_GAF_R1R2merged_macs3_q0.001_peak_236	1313	.	692827	134554	131357	555	4
chr2L	13550124	13551008	E_GAF_R1R2merged_macs3_q0.001_peak_237	3928	.	186682	397441	392874	583	4
chr2L	13665810	13666620	E_GAF_R1R2merged_macs3_q0.001_peak_238	128	.	289315	149427	128188	378	1
chr2L	13877724	13878843	E_GAF_R1R2merged_macs3_q0.001_peak_239	399	.	447744	424212	399047	272	3
chr2L	14021698	14022379	E_GAF_R1R2merged_macs3_q0.001_peak_240	175	.	300191	197617	175456	178	1
chr2L	14023697	14024457	E_GAF_R1R2merged_macs3_q0.001_peak_241	305	.	372637	329442	305381	354	2
chr2L	14133615	14134349	E_GAF_R1R2merged_macs3_q0.001_peak_242	122	.	286412	143652	12254	392	1
chr2L	14234193	14234866	E_GAF_R1R2merged_macs3_q0.001_peak_243	399	.	465267	425045	399872	289	3
chr2L	14355170	14355651	E_GAF_R1R2merged_macs3_q0.001_peak_244	323	.	385272	348164	323876	314	2
chr2L	14409498	14410576	E_GAF_R1R2merged_macs3_q0.001_peak_245	1273	.	802582	130478	127304	214	4
chr2L	14490032	14491114	E_GAF_R1R2merged_macs3_q0.001_peak_246	6270	.	157505	635221	627083	591	4
chr2L	14689282	14690588	E_GAF_R1R2merged_macs3_q0.001_peak_247	957	.	691815	987412	957665	220	4
chr2L	14995555	14995982	E_GAF_R1R2merged_macs3_q0.001_peak_248	352	.	424634	376962	352338	201	2
chr2L	15056675	15057708	E_GAF_R1R2merged_macs3_q0.001_peak_249	519	.	459265	545617	519208	556	3
chr2L	15332323	15333917	E_GAF_R1R2merged_macs3_q0.001_peak_252	1676	.	879198	171106	167683	1301	4
chr2L	15425773	15426274	E_GAF_R1R2merged_macs3_q0.001_peak_253	658	.	568535	685888	658262	288	3
chr2L	15478251	15478814	E_GAF_R1R2merged_macs3_q0.001_peak_254	392	.	400674	417268	392181	230	3
chr2L	15491683	15492444	E_GAF_R1R2merged_macs3_q0.001_peak_255	467	.	490226	492923	467021	478	3
chr2L	15499098	15500260	E_GAF_R1R2merged_macs3_q0.001_peak_256	477	.	433125	503675	477667	334	3
chr2L	15745302	15746571	E_GAF_R1R2merged_macs3_q0.001_peak_257	585	.	522211	612235	585224	435	3
chr2L	15747333	15748210	E_GAF_R1R2merged_macs3_q0.001_peak_258	1987	.	955846	202371	198745	466	4
chr2L	15762207	15762768	E_GAF_R1R2merged_macs3_q0.001_peak_259	174	.	329051	196428	174289	359	1
chr2L	15911196	15912826	E_GAF_R1R2merged_macs3_q0.001_peak_260	717	.	539637	745122	717041	866	3
chr2L	16231240	16231741	E_GAF_R1R2merged_macs3_q0.001_peak_261	107	.	26896	128725	107945	146	1
chr2L	16234760	16235266	E_GAF_R1R2merged_macs3_q0.001_peak_262	128	.	307779	149604	12836	300	1
chr2L	16267924	16270136	E_GAF_R1R2merged_macs3_q0.001_peak_264	1673	.	795006	170761	167.34	1630	4
chr2L	16279742	16280336	E_GAF_R1R2merged_macs3_q0.001_peak_266	265	.	367468	288773	265238	442	2
chr2L	16284321	16285094	E_GAF_R1R2merged_macs3_q0.001_peak_268	757	.	53375	786355	757976	508	3
chr2L	16285757	16288125	E_GAF_R1R2merged_macs3_q0.001_peak_269	1581	.	717861	161522	158163	995	4
chr2L	16299449	16299831	E_GAF_R1R2merged_macs3_q0.001_peak_270	155	.	290852	177752	155942	175	1
chr2L	16325190	16326066	E_GAF_R1R2merged_macs3_q0.001_peak_271	471	.	477586	497113	471169	599	3
chr2L	16422317	16423215	E_GAF_R1R2merged_macs3_q0.001_peak_273	278	.	365912	302242	27853	693	2
chr2L	16485733	16486830	E_GAF_R1R2merged_macs3_q0.001_peak_274	815	.	579949	843885	815098	514	4
chr2L	16519888	16521848	E_GAF_R1R2merged_macs3_q0.001_peak_275	745	.	521754	773388	745097	904	3
chr2L	16525896	16526849	E_GAF_R1R2merged_macs3_q0.001_peak_276	794	.	55205	822829	794194	432	3
chr2L	16532609	16536818	E_GAF_R1R2merged_macs3_q0.001_peak_277	2578	.	105126	261745	257837	595	4
chr2L	16545400	16546190	E_GAF_R1R2merged_macs3_q0.001_peak_279	125	.	315016	14632	125149	310	1
chr2L	16548044	16548422	E_GAF_R1R2merged_macs3_q0.001_peak_280	135	.	292013	156967	135564	178	1
chr2L	16587588	16589232	E_GAF_R1R2merged_macs3_q0.001_peak_281	2919	.	129657	296029	291989	542	4
chr2L	16601232	16602383	E_GAF_R1R2merged_macs3_q0.001_peak_282	2119	.	112306	215673	211973	461	4
chr2L	16685184	16685595	E_GAF_R1R2merged_macs3_q0.001_peak_283	105	.	237701	125851	105141	179	1
chr2L	16689936	16690584	E_GAF_R1R2merged_macs3_q0.001_peak_284	158	.	293432	180107	158258	416	1
chr2L	16715809	16717029	E_GAF_R1R2merged_macs3_q0.001_peak_285	3510	.	139132	355367	351037	531	4
chr2L	16718526	16718870	E_GAF_R1R2merged_macs3_q0.001_peak_286	134	.	30348	156341	134951	216	1
chr2L	16720305	16721012	E_GAF_R1R2merged_macs3_q0.001_peak_287	205	.	350956	227738	20509	196	2
chr2L	16857403	16858878	E_GAF_R1R2merged_macs3_q0.001_peak_289	368	.	486318	392906	368097	468	2
chr2L	17449328	17450231	E_GAF_R1R2merged_macs3_q0.001_peak_291	149	.	31866	17149	149798	609	1
chr2L	17702415	17702763	E_GAF_R1R2merged_macs3_q0.001_peak_294	197	.	328592	219889	197363	209	2
chr2L	17735447	17736102	E_GAF_R1R2merged_macs3_q0.001_peak_295	144	.	277901	165784	144202	261	1
chr2L	17751111	17751607	E_GAF_R1R2merged_macs3_q0.001_peak_296	255	.	394756	278832	255433	315	2
chr2L	17752369	17753093	E_GAF_R1R2merged_macs3_q0.001_peak_297	869	.	610261	899027	86985	349	4
chr2L	18150129	18150633	E_GAF_R1R2merged_macs3_q0.001_peak_298	105	.	259407	125862	10515	306	1
chr2L	18184694	18185252	E_GAF_R1R2merged_macs3_q0.001_peak_300	155	.	323025	17.68	155011	153	1
chr2L	18483989	18484828	E_GAF_R1R2merged_macs3_q0.001_peak_301	381	.	401368	406945	381978	644	3
chr2L	18562782	18563201	E_GAF_R1R2merged_macs3_q0.001_peak_302	114	.	248006	135864	114926	221	1
chr2L	18732681	18733128	E_GAF_R1R2merged_macs3_q0.001_peak_303	141	.	258061	163231	141701	301	1
chr2L	18782571	18783829	E_GAF_R1R2merged_macs3_q0.001_peak_304	1600	.	795036	163468	160096	518	4
chr2L	18795918	18796679	E_GAF_R1R2merged_macs3_q0.001_peak_305	897	.	66326	927356	897981	424	4
chr2L	19134896	19135885	E_GAF_R1R2merged_macs3_q0.001_peak_308	1648	.	751427	168263	164859	311	4
chr2L	19136368	19137188	E_GAF_R1R2merged_macs3_q0.001_peak_309	341	.	431578	365493	341003	415	2
chr2L	19154842	19155312	E_GAF_R1R2merged_macs3_q0.001_peak_310	287	.	374538	310938	287113	183	2
chr2L	19157862	19158979	E_GAF_R1R2merged_macs3_q0.001_peak_312	992	.	523296	102228	992312	400	4
chr2L	19161448	19161867	E_GAF_R1R2merged_macs3_q0.001_peak_313	161	.	29061	182946	161045	157	1
chr2L	19164721	19166065	E_GAF_R1R2merged_macs3_q0.001_peak_314	870	.	692763	899222	870043	464	4
chr2L	19362093	19363706	E_GAF_R1R2merged_macs3_q0.001_peak_316	612	.	558017	639247	61.2	987	3
chr2L	19397914	19399462	E_GAF_R1R2merged_macs3_q0.001_peak_317	767	.	577569	796445	767998	387	3
chr2L	19423462	19424201	E_GAF_R1R2merged_macs3_q0.001_peak_318	1048	.	701764	107927	104894	353	4
chr2L	19426245	19426598	E_GAF_R1R2merged_macs3_q0.001_peak_319	313	.	378343	338129	313962	148	2
chr2L	19439037	19439360	E_GAF_R1R2merged_macs3_q0.001_peak_320	147	.	287638	169475	147821	116	1
chr2L	19571225	19573347	E_GAF_R1R2merged_macs3_q0.001_peak_322	1621	.	88351	165507	162122	613	4
chr2L	19574813	19577183	E_GAF_R1R2merged_macs3_q0.001_peak_323	1217	.	573703	124868	121729	566	4
chr2L	19764137	19765005	E_GAF_R1R2merged_macs3_q0.001_peak_325	694	.	637841	722267	694358	369	3
chr2L	20310754	20311229	E_GAF_R1R2merged_macs3_q0.001_peak_329	3136	.	162564	317771	313642	273	4
chr2L	20417437	20417827	E_GAF_R1R2merged_macs3_q0.001_peak_330	202	.	320173	224809	202205	139	2
chr2L	20494439	20495001	E_GAF_R1R2merged_macs3_q0.001_peak_331	217	.	383907	240787	217935	349	2
chr2L	20793534	20794303	E_GAF_R1R2merged_macs3_q0.001_peak_333	438	.	493239	464576	438964	338	3
chr2L	20821405	20824671	E_GAF_R1R2merged_macs3_q0.001_peak_334	567	.	556072	594323	56747	393	3
chr2L	20917580	20918353	E_GAF_R1R2merged_macs3_q0.001_peak_335	125	.	29109	147164	125974	354	1
chr2L	21141618	21142306	E_GAF_R1R2merged_macs3_q0.001_peak_337	282	.	394376	305873	282115	503	2
chr2L	21221380	21222128	E_GAF_R1R2merged_macs3_q0.001_peak_338	197	.	321478	219771	197245	516	2
chr2L	21237248	21238333	E_GAF_R1R2merged_macs3_q0.001_peak_339	1366	.	74148	139847	136618	417	4
chr2L	21243774	21244420	E_GAF_R1R2merged_macs3_q0.001_peak_340	232	.	330039	256017	232934	337	2
chr2L	21250545	21251178	E_GAF_R1R2merged_macs3_q0.001_peak_341	674	.	568508	701773	674024	377	3
chr2L	21309547	21310033	E_GAF_R1R2merged_macs3_q0.001_peak_342	262	.	33927	285884	26239	282	2
chr2L	21572634	21573239	E_GAF_R1R2merged_macs3_q0.001_peak_343	158	.	358116	180068	15822	427	1
chr2L	21618798	21619422	E_GAF_R1R2merged_macs3_q0.001_peak_345	249	.	356182	273004	249682	166	2
chr2L	21628679	21629889	E_GAF_R1R2merged_macs3_q0.001_peak_346	197	.	311602	22049	197954	1000	2
chr2L	21632468	21633361	E_GAF_R1R2merged_macs3_q0.001_peak_347	339	.	363057	363504	339036	709	2
chr2L	21683373	21683789	E_GAF_R1R2merged_macs3_q0.001_peak_348	129	.	257783	151137	12986	199	1
chr2L	21753653	21754142	E_GAF_R1R2merged_macs3_q0.001_peak_349	118	.	280397	139097	118083	236	1
chr2L	21794512	21795693	E_GAF_R1R2merged_macs3_q0.001_peak_350	421	.	426293	447266	421846	481	3
chr2L	21828106	21829029	E_GAF_R1R2merged_macs3_q0.001_peak_351	840	.	524276	869168	840197	281	4
chr2L	21898889	21899954	E_GAF_R1R2merged_macs3_q0.001_peak_352	1330	.	754917	136.24	133033	524	4
chr2L	22018487	22019931	E_GAF_R1R2merged_macs3_q0.001_peak_353	2281	.	102752	231943	228164	627	4
chr2L	22023959	22025013	E_GAF_R1R2merged_macs3_q0.001_peak_354	1748	.	874991	178349	174873	591	4
chr2L	22134037	22134462	E_GAF_R1R2merged_macs3_q0.001_peak_355	106	.	268757	126978	106239	289	1
chr2L	22148594	22149068	E_GAF_R1R2merged_macs3_q0.001_peak_357	135	.	287997	157325	135912	278	1
chr2R	1512801	1513177	E_GAF_R1R2merged_macs3_q0.001_peak_358	112	.	246855	13339	112506	243	1
chr2R	5782080	5783371	E_GAF_R1R2merged_macs3_q0.001_peak_362	1688	.	998683	172.32	168888	490	4
chr2R	5992491	5993006	E_GAF_R1R2merged_macs3_q0.001_peak_363	188	.	350912	21113	188745	244	1
chr2R	6102241	6102980	E_GAF_R1R2merged_macs3_q0.001_peak_364	410	.	429484	435864	410568	486	3
chr2R	6120178	6120787	E_GAF_R1R2merged_macs3_q0.001_peak_365	176	.	303837	19917	176984	349	1
chr2R	6131918	6134450	E_GAF_R1R2merged_macs3_q0.001_peak_367	4777	.	145767	482971	477737	1402	4
chr2R	6156193	6157302	E_GAF_R1R2merged_macs3_q0.001_peak_368	2048	.	945338	208533	204.87	400	4
chr2R	6168296	6169410	E_GAF_R1R2merged_macs3_q0.001_peak_370	436	.	456894	462243	436656	284	3
chr2R	6195959	6196626	E_GAF_R1R2merged_macs3_q0.001_peak_371	613	.	484397	640884	613624	273	3
chr2R	6219995	6220991	E_GAF_R1R2merged_macs3_q0.001_peak_372	635	.	512696	663038	635595	544	3
chr2R	6235515	6236442	E_GAF_R1R2merged_macs3_q0.001_peak_373	825	.	499758	854691	82582	452	4
chr2R	6241894	6242323	E_GAF_R1R2merged_macs3_q0.001_peak_374	166	.	324477	18852	166522	171	1
chr2R	6501165	6501984	E_GAF_R1R2merged_macs3_q0.001_peak_375	286	.	361436	309956	286143	529	2
chr2R	6574419	6575518	E_GAF_R1R2merged_macs3_q0.001_peak_376	1355	.	805696	138742	135.52	704	4
chr2R	6605742	6606283	E_GAF_R1R2merged_macs3_q0.001_peak_377	211	.	361778	23407	211322	239	2
chr2R	6610146	6610904	E_GAF_R1R2merged_macs3_q0.001_peak_378	246	.	330571	269652	246375	237	2
chr2R	6612889	6613602	E_GAF_R1R2merged_macs3_q0.001_peak_379	356	.	419468	380729	356062	233	2
chr2R	6627944	6628917	E_GAF_R1R2merged_macs3_q0.001_peak_380	760	.	602424	788642	760245	529	3
chr2R	6630061	6633092	E_GAF_R1R2merged_macs3_q0.001_peak_381	1050	.	596586	108083	105048	1657	4
chr2R	6871497	6872723	E_GAF_R1R2merged_macs3_q0.001_peak_382	1989	.	83329	202527	198901	507	4
chr2R	6878622	6878999	E_GAF_R1R2merged_macs3_q0.001_peak_383	210	.	360603	233133	210401	119	2
chr2R	6885370	6886196	E_GAF_R1R2merged_macs3_q0.001_peak_384	202	.	324862	225056	202447	307	2
chr2R	7049262	7049945	E_GAF_R1R2merged_macs3_q0.001_peak_385	111	.	271851	132553	111688	206	1
chr2R	7146779	7147417	E_GAF_R1R2merged_macs3_q0.001_peak_387	325	.	392048	349928	32562	280	2
chr2R	7150205	7150707	E_GAF_R1R2merged_macs3_q0.001_peak_388	136	.	284282	157758	136339	278	1
chr2R	7170755	7172132	E_GAF_R1R2merged_macs3_q0.001_peak_389	415	.	467619	440433	415086	297	3
chr2R	7245545	7245966	E_GAF_R1R2merged_macs3_q0.001_peak_390	156	.	274175	178711	156886	215	1
chr2R	7248712	7249116	E_GAF_R1R2merged_macs3_q0.001_peak_392	203	.	304057	226448	20382	246	2
chr2R	7352426	7352943	E_GAF_R1R2merged_macs3_q0.001_peak_393	255	.	347377	278469	255074	166	2
chr2R	7381402	7382281	E_GAF_R1R2merged_macs3_q0.001_peak_394	319	.	367412	34386	319623	389	2
chr2R	7418679	7419298	E_GAF_R1R2merged_macs3_q0.001_peak_395	356	.	442113	381263	356588	407	2
chr2R	7486566	7487041	E_GAF_R1R2merged_macs3_q0.001_peak_397	106	.	25769	127432	106685	208	1
chr2R	7487955	7490892	E_GAF_R1R2merged_macs3_q0.001_peak_398	1864	.	860147	190019	186472	924	4
chr2R	7722705	7723442	E_GAF_R1R2merged_macs3_q0.001_peak_400	591	.	531284	618498	591434	186	3
chr2R	7745301	7745816	E_GAF_R1R2merged_macs3_q0.001_peak_401	359	.	338751	384389	359677	195	2
chr2R	7779336	7780267	E_GAF_R1R2merged_macs3_q0.001_peak_402	372	.	446139	397494	372632	435	3
chr2R	7886004	7886454	E_GAF_R1R2merged_macs3_q0.001_peak_403	362	.	442278	387636	362885	168	2
chr2R	8060446	8061692	E_GAF_R1R2merged_macs3_q0.001_peak_405	1143	.	70898	117405	114312	566	4
chr2R	8064788	8065922	E_GAF_R1R2merged_macs3_q0.001_peak_406	268	.	358516	292257	268678	393	2
chr2R	8068914	8069318	E_GAF_R1R2merged_macs3_q0.001_peak_407	108	.	248655	129581	108783	257	1
chr2R	8083203	8083660	E_GAF_R1R2merged_macs3_q0.001_peak_408	106	.	243579	127594	106843	143	1
chr2R	8145717	8146387	E_GAF_R1R2merged_macs3_q0.001_peak_410	175	.	331187	198123	175955	443	1
chr2R	8174268	8174999	E_GAF_R1R2merged_macs3_q0.001_peak_412	140	.	280904	16174	140238	438	1
chr2R	8236771	8238106	E_GAF_R1R2merged_macs3_q0.001_peak_413	650	.	476803	677857	650297	898	3
chr2R	8241756	8242372	E_GAF_R1R2merged_macs3_q0.001_peak_414	297	.	390887	321678	297714	150	2
chr2R	8272516	8273176	E_GAF_R1R2merged_macs3_q0.001_peak_415	611	.	557782	639004	61176	319	3
chr2R	8326887	8327601	E_GAF_R1R2merged_macs3_q0.001_peak_416	574	.	48024	601513	574594	388	3
chr2R	8444275	8444638	E_GAF_R1R2merged_macs3_q0.001_peak_417	260	.	379094	284197	260727	173	2
chr2R	8647283	8650547	E_GAF_R1R2merged_macs3_q0.001_peak_418	1899	.	865032	193538	189972	2274	4
chr2R	8655457	8656087	E_GAF_R1R2merged_macs3_q0.001_peak_419	394	.	41021	42	394885	342	3
chr2R	8665747	8669654	E_GAF_R1R2merged_macs3_q0.001_peak_420	949	.	578092	978737	949045	1923	4
chr2R	8670036	8670803	E_GAF_R1R2merged_macs3_q0.001_peak_421	351	.	386719	376391	351773	491	2
chr2R	8724250	8725466	E_GAF_R1R2merged_macs3_q0.001_peak_422	460	.	497756	486304	460468	152	3
chr2R	8797334	8798498	E_GAF_R1R2merged_macs3_q0.001_peak_423	1911	.	708205	194702	191128	885	4
chr2R	9005475	9005873	E_GAF_R1R2merged_macs3_q0.001_peak_424	206	.	334414	229519	206844	132	2
chr2R	9275081	9275920	E_GAF_R1R2merged_macs3_q0.001_peak_426	258	.	40506	281495	25806	130	2
chr2R	9278855	9279361	E_GAF_R1R2merged_macs3_q0.001_peak_427	173	.	308534	195673	173548	320	1
chr2R	9283856	9285097	E_GAF_R1R2merged_macs3_q0.001_peak_428	655	.	544749	682768	65517	611	3
chr2R	9292045	9292910	E_GAF_R1R2merged_macs3_q0.001_peak_429	390	.	439604	416046	390974	484	3
chr2R	9408672	9409729	E_GAF_R1R2merged_macs3_q0.001_peak_431	415	.	434318	441176	415821	698	3
chr2R	9413460	9414493	E_GAF_R1R2merged_macs3_q0.001_peak_432	371	.	474008	396358	371509	213	3
chr2R	9440850	9443297	E_GAF_R1R2merged_macs3_q0.001_peak_434	561	.	472664	588603	561803	909	3
chr2R	9519265	9519794	E_GAF_R1R2merged_macs3_q0.001_peak_435	118	.	280397	139097	118083	376	1
chr2R	9547637	9548709	E_GAF_R1R2merged_macs3_q0.001_peak_438	452	.	459413	477832	45208	723	3
chr2R	9552337	9554330	E_GAF_R1R2merged_macs3_q0.001_peak_439	273	.	358287	296879	273241	861	2
chr2R	9564937	9565696	E_GAF_R1R2merged_macs3_q0.001_peak_440	176	.	286975	198955	176774	299	1
chr2R	9683231	9684291	E_GAF_R1R2merged_macs3_q0.001_peak_441	140	.	266777	161579	140082	479	1
chr2R	9711367	9712839	E_GAF_R1R2merged_macs3_q0.001_peak_442	799	.	702239	828177	799505	660	3
chr2R	9860850	9862077	E_GAF_R1R2merged_macs3_q0.001_peak_443	174	.	303411	196839	174694	133	1
chr2R	9929571	9930148	E_GAF_R1R2merged_macs3_q0.001_peak_445	839	.	565598	868802	839835	242	4
chr2R	9954717	9956064	E_GAF_R1R2merged_macs3_q0.001_peak_447	2165	.	827415	220282	216557	645	4
chr2R	9957787	9958831	E_GAF_R1R2merged_macs3_q0.001_peak_448	276	.	37622	299707	276029	529	2
chr2R	9978897	9979240	E_GAF_R1R2merged_macs3_q0.001_peak_449	412	.	454851	437667	412349	160	3
chr2R	9988350	9988901	E_GAF_R1R2merged_macs3_q0.001_peak_450	181	.	279043	204013	181749	416	1
chr2R	10025196	10026575	E_GAF_R1R2merged_macs3_q0.001_peak_451	745	.	632221	773664	745371	372	3
chr2R	10055752	10056830	E_GAF_R1R2merged_macs3_q0.001_peak_452	548	.	492612	575228	54855	821	3
chr2R	10100415	10102118	E_GAF_R1R2merged_macs3_q0.001_peak_453	640	.	497259	668227	640746	603	3
chr2R	10123677	10124928	E_GAF_R1R2merged_macs3_q0.001_peak_454	1931	.	945317	196776	193187	367	4
chr2R	10134460	10135122	E_GAF_R1R2merged_macs3_q0.001_peak_455	115	.	282122	136956	115991	439	1
chr2R	10159534	10160265	E_GAF_R1R2merged_macs3_q0.001_peak_456	580	.	488147	607952	580976	513	3
chr2R	10210518	10212022	E_GAF_R1R2merged_macs3_q0.001_peak_457	1950	.	105539	198693	195091	858	4
chr2R	10213923	10214467	E_GAF_R1R2merged_macs3_q0.001_peak_458	332	.	41551	356428	332043	250	2
chr2R	10219322	10220475	E_GAF_R1R2merged_macs3_q0.001_peak_459	509	.	43672	535772	509456	690	3
chr2R	10224462	10226067	E_GAF_R1R2merged_macs3_q0.001_peak_460	1386	.	763337	141932	138.69	765	4
chr2R	10227888	10228736	E_GAF_R1R2merged_macs3_q0.001_peak_461	1177	.	68578	120888	117775	288	4
chr2R	10237900	10239220	E_GAF_R1R2merged_macs3_q0.001_peak_462	733	.	508405	761609	733404	585	3
chr2R	10417635	10418650	E_GAF_R1R2merged_macs3_q0.001_peak_463	259	.	371772	282715	259263	829	2
chr2R	10421026	10424279	E_GAF_R1R2merged_macs3_q0.001_peak_464	4065	.	16214	411241	406581	2493	4
chr2R	10427981	10430819	E_GAF_R1R2merged_macs3_q0.001_peak_465	1814	.	766083	184.92	181403	2431	4
chr2R	10432130	10432678	E_GAF_R1R2merged_macs3_q0.001_peak_466	194	.	343655	217111	194631	314	2
chr2R	10437984	10438483	E_GAF_R1R2merged_macs3_q0.001_peak_467	638	.	457298	665521	638059	180	3
chr2R	10477346	10478628	E_GAF_R1R2merged_macs3_q0.001_peak_468	714	.	565567	742076	714019	639	3
chr2R	10485274	10485870	E_GAF_R1R2merged_macs3_q0.001_peak_469	559	.	498959	586014	559235	194	3
chr2R	10486453	10486891	E_GAF_R1R2merged_macs3_q0.001_peak_470	119	.	270236	140942	119887	246	1
chr2R	10534172	10536559	E_GAF_R1R2merged_macs3_q0.001_peak_471	1872	.	876072	190784	187234	1020	4
chr2R	10537590	10538424	E_GAF_R1R2merged_macs3_q0.001_peak_472	129	.	265671	151145	129867	301	1
chr2R	10540169	10543333	E_GAF_R1R2merged_macs3_q0.001_peak_473	1208	.	726465	124.03	120896	1704	4
chr2R	10547015	10547452	E_GAF_R1R2merged_macs3_q0.001_peak_474	111	.	269348	132217	111359	178	1
chr2R	10551373	10552381	E_GAF_R1R2merged_macs3_q0.001_peak_476	705	.	565253	73379	705794	464	3
chr2R	10553781	10554617	E_GAF_R1R2merged_macs3_q0.001_peak_477	478	.	542578	504841	478821	434	3
chr2R	10555007	10555753	E_GAF_R1R2merged_macs3_q0.001_peak_478	690	.	638812	718781	690895	431	3
chr2R	10557958	10560058	E_GAF_R1R2merged_macs3_q0.001_peak_479	268	.	390976	291994	268417	1679	2
chr2R	10564343	10564821	E_GAF_R1R2merged_macs3_q0.001_peak_480	101	.	246322	122016	101394	98	1
chr2R	10566626	10567155	E_GAF_R1R2merged_macs3_q0.001_peak_481	124	.	296834	14583	12467	236	1
chr2R	10568748	10569140	E_GAF_R1R2merged_macs3_q0.001_peak_482	139	.	246825	16057	139092	138	1
chr2R	10582747	10583651	E_GAF_R1R2merged_macs3_q0.001_peak_483	399	.	365886	424296	399131	665	3
chr2R	10596240	10597065	E_GAF_R1R2merged_macs3_q0.001_peak_484	214	.	326217	237038	214242	335	2
chr2R	10617683	10618776	E_GAF_R1R2merged_macs3_q0.001_peak_485	308	.	361671	332314	308218	839	2
chr2R	10781770	10782988	E_GAF_R1R2merged_macs3_q0.001_peak_487	775	.	587162	803996	775499	941	3
chr2R	10806578	10807859	E_GAF_R1R2merged_macs3_q0.001_peak_488	332	.	40413	356733	332344	218	2
chr2R	11173378	11173822	E_GAF_R1R2merged_macs3_q0.001_peak_489	215	.	291318	23.79	215093	269	2
chr2R	11196932	11197609	E_GAF_R1R2merged_macs3_q0.001_peak_490	642	.	518046	669646	642152	172	3
chr2R	11198500	11199447	E_GAF_R1R2merged_macs3_q0.001_peak_491	440	.	415293	466425	440793	402	3
chr2R	11202256	11203731	E_GAF_R1R2merged_macs3_q0.001_peak_492	830	.	54523	859442	830543	894	4
chr2R	11231632	11233120	E_GAF_R1R2merged_macs3_q0.001_peak_493	1483	.	957911	151674	148376	1095	4
chr2R	11289089	11289657	E_GAF_R1R2merged_macs3_q0.001_peak_494	227	.	314801	250123	227129	184	2
chr2R	11364405	11365124	E_GAF_R1R2merged_macs3_q0.001_peak_495	176	.	278914	198806	176628	277	1
chr2R	11365829	11367544	E_GAF_R1R2merged_macs3_q0.001_peak_496	339	.	408868	364316	339841	1116	2
chr2R	11397210	11398231	E_GAF_R1R2merged_macs3_q0.001_peak_497	2868	.	147936	290878	286857	407	4
chr2R	11475100	11475904	E_GAF_R1R2merged_macs3_q0.001_peak_498	166	.	287182	188554	166554	485	1
chr2R	11527638	11528498	E_GAF_R1R2merged_macs3_q0.001_peak_499	1245	.	6695	127721	124564	503	4
chr2R	11592296	11594384	E_GAF_R1R2merged_macs3_q0.001_peak_500	1156	.	697509	118746	115645	1016	4
chr2R	11603037	11605650	E_GAF_R1R2merged_macs3_q0.001_peak_501	1364	.	761564	139665	136437	2104	4
chr2R	11614222	11616431	E_GAF_R1R2merged_macs3_q0.001_peak_502	230	.	341097	253762	230711	2074	2
chr2R	11626101	11627004	E_GAF_R1R2merged_macs3_q0.001_peak_503	877	.	5906	90685	877617	502	4
chr2R	11629614	11630379	E_GAF_R1R2merged_macs3_q0.001_peak_504	525	.	480973	551549	525088	299	3
chr2R	11632644	11633663	E_GAF_R1R2merged_macs3_q0.001_peak_506	264	.	322167	287708	264189	834	2
chr2R	11634767	11638402	E_GAF_R1R2merged_macs3_q0.001_peak_507	922	.	750943	952111	922588	2780	4
chr2R	11650812	11651542	E_GAF_R1R2merged_macs3_q0.001_peak_509	106	.	263405	127537	106788	532	1
chr2R	11657503	11659390	E_GAF_R1R2merged_macs3_q0.001_peak_510	1275	.	895543	130775	127598	538	4
chr2R	11662563	11663061	E_GAF_R1R2merged_macs3_q0.001_peak_511	209	.	362293	232014	209298	224	2
chr2R	11665087	11665998	E_GAF_R1R2merged_macs3_q0.001_peak_512	510	.	540293	537076	510746	504	3
chr2R	11666362	11667108	E_GAF_R1R2merged_macs3_q0.001_peak_513	200	.	36694	223123	200548	486	2
chr2R	11892645	11893275	E_GAF_R1R2merged_macs3_q0.001_peak_515	191	.	313639	214419	191982	511	2
chr2R	12019560	12019948	E_GAF_R1R2merged_macs3_q0.001_peak_516	153	.	275476	17.51	153342	257	1
chr2R	12119067	12119404	E_GAF_R1R2merged_macs3_q0.001_peak_518	188	.	314344	21103	188647	115	1
chr2R	12252493	12253082	E_GAF_R1R2merged_macs3_q0.001_peak_519	140	.	300375	161673	140174	408	1
chr2R	12261108	12261839	E_GAF_R1R2merged_macs3_q0.001_peak_521	785	.	519633	814306	785732	403	3
chr2R	12453233	12454513	E_GAF_R1R2merged_macs3_q0.001_peak_522	291	.	357326	315235	291354	706	2
chr2R	12586301	12590374	E_GAF_R1R2merged_macs3_q0.001_peak_523	4373	.	154317	442261	437365	3123	4
chr2R	12591480	12592851	E_GAF_R1R2merged_macs3_q0.001_peak_524	262	.	362086	286039	262542	919	2
chr2R	12686840	12687317	E_GAF_R1R2merged_macs3_q0.001_peak_525	111	.	269348	132217	111359	290	1
chr2R	12742927	12743261	E_GAF_R1R2merged_macs3_q0.001_peak_526	125	.	2679	146896	12571	182	1
chr2R	12779855	12780534	E_GAF_R1R2merged_macs3_q0.001_peak_527	779	.	64022	80826	779731	469	3
chr2R	12957593	12960172	E_GAF_R1R2merged_macs3_q0.001_peak_530	759	.	502432	788343	75995	1265	3
chr2R	12979678	12981416	E_GAF_R1R2merged_macs3_q0.001_peak_531	873	.	551059	902658	873452	1193	4
chr2R	12984338	12986188	E_GAF_R1R2merged_macs3_q0.001_peak_532	783	.	504006	812056	783501	1211	3
chr2R	12990880	12992278	E_GAF_R1R2merged_macs3_q0.001_peak_533	177	.	293066	199887	177687	1096	1
chr2R	12995837	12997547	E_GAF_R1R2merged_macs3_q0.001_peak_534	1239	.	609857	127065	123912	965	4
chr2R	13015122	13016188	E_GAF_R1R2merged_macs3_q0.001_peak_535	424	.	404765	450289	424832	547	3
chr2R	13035026	13035781	E_GAF_R1R2merged_macs3_q0.001_peak_537	806	.	592849	835563	806843	346	4
chr2R	13038610	13039454	E_GAF_R1R2merged_macs3_q0.001_peak_538	175	.	265748	197867	175702	271	1
chr2R	13041692	13042777	E_GAF_R1R2merged_macs3_q0.001_peak_539	188	.	314599	211268	18888	271	1
chr2R	13189043	13190613	E_GAF_R1R2merged_macs3_q0.001_peak_540	269	.	380303	293129	269537	383	2
chr2R	13191226	13193023	E_GAF_R1R2merged_macs3_q0.001_peak_541	477	.	459111	503385	47738	560	3
chr2R	13223311	13224453	E_GAF_R1R2merged_macs3_q0.001_peak_542	190	.	246569	213061	190643	351	2
chr2R	13337332	13337840	E_GAF_R1R2merged_macs3_q0.001_peak_543	207	.	346066	230684	207988	169	2
chr2R	13449396	13450278	E_GAF_R1R2merged_macs3_q0.001_peak_544	879	.	625125	908941	879688	217	4
chr2R	13501525	13502828	E_GAF_R1R2merged_macs3_q0.001_peak_545	2282	.	917445	232041	228262	642	4
chr2R	13539663	13540018	E_GAF_R1R2merged_macs3_q0.001_peak_546	175	.	317535	197507	175349	194	1
chr2R	13592548	13593498	E_GAF_R1R2merged_macs3_q0.001_peak_549	290	.	365415	314184	290316	351	2
chr2R	13619984	13620949	E_GAF_R1R2merged_macs3_q0.001_peak_550	441	.	464535	466944	441306	376	3
chr2R	13621413	13621740	E_GAF_R1R2merged_macs3_q0.001_peak_551	111	.	280202	13212	111264	158	1
chr2R	13622400	13623063	E_GAF_R1R2merged_macs3_q0.001_peak_552	624	.	527381	651362	624018	467	3
chr2R	13822394	13823216	E_GAF_R1R2merged_macs3_q0.001_peak_553	117	.	288714	138218	117224	348	1
chr2R	13826259	13826904	E_GAF_R1R2merged_macs3_q0.001_peak_555	395	.	426343	420445	395323	313	3
chr2R	13897559	13898116	E_GAF_R1R2merged_macs3_q0.001_peak_556	200	.	325359	223388	200805	318	2
chr2R	13924320	13927215	E_GAF_R1R2merged_macs3_q0.001_peak_557	1302	.	741673	133438	130246	1380	4
chr2R	13934513	13935091	E_GAF_R1R2merged_macs3_q0.001_peak_558	186	.	330436	208445	186103	385	1
chr2R	13939613	13940315	E_GAF_R1R2merged_macs3_q0.001_peak_559	145	.	291389	16736	145747	368	1
chr2R	13940752	13942026	E_GAF_R1R2merged_macs3_q0.001_peak_560	256	.	353598	280064	256649	611	2
chr2R	13953691	13954383	E_GAF_R1R2merged_macs3_q0.001_peak_561	208	.	306899	231462	208754	242	2
chr2R	13957013	13958280	E_GAF_R1R2merged_macs3_q0.001_peak_562	934	.	634193	96371	934115	947	4
chr2R	13991601	13992590	E_GAF_R1R2merged_macs3_q0.001_peak_563	311	.	406149	336124	31198	397	2
chr2R	14000475	14001276	E_GAF_R1R2merged_macs3_q0.001_peak_565	709	.	539353	737178	709158	478	3
chr2R	14006086	14009210	E_GAF_R1R2merged_macs3_q0.001_peak_567	1487	.	693639	152071	148772	955	4
chr2R	14024244	14025292	E_GAF_R1R2merged_macs3_q0.001_peak_568	293	.	370448	316961	293056	592	2
chr2R	14139865	14141349	E_GAF_R1R2merged_macs3_q0.001_peak_571	562	.	51499	589667	562858	287	3
chr2R	14219141	14219792	E_GAF_R1R2merged_macs3_q0.001_peak_573	408	.	411764	433275	408009	418	3
chr2R	14306856	14308530	E_GAF_R1R2merged_macs3_q0.001_peak_574	3179	.	118466	322147	317997	607	4
chr2R	14332115	14332825	E_GAF_R1R2merged_macs3_q0.001_peak_575	143	.	254459	165105	143536	135	1
chr2R	14458040	14458686	E_GAF_R1R2merged_macs3_q0.001_peak_576	474	.	465102	500319	474343	197	3
chr2R	14481369	14482612	E_GAF_R1R2merged_macs3_q0.001_peak_577	311	.	375743	33534	311206	793	2
chr2R	14526561	14527264	E_GAF_R1R2merged_macs3_q0.001_peak_580	500	.	483264	52.69	500668	309	3
chr2R	14715871	14716264	E_GAF_R1R2merged_macs3_q0.001_peak_581	158	.	298134	180615	158755	160	1
chr2R	14765507	14766028	E_GAF_R1R2merged_macs3_q0.001_peak_582	369	.	45657	394341	369516	319	2
chr2R	14768291	14769307	E_GAF_R1R2merged_macs3_q0.001_peak_583	832	.	683505	861765	832846	453	4
chr2R	14798932	14799709	E_GAF_R1R2merged_macs3_q0.001_peak_584	1652	.	763039	168695	165288	537	4
chr2R	14933444	14933976	E_GAF_R1R2merged_macs3_q0.001_peak_586	105	.	282093	126573	105845	306	1
chr2R	14958533	14959509	E_GAF_R1R2merged_macs3_q0.001_peak_587	349	.	444555	374108	349517	502	2
chr2R	14962256	14963225	E_GAF_R1R2merged_macs3_q0.001_peak_588	149	.	291201	170824	149144	612	1
chr2R	14964085	14965928	E_GAF_R1R2merged_macs3_q0.001_peak_589	2049	.	868837	208563	204.9	645	4
chr2R	15010521	15011259	E_GAF_R1R2merged_macs3_q0.001_peak_590	591	.	432754	618492	591429	385	3
chr2R	15116017	15116516	E_GAF_R1R2merged_macs3_q0.001_peak_591	281	.	409969	305359	281607	180	2
chr2R	15127898	15128770	E_GAF_R1R2merged_macs3_q0.001_peak_592	514	.	46862	540532	514172	355	3
chr2R	15308508	15308922	E_GAF_R1R2merged_macs3_q0.001_peak_594	112	.	275013	133329	112446	121	1
chr2R	15322554	15323186	E_GAF_R1R2merged_macs3_q0.001_peak_595	184	.	295899	206476	184166	354	1
chr2R	15349272	15350128	E_GAF_R1R2merged_macs3_q0.001_peak_596	1397	.	87772	142952	139705	404	4
chr2R	15373169	15373576	E_GAF_R1R2merged_macs3_q0.001_peak_597	262	.	452614	285506	262019	147	2
chr2R	15600202	15600805	E_GAF_R1R2merged_macs3_q0.001_peak_598	536	.	527994	562866	536305	199	3
chr2R	15613271	15613903	E_GAF_R1R2merged_macs3_q0.001_peak_599	429	.	502003	454917	429412	389	3
chr2R	15675212	15677017	E_GAF_R1R2merged_macs3_q0.001_peak_600	3371	.	120253	341383	337138	957	4
chr2R	15734524	15735527	E_GAF_R1R2merged_macs3_q0.001_peak_601	1689	.	888468	172348	168916	754	4
chr2R	15816634	15817279	E_GAF_R1R2merged_macs3_q0.001_peak_602	144	.	277901	165784	144202	460	1
chr2R	15931030	15931926	E_GAF_R1R2merged_macs3_q0.001_peak_605	409	.	431125	434648	409364	526	3
chr2R	16031127	16031810	E_GAF_R1R2merged_macs3_q0.001_peak_606	229	.	354457	252176	229148	171	2
chr2R	16098242	16098861	E_GAF_R1R2merged_macs3_q0.001_peak_607	210	.	318187	233225	210491	101	2
chr2R	16102767	16105154	E_GAF_R1R2merged_macs3_q0.001_peak_608	2771	.	128569	281.14	277156	476	4
chr2R	16129275	16130841	E_GAF_R1R2merged_macs3_q0.001_peak_610	1463	.	747414	149658	146372	877	4
chr2R	16150373	16150910	E_GAF_R1R2merged_macs3_q0.001_peak_611	105	.	239583	126404	10568	381	1
chr2R	16155094	16156099	E_GAF_R1R2merged_macs3_q0.001_peak_612	150	.	299073	172002	15.03	815	1
chr2R	16187101	16188073	E_GAF_R1R2merged_macs3_q0.001_peak_613	1951	.	869772	198.72	195119	576	4
chr2R	16210104	16210903	E_GAF_R1R2merged_macs3_q0.001_peak_614	145	.	280999	166959	145352	563	1
chr2R	16335650	16336499	E_GAF_R1R2merged_macs3_q0.001_peak_615	413	.	424348	43909	413758	190	3
chr2R	16338311	16339119	E_GAF_R1R2merged_macs3_q0.001_peak_616	183	.	315468	205952	183652	537	1
chr2R	16499526	16500651	E_GAF_R1R2merged_macs3_q0.001_peak_617	883	.	768729	913037	883762	549	4
chr2R	16579401	16581013	E_GAF_R1R2merged_macs3_q0.001_peak_618	932	.	586328	962413	93283	267	4
chr2R	16582938	16584342	E_GAF_R1R2merged_macs3_q0.001_peak_619	3359	.	113403	340183	335944	736	4
chr2R	16594251	16594838	E_GAF_R1R2merged_macs3_q0.001_peak_620	613	.	506205	640676	613417	388	3
chr2R	16607758	16608147	E_GAF_R1R2merged_macs3_q0.001_peak_621	136	.	266423	158102	136676	105	1
chr2R	16611544	16612131	E_GAF_R1R2merged_macs3_q0.001_peak_623	130	.	289595	151442	130156	154	1
chr2R	16856231	16857290	E_GAF_R1R2merged_macs3_q0.001_peak_624	1121	.	585187	115251	112171	486	4
chr2R	17026905	17028683	E_GAF_R1R2merged_macs3_q0.001_peak_625	234	.	303869	257122	234023	1384	2
chr2R	17096852	17098205	E_GAF_R1R2merged_macs3_q0.001_peak_626	803	.	701869	832582	803879	891	4
chr2R	17215826	17216182	E_GAF_R1R2merged_macs3_q0.001_peak_627	161	.	29061	182946	161045	179	1
chr2R	17261733	17263221	E_GAF_R1R2merged_macs3_q0.001_peak_628	382	.	336544	40782	382842	222	3
chr2R	17264866	17266016	E_GAF_R1R2merged_macs3_q0.001_peak_630	3893	.	149873	393867	389327	422	4
chr2R	17420468	17421263	E_GAF_R1R2merged_macs3_q0.001_peak_631	172	.	250493	19414	172041	309	1
chr2R	17458320	17458878	E_GAF_R1R2merged_macs3_q0.001_peak_632	369	.	364229	394679	36985	281	2
chr2R	17461889	17462581	E_GAF_R1R2merged_macs3_q0.001_peak_633	246	.	343639	270013	246732	384	2
chr2R	17476042	17476618	E_GAF_R1R2merged_macs3_q0.001_peak_634	296	.	42779	320009	296066	258	2
chr2R	17547819	17548647	E_GAF_R1R2merged_macs3_q0.001_peak_636	233	.	334745	256458	233368	383	2
chr2R	17592821	17593681	E_GAF_R1R2merged_macs3_q0.001_peak_637	293	.	386052	317026	29312	203	2
chr2R	17715999	17718010	E_GAF_R1R2merged_macs3_q0.001_peak_638	1958	.	867139	199.41	195804	1441	4
chr2R	17719106	17719810	E_GAF_R1R2merged_macs3_q0.001_peak_639	450	.	423449	476592	450853	322	3
chr2R	17796146	17796538	E_GAF_R1R2merged_macs3_q0.001_peak_640	255	.	336914	278798	255399	224	2
chr2R	17801063	17802617	E_GAF_R1R2merged_macs3_q0.001_peak_641	1267	.	657387	129893	126723	706	4
chr2R	17804088	17805164	E_GAF_R1R2merged_macs3_q0.001_peak_642	466	.	483279	492816	466914	316	3
chr2R	18140789	18141675	E_GAF_R1R2merged_macs3_q0.001_peak_647	431	.	437249	456659	431131	355	3
chr2R	18156539	18157962	E_GAF_R1R2merged_macs3_q0.001_peak_648	374	.	412188	399275	374395	560	3
chr2R	18229718	18233032	E_GAF_R1R2merged_macs3_q0.001_peak_649	447	.	494669	47288	447178	1508	3
chr2R	18288250	18289216	E_GAF_R1R2merged_macs3_q0.001_peak_650	371	.	447791	395891	371049	395	3
chr2R	18355279	18358319	E_GAF_R1R2merged_macs3_q0.001_peak_652	2681	.	119487	272129	268177	2225	4
chr2R	18401536	18402331	E_GAF_R1R2merged_macs3_q0.001_peak_653	249	.	356182	273004	249682	508	2
chr2R	18404278	18405904	E_GAF_R1R2merged_macs3_q0.001_peak_654	235	.	38259	258292	235177	1299	2
chr2R	18406254	18407665	E_GAF_R1R2merged_macs3_q0.001_peak_655	110	.	260287	131084	110253	435	1
chr2R	18412044	18414353	E_GAF_R1R2merged_macs3_q0.001_peak_656	2102	.	106617	213928	210237	1752	4
chr2R	18503480	18504286	E_GAF_R1R2merged_macs3_q0.001_peak_658	464	.	47415	490162	464285	612	3
chr2R	18514376	18514954	E_GAF_R1R2merged_macs3_q0.001_peak_659	121	.	284355	14.21	121019	197	1
chr2R	18583151	18583672	E_GAF_R1R2merged_macs3_q0.001_peak_660	152	.	249098	174268	152524	320	1
chr2R	18611766	18612151	E_GAF_R1R2merged_macs3_q0.001_peak_661	131	.	274215	152472	131165	105	1
chr2R	18652805	18653191	E_GAF_R1R2merged_macs3_q0.001_peak_662	664	.	481744	69172	664052	159	3
chr2R	18688535	18689106	E_GAF_R1R2merged_macs3_q0.001_peak_663	325	.	344803	349651	325347	366	2
chr2R	18689778	18690216	E_GAF_R1R2merged_macs3_q0.001_peak_664	143	.	295535	165329	143754	278	1
chr2R	18799221	18801123	E_GAF_R1R2merged_macs3_q0.001_peak_666	308	.	333555	332466	308368	306	2
chr2R	18802113	18803117	E_GAF_R1R2merged_macs3_q0.001_peak_667	3661	.	124052	370564	366152	540	4
chr2R	18806149	18806689	E_GAF_R1R2merged_macs3_q0.001_peak_668	151	.	284223	17.34	151672	154	1
chr2R	18878011	18878343	E_GAF_R1R2merged_macs3_q0.001_peak_669	343	.	412535	367984	343463	157	2
chr2R	19141617	19143728	E_GAF_R1R2merged_macs3_q0.001_peak_670	1236	.	789205	126811	123.66	560	4
chr2R	19178733	19179231	E_GAF_R1R2merged_macs3_q0.001_peak_671	203	.	335216	225795	203176	253	2
chr2R	19228997	19230277	E_GAF_R1R2merged_macs3_q0.001_peak_672	471	.	41234	497208	471264	857	3
chr2R	19230791	19231745	E_GAF_R1R2merged_macs3_q0.001_peak_673	237	.	351026	260929	237773	498	2
chr2R	19271643	19272388	E_GAF_R1R2merged_macs3_q0.001_peak_674	168	.	309479	190558	168525	242	1
chr2R	19275251	19276055	E_GAF_R1R2merged_macs3_q0.001_peak_675	458	.	462718	48464	458818	317	3
chr2R	19292762	19293518	E_GAF_R1R2merged_macs3_q0.001_peak_676	180	.	311659	202488	180247	284	1
chr2R	19356581	19357315	E_GAF_R1R2merged_macs3_q0.001_peak_677	188	.	314344	21103	188647	152	1
chr2R	19411092	19411958	E_GAF_R1R2merged_macs3_q0.001_peak_678	801	.	644149	830088	801399	463	4
chr2R	19423134	19424901	E_GAF_R1R2merged_macs3_q0.001_peak_679	1950	.	852285	198659	195058	1126	4
chr2R	19449409	19451253	E_GAF_R1R2merged_macs3_q0.001_peak_680	460	.	43858	485872	460039	866	3
chr2R	19455380	19457510	E_GAF_R1R2merged_macs3_q0.001_peak_681	1896	.	958403	193.24	189676	1478	4
chr2R	19463325	19463666	E_GAF_R1R2merged_macs3_q0.001_peak_682	109	.	252638	130356	109541	173	1
chr2R	19466907	19469066	E_GAF_R1R2merged_macs3_q0.001_peak_683	1797	.	820466	183234	179727	1421	4
chr2R	19629822	19632927	E_GAF_R1R2merged_macs3_q0.001_peak_684	1639	.	906959	167.36	163963	2152	4
chr2R	19668985	19669821	E_GAF_R1R2merged_macs3_q0.001_peak_685	111	.	25679	132558	111693	318	1
chr2R	19825285	19826800	E_GAF_R1R2merged_macs3_q0.001_peak_686	1038	.	766938	106888	103861	907	4
chr2R	20106028	20107139	E_GAF_R1R2merged_macs3_q0.001_peak_687	3671	.	126266	371561	367144	557	4
chr2R	20110224	20111567	E_GAF_R1R2merged_macs3_q0.001_peak_688	4118	.	143118	416.55	411862	1050	4
chr2R	20319644	20320510	E_GAF_R1R2merged_macs3_q0.001_peak_689	571	.	455615	598842	571948	636	3
chr2R	20327251	20328119	E_GAF_R1R2merged_macs3_q0.001_peak_690	653	.	537191	681562	653971	420	3
chr2R	20582183	20582929	E_GAF_R1R2merged_macs3_q0.001_peak_691	256	.	366013	279885	256472	434	2
chr2R	20587619	20588425	E_GAF_R1R2merged_macs3_q0.001_peak_692	180	.	307377	20.25	180258	280	1
chr2R	20596020	20596666	E_GAF_R1R2merged_macs3_q0.001_peak_693	350	.	405117	37464	350043	202	2
chr2R	20697945	20698387	E_GAF_R1R2merged_macs3_q0.001_peak_694	247	.	417035	27036	247076	160	2
chr2R	20836010	20836595	E_GAF_R1R2merged_macs3_q0.001_peak_695	3457	.	117789	350034	345737	279	4
chr2R	20913720	20915020	E_GAF_R1R2merged_macs3_q0.001_peak_696	1213	.	76548	124484	121347	504	4
chr2R	20915772	20916820	E_GAF_R1R2merged_macs3_q0.001_peak_697	822	.	616906	851831	822985	758	4
chr2R	20943000	20943900	E_GAF_R1R2merged_macs3_q0.001_peak_698	282	.	386352	306646	282875	580	2
chr2R	20960885	20961480	E_GAF_R1R2merged_macs3_q0.001_peak_699	485	.	502148	511737	485651	380	3
chr2R	20996238	20999407	E_GAF_R1R2merged_macs3_q0.001_peak_700	1983	.	105651	201981	198357	728	4
chr2R	21047528	21048459	E_GAF_R1R2merged_macs3_q0.001_peak_702	964	.	591063	99391	964129	523	4
chr2R	21075299	21076272	E_GAF_R1R2merged_macs3_q0.001_peak_703	446	.	497185	471724	446036	719	3
chr2R	21101480	21102203	E_GAF_R1R2merged_macs3_q0.001_peak_704	407	.	395665	433185	40792	337	3
chr2R	21127670	21128120	E_GAF_R1R2merged_macs3_q0.001_peak_705	162	.	278534	184911	162974	266	1
chr2R	21199680	21200343	E_GAF_R1R2merged_macs3_q0.001_peak_706	230	.	35918	253944	230891	159	2
chr2R	21201141	21201602	E_GAF_R1R2merged_macs3_q0.001_peak_707	127	.	277175	148369	127153	110	1
chr2R	21202250	21203299	E_GAF_R1R2merged_macs3_q0.001_peak_708	154	.	287459	176415	15463	452	1
chr2R	21250540	21251656	E_GAF_R1R2merged_macs3_q0.001_peak_709	409	.	371132	434338	40906	505	3
chr2R	21474880	21476946	E_GAF_R1R2merged_macs3_q0.001_peak_711	1618	.	877049	165229	161845	1286	4
chr2R	21480576	21481095	E_GAF_R1R2merged_macs3_q0.001_peak_712	336	.	440387	361101	336663	100	2
chr2R	21496809	21497940	E_GAF_R1R2merged_macs3_q0.001_peak_713	791	.	593409	819725	791118	676	3
chr2R	21502135	21503298	E_GAF_R1R2merged_macs3_q0.001_peak_714	567	.	497361	594704	567846	666	3
chr2R	21544566	21547041	E_GAF_R1R2merged_macs3_q0.001_peak_715	411	.	457022	436617	411312	1876	3
chr2R	21550053	21550737	E_GAF_R1R2merged_macs3_q0.001_peak_716	134	.	284289	156019	134637	218	1
chr2R	21645357	21646845	E_GAF_R1R2merged_macs3_q0.001_peak_719	2812	.	111566	285276	281279	560	4
chr2R	21702769	21703538	E_GAF_R1R2merged_macs3_q0.001_peak_720	290	.	297175	314029	290163	338	2
chr2R	21704256	21705156	E_GAF_R1R2merged_macs3_q0.001_peak_721	695	.	404737	722992	695077	430	3
chr2R	21712750	21714884	E_GAF_R1R2merged_macs3_q0.001_peak_723	1259	.	757868	129092	125925	732	4
chr2R	21720239	21720757	E_GAF_R1R2merged_macs3_q0.001_peak_724	385	.	422566	410448	385441	402	3
chr2R	21884169	21884532	E_GAF_R1R2merged_macs3_q0.001_peak_725	110	.	284416	131649	110804	188	1
chr2R	22212867	22213544	E_GAF_R1R2merged_macs3_q0.001_peak_726	178	.	284144	20117	178948	322	1
chr2R	22241885	22244207	E_GAF_R1R2merged_macs3_q0.001_peak_727	1751	.	100565	178602	175126	1257	4
chr2R	22270024	22271370	E_GAF_R1R2merged_macs3_q0.001_peak_728	1529	.	668067	156237	152913	742	4
chr2R	22317435	22318709	E_GAF_R1R2merged_macs3_q0.001_peak_729	326	.	380323	350708	326391	973	2
chr2R	22373030	22373607	E_GAF_R1R2merged_macs3_q0.001_peak_730	385	.	434571	410946	385934	285	3
chr2R	22382549	22383464	E_GAF_R1R2merged_macs3_q0.001_peak_731	484	.	462234	510179	484109	338	3
chr2R	22397454	22397874	E_GAF_R1R2merged_macs3_q0.001_peak_732	140	.	291689	162164	140651	206	1
chr2R	22401762	22402624	E_GAF_R1R2merged_macs3_q0.001_peak_733	361	.	447879	386513	361777	461	2
chr2R	22403057	22403991	E_GAF_R1R2merged_macs3_q0.001_peak_734	804	.	537791	833473	804766	538	4
chr2R	22513777	22515054	E_GAF_R1R2merged_macs3_q0.001_peak_735	5060	.	148429	511444	506014	597	4
chr2R	22569389	22570593	E_GAF_R1R2merged_macs3_q0.001_peak_736	1347	.	66814	138004	134786	535	4
chr2R	22592726	22593878	E_GAF_R1R2merged_macs3_q0.001_peak_737	845	.	669487	874974	845969	429	4
chr2R	22647360	22648405	E_GAF_R1R2merged_macs3_q0.001_peak_738	102	.	274468	123013	102366	402	1
chr2R	22649100	22649732	E_GAF_R1R2merged_macs3_q0.001_peak_739	109	.	283055	13.07	109877	123	1
chr2R	22677782	22678982	E_GAF_R1R2merged_macs3_q0.001_peak_740	1624	.	701862	165824	162437	705	4
chr2R	22682023	22682414	E_GAF_R1R2merged_macs3_q0.001_peak_741	132	.	277251	153459	132129	211	1
chr2R	22685847	22686985	E_GAF_R1R2merged_macs3_q0.001_peak_742	788	.	539581	817092	788501	245	3
chr2R	22688973	22691001	E_GAF_R1R2merged_macs3_q0.001_peak_743	627	.	565217	654593	627221	268	3
chr2R	22700619	22700971	E_GAF_R1R2merged_macs3_q0.001_peak_744	239	.	328125	262654	239473	160	2
chr2R	22728744	22729681	E_GAF_R1R2merged_macs3_q0.001_peak_745	333	.	413839	357723	333324	614	2
chr2R	22933951	22934914	E_GAF_R1R2merged_macs3_q0.001_peak_746	440	.	399769	466118	44049	382	3
chr2R	23204028	23204708	E_GAF_R1R2merged_macs3_q0.001_peak_747	346	.	421213	370684	346131	209	2
chr2R	23426049	23426589	E_GAF_R1R2merged_macs3_q0.001_peak_748	373	.	480449	39837	37.35	338	3
chr2R	23551339	23552147	E_GAF_R1R2merged_macs3_q0.001_peak_749	655	.	48274	682942	655342	410	3
chr2R	23572744	23574396	E_GAF_R1R2merged_macs3_q0.001_peak_750	557	.	482522	583958	557198	633	3
chr2R	23577274	23577939	E_GAF_R1R2merged_macs3_q0.001_peak_751	168	.	313654	190116	16809	241	1
chr2R	23579574	23581187	E_GAF_R1R2merged_macs3_q0.001_peak_752	2899	.	116364	293.97	289939	1258	4
chr2R	23659077	23659693	E_GAF_R1R2merged_macs3_q0.001_peak_753	306	.	330653	330759	306683	243	2
chr2R	23666501	23667255	E_GAF_R1R2merged_macs3_q0.001_peak_754	431	.	392806	456712	431184	443	3
chr2R	23697632	23698126	E_GAF_R1R2merged_macs3_q0.001_peak_755	378	.	439213	403304	378377	368	3
chr2R	23712848	23713808	E_GAF_R1R2merged_macs3_q0.001_peak_756	943	.	55661	973351	943695	804	4
chr2R	23871325	23872858	E_GAF_R1R2merged_macs3_q0.001_peak_757	255	.	362848	279379	255973	804	2
chr2R	23910160	23910498	E_GAF_R1R2merged_macs3_q0.001_peak_758	198	.	351298	220907	198367	188	2
chr2R	23978331	23979951	E_GAF_R1R2merged_macs3_q0.001_peak_759	1162	.	638614	119355	116.25	244	4
chr2R	24293542	24294031	E_GAF_R1R2merged_macs3_q0.001_peak_760	130	.	257388	152217	130915	316	1
chr2R	24334300	24334977	E_GAF_R1R2merged_macs3_q0.001_peak_761	173	.	300378	195898	173767	203	1
chr2R	24369573	24370121	E_GAF_R1R2merged_macs3_q0.001_peak_763	679	.	530274	706952	679162	284	3
chr2R	24389422	24389960	E_GAF_R1R2merged_macs3_q0.001_peak_764	277	.	360009	301105	277407	291	2
chr2R	24525596	24526120	E_GAF_R1R2merged_macs3_q0.001_peak_766	624	.	527652	651677	624329	369	3
chr2R	24543072	24543952	E_GAF_R1R2merged_macs3_q0.001_peak_767	713	.	630995	741922	713866	429	3
chr2R	24712636	24713087	E_GAF_R1R2merged_macs3_q0.001_peak_768	147	.	320775	168846	147201	253	1
chr2R	24735446	24735838	E_GAF_R1R2merged_macs3_q0.001_peak_770	189	.	411405	211679	189282	179	2
chr2R	24744030	24744361	E_GAF_R1R2merged_macs3_q0.001_peak_772	132	.	263463	153689	132353	184	1
chr2R	24767768	24768522	E_GAF_R1R2merged_macs3_q0.001_peak_773	217	.	302547	240161	217318	323	2
chr2R	24793440	24793796	E_GAF_R1R2merged_macs3_q0.001_peak_774	207	.	32344	230069	207381	139	2
chr2R	24813576	24814820	E_GAF_R1R2merged_macs3_q0.001_peak_775	216	.	330513	239064	216238	479	2
chr2R	24891473	24891986	E_GAF_R1R2merged_macs3_q0.001_peak_777	135	.	275021	156484	13509	119	1
chr2R	24942474	24943451	E_GAF_R1R2merged_macs3_q0.001_peak_778	316	.	343397	340913	316711	521	2
chr2R	24963363	24965047	E_GAF_R1R2merged_macs3_q0.001_peak_779	301	.	37842	325212	301206	1179	2
chr2R	24986227	24987083	E_GAF_R1R2merged_macs3_q0.001_peak_780	254	.	328292	277946	254559	559	2
chr2R	25214865	25215468	E_GAF_R1R2merged_macs3_q0.001_peak_784	459	.	446164	485406	459578	369	3
chr2R	25225643	25226529	E_GAF_R1R2merged_macs3_q0.001_peak_785	655	.	528891	682892	655293	469	3
chr3L	40086	40731	E_GAF_R1R2merged_macs3_q0.001_peak_786	1085	.	648696	111559	108502	470	4
chr3L	128447	129762	E_GAF_R1R2merged_macs3_q0.001_peak_787	639	.	550916	666651	639182	451	3
chr3L	130654	132984	E_GAF_R1R2merged_macs3_q0.001_peak_788	3722	.	122794	376663	372213	952	4
chr3L	179742	180281	E_GAF_R1R2merged_macs3_q0.001_peak_791	239	.	343042	262524	239347	334	2
chr3L	270295	272069	E_GAF_R1R2merged_macs3_q0.001_peak_792	1247	.	595859	127.86	124702	1322	4
chr3L	347546	348350	E_GAF_R1R2merged_macs3_q0.001_peak_794	259	.	34043	282627	259177	257	2
chr3L	377435	378550	E_GAF_R1R2merged_macs3_q0.001_peak_795	529	.	444613	555503	52901	692	3
chr3L	490409	490833	E_GAF_R1R2merged_macs3_q0.001_peak_797	123	.	263166	144214	12309	179	1
chr3L	539208	540576	E_GAF_R1R2merged_macs3_q0.001_peak_798	570	.	518334	596967	570091	987	3
chr3L	543001	544965	E_GAF_R1R2merged_macs3_q0.001_peak_799	1317	.	73825	134942	131743	542	4
chr3L	604080	604427	E_GAF_R1R2merged_macs3_q0.001_peak_801	226	.	340994	24911	226129	109	2
chr3L	616159	617105	E_GAF_R1R2merged_macs3_q0.001_peak_802	693	.	536133	721783	693876	687	3
chr3L	628001	628437	E_GAF_R1R2merged_macs3_q0.001_peak_804	577	.	459764	604513	577568	181	3
chr3L	629507	630164	E_GAF_R1R2merged_macs3_q0.001_peak_805	145	.	289581	167608	14599	437	1
chr3L	648447	648770	E_GAF_R1R2merged_macs3_q0.001_peak_807	288	.	381335	312453	288607	176	2
chr3L	673209	673871	E_GAF_R1R2merged_macs3_q0.001_peak_808	497	.	468481	523854	497651	343	3
chr3L	681958	682813	E_GAF_R1R2merged_macs3_q0.001_peak_809	871	.	618769	901124	871927	342	4
chr3L	684945	685789	E_GAF_R1R2merged_macs3_q0.001_peak_810	537	.	434805	563737	537168	494	3
chr3L	699256	699747	E_GAF_R1R2merged_macs3_q0.001_peak_811	128	.	25737	149256	128022	171	1
chr3L	707513	708962	E_GAF_R1R2merged_macs3_q0.001_peak_812	1180	.	697742	121139	118023	565	4
chr3L	738868	739996	E_GAF_R1R2merged_macs3_q0.001_peak_813	361	.	437691	386434	361699	460	2
chr3L	747651	750005	E_GAF_R1R2merged_macs3_q0.001_peak_814	3287	.	986716	332931	328727	1384	4
chr3L	871956	872688	E_GAF_R1R2merged_macs3_q0.001_peak_816	347	.	407979	371952	347386	345	2
chr3L	880894	883022	E_GAF_R1R2merged_macs3_q0.001_peak_817	740	.	540455	768953	740692	1212	3
chr3L	959217	960000	E_GAF_R1R2merged_macs3_q0.001_peak_819	203	.	335324	225891	20327	348	2
chr3L	1098404	1099409	E_GAF_R1R2merged_macs3_q0.001_peak_820	521	.	523733	547523	52.11	347	3
chr3L	1102052	1103159	E_GAF_R1R2merged_macs3_q0.001_peak_821	901	.	605273	930544	901151	483	4
chr3L	1177290	1178571	E_GAF_R1R2merged_macs3_q0.001_peak_822	331	.	339058	35556	331183	1015	2
chr3L	1334924	1336571	E_GAF_R1R2merged_macs3_q0.001_peak_823	572	.	484258	599718	572814	408	3
chr3L	1349410	1350128	E_GAF_R1R2merged_macs3_q0.001_peak_824	388	.	341626	413736	388692	452	3
chr3L	1366850	1367505	E_GAF_R1R2merged_macs3_q0.001_peak_825	379	.	387971	404607	379666	294	3
chr3L	1546134	1547012	E_GAF_R1R2merged_macs3_q0.001_peak_830	902	.	573359	931547	902143	600	4
chr3L	1586268	1587039	E_GAF_R1R2merged_macs3_q0.001_peak_831	953	.	664252	982991	953273	305	4
chr3L	1592692	1593490	E_GAF_R1R2merged_macs3_q0.001_peak_832	885	.	694519	915148	885855	492	4
chr3L	1746494	1746885	E_GAF_R1R2merged_macs3_q0.001_peak_834	279	.	357758	30.36	27987	202	2
chr3L	1755503	1755907	E_GAF_R1R2merged_macs3_q0.001_peak_835	136	.	284607	158034	13661	284	1
chr3L	1794138	1795349	E_GAF_R1R2merged_macs3_q0.001_peak_836	1983	.	916752	201982	198359	516	4
chr3L	1861520	1862232	E_GAF_R1R2merged_macs3_q0.001_peak_837	665	.	575568	693441	66576	176	3
chr3L	1882765	1883375	E_GAF_R1R2merged_macs3_q0.001_peak_838	127	.	277175	148369	127153	448	1
chr3L	1885049	1885747	E_GAF_R1R2merged_macs3_q0.001_peak_839	791	.	586737	819848	791238	406	3
chr3L	1920856	1921337	E_GAF_R1R2merged_macs3_q0.001_peak_841	152	.	341836	174445	152697	173	1
chr3L	1967314	1968044	E_GAF_R1R2merged_macs3_q0.001_peak_842	1079	.	70353	110993	107.94	407	4
chr3L	2107483	2107801	E_GAF_R1R2merged_macs3_q0.001_peak_843	335	.	45775	359893	33547	184	2
chr3L	2115741	2116056	E_GAF_R1R2merged_macs3_q0.001_peak_844	215	.	417462	238507	21569	118	2
chr3L	2151723	2152187	E_GAF_R1R2merged_macs3_q0.001_peak_845	195	.	3453	218445	19594	152	2
chr3L	2228504	2229302	E_GAF_R1R2merged_macs3_q0.001_peak_846	194	.	335521	217151	19467	293	2
chr3L	2585570	2586562	E_GAF_R1R2merged_macs3_q0.001_peak_849	450	.	406982	475752	450021	539	3
chr3L	2589631	2590263	E_GAF_R1R2merged_macs3_q0.001_peak_850	119	.	259226	140644	119598	370	1
chr3L	2808254	2808645	E_GAF_R1R2merged_macs3_q0.001_peak_851	174	.	347356	196741	174597	235	1
chr3L	2820825	2821590	E_GAF_R1R2merged_macs3_q0.001_peak_852	546	.	443931	573314	546658	405	3
chr3L	2822966	2825141	E_GAF_R1R2merged_macs3_q0.001_peak_853	1273	.	802582	130478	127304	685	4
chr3L	2881576	2882229	E_GAF_R1R2merged_macs3_q0.001_peak_856	180	.	326594	203064	180811	187	1
chr3L	3059317	3061401	E_GAF_R1R2merged_macs3_q0.001_peak_858	492	.	411195	518574	492423	1136	3
chr3L	3069864	3071281	E_GAF_R1R2merged_macs3_q0.001_peak_859	713	.	565277	741733	713678	171	3
chr3L	3080757	3081957	E_GAF_R1R2merged_macs3_q0.001_peak_861	829	.	630212	858608	829717	623	4
chr3L	3149007	3149502	E_GAF_R1R2merged_macs3_q0.001_peak_862	307	.	351154	331995	307904	334	2
chr3L	3193187	3194857	E_GAF_R1R2merged_macs3_q0.001_peak_863	389	.	468421	414765	389711	1375	3
chr3L	3225691	3226590	E_GAF_R1R2merged_macs3_q0.001_peak_864	882	.	546697	911453	882185	454	4
chr3L	3249698	3250645	E_GAF_R1R2merged_macs3_q0.001_peak_865	1213	.	845302	124528	121391	575	4
chr3L	3395304	3395773	E_GAF_R1R2merged_macs3_q0.001_peak_869	122	.	257267	143274	122169	147	1
chr3L	3408947	3410319	E_GAF_R1R2merged_macs3_q0.001_peak_870	153	.	263643	175342	153577	1134	1
chr3L	3417994	3418896	E_GAF_R1R2merged_macs3_q0.001_peak_871	1945	.	842796	198185	194586	211	4
chr3L	3419346	3420717	E_GAF_R1R2merged_macs3_q0.001_peak_872	368	.	414918	39354	368724	825	2
chr3L	3542271	3543982	E_GAF_R1R2merged_macs3_q0.001_peak_873	1261	.	793231	129367	126.2	438	4
chr3L	3544886	3545342	E_GAF_R1R2merged_macs3_q0.001_peak_874	131	.	271309	153143	13182	203	1
chr3L	3625056	3625412	E_GAF_R1R2merged_macs3_q0.001_peak_875	104	.	275905	12568	104971	154	1
chr3L	3626055	3626501	E_GAF_R1R2merged_macs3_q0.001_peak_876	311	.	360125	335427	311292	175	2
chr3L	3765540	3766263	E_GAF_R1R2merged_macs3_q0.001_peak_877	102	.	256198	12327	102618	326	1
chr3L	3787045	3788084	E_GAF_R1R2merged_macs3_q0.001_peak_878	330	.	41074	35473	330365	452	2
chr3L	3788659	3789323	E_GAF_R1R2merged_macs3_q0.001_peak_879	168	.	339186	190835	168793	504	1
chr3L	3824744	3826744	E_GAF_R1R2merged_macs3_q0.001_peak_880	256	.	358702	280287	256868	645	2
chr3L	3827920	3828540	E_GAF_R1R2merged_macs3_q0.001_peak_881	323	.	451127	348133	323846	285	2
chr3L	3963603	3965196	E_GAF_R1R2merged_macs3_q0.001_peak_882	444	.	503732	470653	444977	517	3
chr3L	3983205	3983896	E_GAF_R1R2merged_macs3_q0.001_peak_883	659	.	555262	687016	65938	361	3
chr3L	4071435	4072061	E_GAF_R1R2merged_macs3_q0.001_peak_884	306	.	423053	330976	306897	394	2
chr3L	4102307	4102965	E_GAF_R1R2merged_macs3_q0.001_peak_885	228	.	331587	251055	228047	389	2
chr3L	4134026	4134512	E_GAF_R1R2merged_macs3_q0.001_peak_886	415	.	404364	441347	41599	150	3
chr3L	4160896	4161440	E_GAF_R1R2merged_macs3_q0.001_peak_887	150	.	319421	172048	150344	217	1
chr3L	4227365	4227699	E_GAF_R1R2merged_macs3_q0.001_peak_889	213	.	331671	235799	213023	198	2
chr3L	4232175	4232652	E_GAF_R1R2merged_macs3_q0.001_peak_891	127	.	266337	148637	127413	260	1
chr3L	4233457	4234027	E_GAF_R1R2merged_macs3_q0.001_peak_892	270	.	380979	293747	270148	322	2
chr3L	4252148	4254158	E_GAF_R1R2merged_macs3_q0.001_peak_893	318	.	378056	343016	31879	1101	2
chr3L	4363199	4364100	E_GAF_R1R2merged_macs3_q0.001_peak_894	243	.	35986	266758	243521	394	2
chr3L	4380004	4380686	E_GAF_R1R2merged_macs3_q0.001_peak_895	204	.	347534	227262	204619	435	2
chr3L	4406560	4407445	E_GAF_R1R2merged_macs3_q0.001_peak_896	558	.	480469	584859	55809	245	3
chr3L	4413980	4414314	E_GAF_R1R2merged_macs3_q0.001_peak_898	259	.	345319	283289	259829	183	2
chr3L	4541722	4543354	E_GAF_R1R2merged_macs3_q0.001_peak_900	697	.	571788	725381	697445	229	3
chr3L	4624280	4626195	E_GAF_R1R2merged_macs3_q0.001_peak_902	482	.	485335	508602	482545	1451	3
chr3L	4692211	4692777	E_GAF_R1R2merged_macs3_q0.001_peak_903	604	.	614394	631714	604534	258	3
chr3L	4976199	4976727	E_GAF_R1R2merged_macs3_q0.001_peak_904	1419	.	757716	145173	141913	203	4
chr3L	5184365	5185643	E_GAF_R1R2merged_macs3_q0.001_peak_905	1651	.	876502	168508	165103	624	4
chr3L	5186788	5187314	E_GAF_R1R2merged_macs3_q0.001_peak_906	137	.	283698	159004	137558	441	1
chr3L	5276671	5278509	E_GAF_R1R2merged_macs3_q0.001_peak_908	2448	.	150441	248726	244871	1509	4
chr3L	5355365	5356199	E_GAF_R1R2merged_macs3_q0.001_peak_909	462	.	451823	488705	462844	207	3
chr3L	5611711	5612297	E_GAF_R1R2merged_macs3_q0.001_peak_910	206	.	383038	229572	206896	176	2
chr3L	5630002	5631252	E_GAF_R1R2merged_macs3_q0.001_peak_911	2003	.	110117	204.02	200385	760	4
chr3L	5633880	5634795	E_GAF_R1R2merged_macs3_q0.001_peak_912	731	.	545378	760096	731899	424	3
chr3L	5654229	5655001	E_GAF_R1R2merged_macs3_q0.001_peak_913	580	.	469098	607227	580257	330	3
chr3L	5655532	5656044	E_GAF_R1R2merged_macs3_q0.001_peak_914	165	.	289907	187675	165689	226	1
chr3L	5664347	5664952	E_GAF_R1R2merged_macs3_q0.001_peak_915	165	.	311083	187943	165951	366	1
chr3L	5665317	5665817	E_GAF_R1R2merged_macs3_q0.001_peak_916	111	.	280202	13212	111264	349	1
chr3L	5690954	5691432	E_GAF_R1R2merged_macs3_q0.001_peak_917	145	.	291389	16736	145747	173	1
chr3L	5845723	5846094	E_GAF_R1R2merged_macs3_q0.001_peak_918	112	.	272802	133285	112403	185	1
chr3L	5881316	5882223	E_GAF_R1R2merged_macs3_q0.001_peak_919	1013	.	809387	104343	101332	437	4
chr3L	5975962	5976910	E_GAF_R1R2merged_macs3_q0.001_peak_921	2420	.	898779	245.87	242.03	274	4
chr3L	6216773	6217187	E_GAF_R1R2merged_macs3_q0.001_peak_922	122	.	286412	143652	12254	216	1
chr3L	6218089	6218864	E_GAF_R1R2merged_macs3_q0.001_peak_923	307	.	398026	331243	307159	200	2
chr3L	6256723	6257248	E_GAF_R1R2merged_macs3_q0.001_peak_924	489	.	488802	515654	48953	239	3
chr3L	6262750	6263535	E_GAF_R1R2merged_macs3_q0.001_peak_925	302	.	395846	32641	302386	210	2
chr3L	6495739	6496862	E_GAF_R1R2merged_macs3_q0.001_peak_926	226	.	284051	249684	226697	496	2
chr3L	6550896	6551550	E_GAF_R1R2merged_macs3_q0.001_peak_927	108	.	288775	129295	108505	217	1
chr3L	6552083	6552806	E_GAF_R1R2merged_macs3_q0.001_peak_928	110	.	27624	130922	110095	383	1
chr3L	6789566	6790137	E_GAF_R1R2merged_macs3_q0.001_peak_929	308	.	330271	332417	30832	404	2
chr3L	6903801	6904753	E_GAF_R1R2merged_macs3_q0.001_peak_930	1358	.	791483	139032	135808	472	4
chr3L	6942480	6943887	E_GAF_R1R2merged_macs3_q0.001_peak_931	385	.	440637	410892	38588	999	3
chr3L	6964101	6964689	E_GAF_R1R2merged_macs3_q0.001_peak_932	162	.	290533	184678	162745	435	1
chr3L	7133952	7135070	E_GAF_R1R2merged_macs3_q0.001_peak_934	459	.	435846	485679	459849	203	3
chr3L	7155950	7157398	E_GAF_R1R2merged_macs3_q0.001_peak_935	150	.	281088	172175	15047	719	1
chr3L	7344736	7345558	E_GAF_R1R2merged_macs3_q0.001_peak_936	200	.	332535	223412	200829	322	2
chr3L	7360593	7361560	E_GAF_R1R2merged_macs3_q0.001_peak_937	571	.	469937	598398	571507	728	3
chr3L	7434856	7435638	E_GAF_R1R2merged_macs3_q0.001_peak_938	854	.	5737	88393	854855	524	4
chr3L	7781405	7782382	E_GAF_R1R2merged_macs3_q0.001_peak_939	524	.	450812	551003	524547	438	3
chr3L	7804414	7806082	E_GAF_R1R2merged_macs3_q0.001_peak_940	3572	.	143628	361602	357231	861	4
chr3L	7808627	7810217	E_GAF_R1R2merged_macs3_q0.001_peak_941	558	.	539071	585235	558464	370	3
chr3L	7854721	7856618	E_GAF_R1R2merged_macs3_q0.001_peak_943	500	.	462573	526863	500632	550	3
chr3L	7866911	7868203	E_GAF_R1R2merged_macs3_q0.001_peak_945	717	.	537073	745612	717529	508	3
chr3L	7979111	7980282	E_GAF_R1R2merged_macs3_q0.001_peak_946	132	.	292636	153806	132468	215	1
chr3L	8056232	8056650	E_GAF_R1R2merged_macs3_q0.001_peak_948	125	.	283338	146542	125367	158	1
chr3L	8063447	8063824	E_GAF_R1R2merged_macs3_q0.001_peak_949	145	.	324557	167269	145657	142	1
chr3L	8512660	8513048	E_GAF_R1R2merged_macs3_q0.001_peak_952	132	.	279114	153373	132045	109	1
chr3L	8546297	8546856	E_GAF_R1R2merged_macs3_q0.001_peak_953	299	.	401193	323103	299123	176	2
chr3L	8559730	8560314	E_GAF_R1R2merged_macs3_q0.001_peak_954	200	.	325359	223388	200805	300	2
chr3L	8765638	8766370	E_GAF_R1R2merged_macs3_q0.001_peak_955	433	.	445366	459431	433874	474	3
chr3L	8825358	8825686	E_GAF_R1R2merged_macs3_q0.001_peak_956	161	.	308645	183893	161974	163	1
chr3L	8826947	8827868	E_GAF_R1R2merged_macs3_q0.001_peak_957	248	.	376506	271538	248236	277	2
chr3L	9004827	9005182	E_GAF_R1R2merged_macs3_q0.001_peak_958	108	.	260001	129344	108551	207	1
chr3L	9051800	9052290	E_GAF_R1R2merged_macs3_q0.001_peak_960	210	.	344167	233674	210932	293	2
chr3L	9057738	9058342	E_GAF_R1R2merged_macs3_q0.001_peak_961	324	.	443844	348487	324195	134	2
chr3L	9103813	9105968	E_GAF_R1R2merged_macs3_q0.001_peak_962	155	.	323796	177368	155566	402	1
chr3L	9124800	9125977	E_GAF_R1R2merged_macs3_q0.001_peak_963	637	.	539389	66519	63773	734	3
chr3L	9126821	9129612	E_GAF_R1R2merged_macs3_q0.001_peak_964	940	.	744386	970635	940997	1096	4
chr3L	9373240	9374255	E_GAF_R1R2merged_macs3_q0.001_peak_967	1817	.	916993	185317	181798	566	4
chr3L	9377347	9378072	E_GAF_R1R2merged_macs3_q0.001_peak_968	1471	.	903629	150403	147113	242	4
chr3L	9383475	9383973	E_GAF_R1R2merged_macs3_q0.001_peak_969	110	.	291783	131283	110446	366	1
chr3L	9401194	9402518	E_GAF_R1R2merged_macs3_q0.001_peak_970	861	.	588017	891085	861965	531	4
chr3L	9422651	9423399	E_GAF_R1R2merged_macs3_q0.001_peak_971	748	.	60702	776958	748644	383	3
chr3L	9461691	9463164	E_GAF_R1R2merged_macs3_q0.001_peak_972	4330	.	168231	437874	433017	669	4
chr3L	9465484	9466550	E_GAF_R1R2merged_macs3_q0.001_peak_973	766	.	529503	795396	766959	467	3
chr3L	9505059	9506138	E_GAF_R1R2merged_macs3_q0.001_peak_974	221	.	368135	244142	221239	635	2
chr3L	9546867	9547183	E_GAF_R1R2merged_macs3_q0.001_peak_975	282	.	321967	30635	282587	189	2
chr3L	9614488	9615785	E_GAF_R1R2merged_macs3_q0.001_peak_976	603	.	512807	63065	60348	180	3
chr3L	9677891	9679079	E_GAF_R1R2merged_macs3_q0.001_peak_977	141	.	31026	163283	141752	507	1
chr3L	9692326	9695688	E_GAF_R1R2merged_macs3_q0.001_peak_978	2086	.	878307	212373	208691	394	4
chr3L	9696475	9697426	E_GAF_R1R2merged_macs3_q0.001_peak_979	575	.	533454	60209	575166	425	3
chr3L	9763232	9763941	E_GAF_R1R2merged_macs3_q0.001_peak_980	185	.	34382	208027	185693	555	1
chr3L	9853757	9854484	E_GAF_R1R2merged_macs3_q0.001_peak_981	245	.	351934	268904	245639	189	2
chr3L	10307892	10308444	E_GAF_R1R2merged_macs3_q0.001_peak_982	143	.	315536	165095	143526	365	1
chr3L	10325055	10325878	E_GAF_R1R2merged_macs3_q0.001_peak_983	562	.	567289	589226	562421	345	3
chr3L	10516185	10516943	E_GAF_R1R2merged_macs3_q0.001_peak_984	152	.	291022	174288	152542	645	1
chr3L	10664666	10667637	E_GAF_R1R2merged_macs3_q0.001_peak_986	613	.	541504	640963	613701	630	3
chr3L	10673904	10675209	E_GAF_R1R2merged_macs3_q0.001_peak_987	168	.	305068	190605	16857	384	1
chr3L	10680685	10682550	E_GAF_R1R2merged_macs3_q0.001_peak_990	352	.	394214	37675	352128	1185	2
chr3L	10736711	10737705	E_GAF_R1R2merged_macs3_q0.001_peak_991	2110	.	875532	214699	211004	542	4
chr3L	10738849	10740784	E_GAF_R1R2merged_macs3_q0.001_peak_992	811	.	515038	840078	811317	623	4
chr3L	10769373	10770201	E_GAF_R1R2merged_macs3_q0.001_peak_994	162	.	332832	183979	162058	491	1
chr3L	10810882	10811895	E_GAF_R1R2merged_macs3_q0.001_peak_995	704	.	601218	732948	704963	374	3
chr3L	10849957	10850298	E_GAF_R1R2merged_macs3_q0.001_peak_997	160	.	314028	182305	160416	91	1
chr3L	10850924	10851849	E_GAF_R1R2merged_macs3_q0.001_peak_998	435	.	458927	461141	435567	506	3
chr3L	10852415	10853375	E_GAF_R1R2merged_macs3_q0.001_peak_999	340	.	352678	364724	340241	232	2
chr3L	10855434	10857898	E_GAF_R1R2merged_macs3_q0.001_peak_1000	2439	.	751552	247.77	243921	1395	4
chr3L	10860217	10860645	E_GAF_R1R2merged_macs3_q0.001_peak_1001	164	.	304395	186125	164165	218	1
chr3L	10898104	10899003	E_GAF_R1R2merged_macs3_q0.001_peak_1003	107	.	245702	128234	107466	489	1
chr3L	11008603	11010989	E_GAF_R1R2merged_macs3_q0.001_peak_1004	2645	.	123495	268445	264508	1879	4
chr3L	11046428	11047259	E_GAF_R1R2merged_macs3_q0.001_peak_1005	475	.	552194	501396	47541	370	3
chr3L	11084488	11085346	E_GAF_R1R2merged_macs3_q0.001_peak_1006	504	.	525829	53107	504798	326	3
chr3L	11092438	11093158	E_GAF_R1R2merged_macs3_q0.001_peak_1007	200	.	304473	223023	200448	399	2
chr3L	11096494	11096972	E_GAF_R1R2merged_macs3_q0.001_peak_1008	419	.	458404	444446	419054	150	3
chr3L	11118520	11120743	E_GAF_R1R2merged_macs3_q0.001_peak_1009	470	.	455988	49662	470681	1285	3
chr3L	11123911	11124498	E_GAF_R1R2merged_macs3_q0.001_peak_1010	255	.	352844	279309	255904	244	2
chr3L	11214514	11216078	E_GAF_R1R2merged_macs3_q0.001_peak_1012	1423	.	74716	145637	142374	712	4
chr3L	11242869	11243598	E_GAF_R1R2merged_macs3_q0.001_peak_1013	231	.	377385	254134	231078	320	2
chr3L	11245233	11248566	E_GAF_R1R2merged_macs3_q0.001_peak_1014	1793	.	685872	182859	179354	2601	4
chr3L	11251694	11252532	E_GAF_R1R2merged_macs3_q0.001_peak_1015	839	.	63128	868539	839573	402	4
chr3L	11294533	11296477	E_GAF_R1R2merged_macs3_q0.001_peak_1017	442	.	423407	467652	442007	349	3
chr3L	11365192	11365740	E_GAF_R1R2merged_macs3_q0.001_peak_1018	165	.	281324	187813	165822	232	1
chr3L	11428347	11429189	E_GAF_R1R2merged_macs3_q0.001_peak_1019	460	.	444433	486537	460698	223	3
chr3L	11486348	11488378	E_GAF_R1R2merged_macs3_q0.001_peak_1020	968	.	705422	997914	968103	1186	4
chr3L	11552700	11553736	E_GAF_R1R2merged_macs3_q0.001_peak_1022	3650	.	100576	369483	365075	693	4
chr3L	11586597	11588306	E_GAF_R1R2merged_macs3_q0.001_peak_1023	671	.	529887	699011	671288	356	3
chr3L	11707783	11708535	E_GAF_R1R2merged_macs3_q0.001_peak_1024	153	.	25961	175338	153573	355	1
chr3L	11765011	11765402	E_GAF_R1R2merged_macs3_q0.001_peak_1025	249	.	325534	272647	24933	229	2
chr3L	11819598	11820505	E_GAF_R1R2merged_macs3_q0.001_peak_1026	666	.	565124	694071	666383	267	3
chr3L	11821688	11822314	E_GAF_R1R2merged_macs3_q0.001_peak_1027	756	.	666226	784995	756625	445	3
chr3L	11832486	11833505	E_GAF_R1R2merged_macs3_q0.001_peak_1028	662	.	503236	690254	662595	479	3
chr3L	12265519	12266342	E_GAF_R1R2merged_macs3_q0.001_peak_1031	244	.	326791	267645	244396	256	2
chr3L	12515365	12516050	E_GAF_R1R2merged_macs3_q0.001_peak_1034	163	.	303563	185396	163454	349	1
chr3L	12580126	12581007	E_GAF_R1R2merged_macs3_q0.001_peak_1035	218	.	340428	241757	218889	405	2
chr3L	12609178	12609815	E_GAF_R1R2merged_macs3_q0.001_peak_1036	463	.	419564	489359	463491	297	3
chr3L	12627494	12627978	E_GAF_R1R2merged_macs3_q0.001_peak_1037	129	.	283782	150374	129113	336	1
chr3L	12692802	12693962	E_GAF_R1R2merged_macs3_q0.001_peak_1038	2082	.	885991	211964	208284	470	4
chr3L	12804111	12805118	E_GAF_R1R2merged_macs3_q0.001_peak_1039	786	.	650925	814939	78636	565	3
chr3L	12805942	12806474	E_GAF_R1R2merged_macs3_q0.001_peak_1040	260	.	379094	284197	260727	324	2
chr3L	12832524	12832928	E_GAF_R1R2merged_macs3_q0.001_peak_1041	168	.	31424	19061	168574	220	1
chr3L	12913660	12914384	E_GAF_R1R2merged_macs3_q0.001_peak_1042	155	.	358286	177736	155928	164	1
chr3L	13113626	13114364	E_GAF_R1R2merged_macs3_q0.001_peak_1043	2056	.	883862	209367	205.7	463	4
chr3L	13227293	13229059	E_GAF_R1R2merged_macs3_q0.001_peak_1044	1633	.	893236	166758	163364	600	4
chr3L	13476638	13477652	E_GAF_R1R2merged_macs3_q0.001_peak_1045	1030	.	70242	106107	103084	712	4
chr3L	13666925	13667956	E_GAF_R1R2merged_macs3_q0.001_peak_1046	275	.	323288	299643	275965	421	2
chr3L	13919590	13921012	E_GAF_R1R2merged_macs3_q0.001_peak_1047	1505	.	86225	153896	150586	569	4
chr3L	13924946	13925832	E_GAF_R1R2merged_macs3_q0.001_peak_1048	371	.	43543	39653	371678	514	3
chr3L	13938538	13939123	E_GAF_R1R2merged_macs3_q0.001_peak_1049	323	.	428535	347674	323392	212	2
chr3L	14037735	14038527	E_GAF_R1R2merged_macs3_q0.001_peak_1051	473	.	427569	499647	473679	501	3
chr3L	14177441	14178387	E_GAF_R1R2merged_macs3_q0.001_peak_1052	3176	.	10695	321808	317659	418	4
chr3L	14200800	14201360	E_GAF_R1R2merged_macs3_q0.001_peak_1053	331	.	430469	355415	331041	407	2
chr3L	14219540	14220045	E_GAF_R1R2merged_macs3_q0.001_peak_1054	193	.	313298	216115	193651	247	2
chr3L	14220975	14221424	E_GAF_R1R2merged_macs3_q0.001_peak_1055	133	.	301201	154667	133313	251	1
chr3L	14272237	14274770	E_GAF_R1R2merged_macs3_q0.001_peak_1056	1068	.	639968	109876	106829	1964	4
chr3L	14409590	14410949	E_GAF_R1R2merged_macs3_q0.001_peak_1057	881	.	606322	910886	881621	627	4
chr3L	14448656	14448981	E_GAF_R1R2merged_macs3_q0.001_peak_1058	189	.	372711	212021	189621	146	2
chr3L	14476768	14477202	E_GAF_R1R2merged_macs3_q0.001_peak_1059	629	.	539067	657243	629849	288	3
chr3L	14550980	14553086	E_GAF_R1R2merged_macs3_q0.001_peak_1060	4016	.	168481	406293	401674	188	4
chr3L	14613328	14614450	E_GAF_R1R2merged_macs3_q0.001_peak_1061	152	.	287502	17468	152926	214	1
chr3L	14622482	14623034	E_GAF_R1R2merged_macs3_q0.001_peak_1062	231	.	388281	254739	231676	149	2
chr3L	14624535	14625607	E_GAF_R1R2merged_macs3_q0.001_peak_1063	201	.	335996	224254	201659	406	2
chr3L	14634431	14635026	E_GAF_R1R2merged_macs3_q0.001_peak_1064	146	.	287686	16774	146118	265	1
chr3L	14754704	14760599	E_GAF_R1R2merged_macs3_q0.001_peak_1066	4005	.	119745	405181	400.57	598	4
chr3L	14780869	14781746	E_GAF_R1R2merged_macs3_q0.001_peak_1067	523	.	465821	550363	523917	354	3
chr3L	14785336	14786261	E_GAF_R1R2merged_macs3_q0.001_peak_1068	127	.	277492	148634	127411	691	1
chr3L	14967718	14968750	E_GAF_R1R2merged_macs3_q0.001_peak_1069	262	.	387027	285884	26239	575	2
chr3L	14969073	14969863	E_GAF_R1R2merged_macs3_q0.001_peak_1070	633	.	654158	66.12	633778	153	3
chr3L	14971923	14972609	E_GAF_R1R2merged_macs3_q0.001_peak_1071	235	.	370203	258474	235358	501	2
chr3L	14977558	14978773	E_GAF_R1R2merged_macs3_q0.001_peak_1072	111	.	280202	13212	111264	106	1
chr3L	14987065	14987439	E_GAF_R1R2merged_macs3_q0.001_peak_1073	152	.	301208	173781	152044	151	1
chr3L	15079478	15079926	E_GAF_R1R2merged_macs3_q0.001_peak_1074	300	.	388268	324528	300531	232	2
chr3L	15089739	15090591	E_GAF_R1R2merged_macs3_q0.001_peak_1075	192	.	355534	21462	192176	664	2
chr3L	15094097	15094702	E_GAF_R1R2merged_macs3_q0.001_peak_1076	168	.	305068	190605	16857	509	1
chr3L	15098194	15099783	E_GAF_R1R2merged_macs3_q0.001_peak_1077	1139	.	864019	117059	113968	1056	4
chr3L	15104156	15105400	E_GAF_R1R2merged_macs3_q0.001_peak_1079	909	.	575918	939268	909816	353	4
chr3L	15141413	15142513	E_GAF_R1R2merged_macs3_q0.001_peak_1080	321	.	35067	345563	321306	584	2
chr3L	15146813	15147391	E_GAF_R1R2merged_macs3_q0.001_peak_1081	401	.	485126	426206	401021	150	3
chr3L	15234073	15235673	E_GAF_R1R2merged_macs3_q0.001_peak_1082	417	.	420357	443363	417984	366	3
chr3L	15328830	15330113	E_GAF_R1R2merged_macs3_q0.001_peak_1083	519	.	459265	545617	519208	928	3
chr3L	15336172	15336911	E_GAF_R1R2merged_macs3_q0.001_peak_1084	372	.	439008	396932	372078	338	3
chr3L	15506968	15508485	E_GAF_R1R2merged_macs3_q0.001_peak_1085	1012	.	604123	104229	101219	813	4
chr3L	15511870	15512187	E_GAF_R1R2merged_macs3_q0.001_peak_1086	255	.	379086	278974	255574	175	2
chr3L	15514259	15515053	E_GAF_R1R2merged_macs3_q0.001_peak_1087	256	.	346676	280073	256657	278	2
chr3L	15533549	15536998	E_GAF_R1R2merged_macs3_q0.001_peak_1088	2153	.	108699	219.09	215371	1406	4
chr3L	15619874	15620237	E_GAF_R1R2merged_macs3_q0.001_peak_1089	163	.	296766	185001	163062	101	1
chr3L	15625374	15626354	E_GAF_R1R2merged_macs3_q0.001_peak_1090	282	.	408015	306574	282806	781	2
chr3L	15699831	15700709	E_GAF_R1R2merged_macs3_q0.001_peak_1091	2127	.	996032	216.41	212707	271	4
chr3L	15727950	15729934	E_GAF_R1R2merged_macs3_q0.001_peak_1092	509	.	41892	535348	509037	1480	3
chr3L	15815260	15816211	E_GAF_R1R2merged_macs3_q0.001_peak_1093	217	.	320872	240127	217286	626	2
chr3L	15825458	15826757	E_GAF_R1R2merged_macs3_q0.001_peak_1094	783	.	574291	812501	78394	501	3
chr3L	15924392	15924964	E_GAF_R1R2merged_macs3_q0.001_peak_1095	200	.	336686	222619	200052	436	2
chr3L	16043364	16044600	E_GAF_R1R2merged_macs3_q0.001_peak_1096	361	.	402893	386309	361576	369	2
chr3L	16046185	16047591	E_GAF_R1R2merged_macs3_q0.001_peak_1098	1465	.	751636	149796	146509	941	4
chr3L	16049797	16051176	E_GAF_R1R2merged_macs3_q0.001_peak_1099	513	.	476923	540155	513799	552	3
chr3L	16051654	16053223	E_GAF_R1R2merged_macs3_q0.001_peak_1100	4365	.	150254	441472	436584	1053	4
chr3L	16161895	16162602	E_GAF_R1R2merged_macs3_q0.001_peak_1101	184	.	331066	206785	184472	393	1
chr3L	16164102	16165032	E_GAF_R1R2merged_macs3_q0.001_peak_1102	1523	.	735296	155679	152358	437	4
chr3L	16407907	16411947	E_GAF_R1R2merged_macs3_q0.001_peak_1104	1353	.	826283	138608	135386	656	4
chr3L	16452070	16452443	E_GAF_R1R2merged_macs3_q0.001_peak_1105	111	.	253271	132347	111487	155	1
chr3L	16483691	16484610	E_GAF_R1R2merged_macs3_q0.001_peak_1106	630	.	533317	658227	630827	464	3
chr3L	16494487	16495097	E_GAF_R1R2merged_macs3_q0.001_peak_1107	431	.	512372	456735	431206	168	3
chr3L	16645568	16645975	E_GAF_R1R2merged_macs3_q0.001_peak_1108	118	.	280397	139097	118083	191	1
chr3L	16660019	16661996	E_GAF_R1R2merged_macs3_q0.001_peak_1109	834	.	654597	863599	834669	892	4
chr3L	16667890	16668456	E_GAF_R1R2merged_macs3_q0.001_peak_1110	204	.	347534	227262	204619	257	2
chr3L	16713632	16714254	E_GAF_R1R2merged_macs3_q0.001_peak_1111	176	.	329316	198813	176634	162	1
chr3L	17011760	17012553	E_GAF_R1R2merged_macs3_q0.001_peak_1114	395	.	415605	42039	395269	556	3
chr3L	17238042	17238495	E_GAF_R1R2merged_macs3_q0.001_peak_1116	156	.	302521	178717	156891	317	1
chr3L	17415842	17416419	E_GAF_R1R2merged_macs3_q0.001_peak_1117	194	.	348833	21.66	194126	309	2
chr3L	17421307	17421757	E_GAF_R1R2merged_macs3_q0.001_peak_1118	126	.	280612	147812	126607	261	1
chr3L	17438774	17439361	E_GAF_R1R2merged_macs3_q0.001_peak_1119	195	.	357031	218167	195667	283	2
chr3L	17486750	17487805	E_GAF_R1R2merged_macs3_q0.001_peak_1120	2891	.	112875	293224	289196	628	4
chr3L	17563260	17564156	E_GAF_R1R2merged_macs3_q0.001_peak_1122	1470	.	790587	150339	147049	536	4
chr3L	17569841	17570426	E_GAF_R1R2merged_macs3_q0.001_peak_1123	117	.	284374	138617	117615	375	1
chr3L	17573740	17574200	E_GAF_R1R2merged_macs3_q0.001_peak_1124	273	.	33556	29734	273697	243	2
chr3L	17576438	17576835	E_GAF_R1R2merged_macs3_q0.001_peak_1125	226	.	349064	249681	226694	222	2
chr3L	17577449	17578209	E_GAF_R1R2merged_macs3_q0.001_peak_1126	337	.	398583	362213	337761	367	2
chr3L	17590573	17591256	E_GAF_R1R2merged_macs3_q0.001_peak_1127	537	.	456276	564416	53784	228	3
chr3L	17606517	17607313	E_GAF_R1R2merged_macs3_q0.001_peak_1128	321	.	477605	345421	321165	454	2
chr3L	17611747	17612492	E_GAF_R1R2merged_macs3_q0.001_peak_1129	989	.	695571	101993	989971	422	4
chr3L	17653159	17654151	E_GAF_R1R2merged_macs3_q0.001_peak_1132	240	.	343776	263251	240066	488	2
chr3L	17668176	17669251	E_GAF_R1R2merged_macs3_q0.001_peak_1134	151	.	313224	173558	151827	925	1
chr3L	17740227	17740800	E_GAF_R1R2merged_macs3_q0.001_peak_1135	473	.	523414	499269	473305	335	3
chr3L	17757219	17758026	E_GAF_R1R2merged_macs3_q0.001_peak_1136	237	.	396473	260952	237796	527	2
chr3L	17856790	17857613	E_GAF_R1R2merged_macs3_q0.001_peak_1137	431	.	512619	456945	431415	346	3
chr3L	17961750	17962901	E_GAF_R1R2merged_macs3_q0.001_peak_1138	300	.	422519	324599	300599	394	2
chr3L	17964590	17965528	E_GAF_R1R2merged_macs3_q0.001_peak_1139	162	.	290533	184678	162745	526	1
chr3L	17968132	17969195	E_GAF_R1R2merged_macs3_q0.001_peak_1140	599	.	500284	626343	599209	687	3
chr3L	17971167	17973745	E_GAF_R1R2merged_macs3_q0.001_peak_1141	1141	.	768607	117234	114142	1638	4
chr3L	17974532	17975108	E_GAF_R1R2merged_macs3_q0.001_peak_1142	142	.	291586	163896	14235	377	1
chr3L	17988479	17990546	E_GAF_R1R2merged_macs3_q0.001_peak_1143	915	.	718507	944634	915154	1089	4
chr3L	17993230	17993855	E_GAF_R1R2merged_macs3_q0.001_peak_1144	237	.	407371	260567	237418	326	2
chr3L	17995202	17995773	E_GAF_R1R2merged_macs3_q0.001_peak_1145	112	.	288953	133004	112128	371	1
chr3L	17999508	18000432	E_GAF_R1R2merged_macs3_q0.001_peak_1146	2617	.	126303	265651	261725	228	4
chr3L	18004703	18005917	E_GAF_R1R2merged_macs3_q0.001_peak_1147	313	.	416754	337216	313061	595	2
chr3L	18016463	18017006	E_GAF_R1R2merged_macs3_q0.001_peak_1148	275	.	375523	299041	275374	262	2
chr3L	18022249	18023158	E_GAF_R1R2merged_macs3_q0.001_peak_1149	300	.	418946	324518	300521	510	2
chr3L	18029369	18029905	E_GAF_R1R2merged_macs3_q0.001_peak_1150	218	.	340428	241757	218889	370	2
chr3L	18064669	18065125	E_GAF_R1R2merged_macs3_q0.001_peak_1152	142	.	287784	164269	142715	304	1
chr3L	18138991	18139392	E_GAF_R1R2merged_macs3_q0.001_peak_1154	112	.	266296	132952	112077	269	1
chr3L	18185548	18187264	E_GAF_R1R2merged_macs3_q0.001_peak_1155	4660	.	179035	471126	466003	402	4
chr3L	18233700	18234876	E_GAF_R1R2merged_macs3_q0.001_peak_1156	861	.	588017	891085	861965	691	4
chr3L	18304448	18304831	E_GAF_R1R2merged_macs3_q0.001_peak_1157	335	.	422727	360307	335877	158	2
chr3L	18398136	18398812	E_GAF_R1R2merged_macs3_q0.001_peak_1158	151	.	284223	17.34	151672	458	1
chr3L	18399981	18400411	E_GAF_R1R2merged_macs3_q0.001_peak_1159	160	.	268626	182423	16053	310	1
chr3L	18439522	18440477	E_GAF_R1R2merged_macs3_q0.001_peak_1160	240	.	379166	26339	240201	586	2
chr3L	18640332	18641209	E_GAF_R1R2merged_macs3_q0.001_peak_1161	830	.	612646	859561	830661	397	4
chr3L	18756795	18757823	E_GAF_R1R2merged_macs3_q0.001_peak_1162	974	.	698665	100459	974733	581	4
chr3L	18758841	18759646	E_GAF_R1R2merged_macs3_q0.001_peak_1163	335	.	376967	359937	335512	574	2
chr3L	18765746	18766239	E_GAF_R1R2merged_macs3_q0.001_peak_1164	207	.	318955	229856	207172	174	2
chr3L	18771172	18772286	E_GAF_R1R2merged_macs3_q0.001_peak_1165	1579	.	780689	161297	157.94	568	4
chr3L	18822606	18823339	E_GAF_R1R2merged_macs3_q0.001_peak_1168	453	.	526157	479493	453723	172	3
chr3L	18840014	18841654	E_GAF_R1R2merged_macs3_q0.001_peak_1169	111	.	25298	132086	111232	334	1
chr3L	18846106	18846452	E_GAF_R1R2merged_macs3_q0.001_peak_1170	116	.	277735	137068	116101	182	1
chr3L	18890497	18891273	E_GAF_R1R2merged_macs3_q0.001_peak_1172	1219	.	758302	125119	121978	272	4
chr3L	18996600	18997001	E_GAF_R1R2merged_macs3_q0.001_peak_1173	184	.	27033	20671	184398	112	1
chr3L	19081279	19081789	E_GAF_R1R2merged_macs3_q0.001_peak_1175	200	.	301042	223193	200615	152	2
chr3L	19085940	19087645	E_GAF_R1R2merged_macs3_q0.001_peak_1176	1459	.	782824	149252	145968	692	4
chr3L	19169803	19172560	E_GAF_R1R2merged_macs3_q0.001_peak_1177	1940	.	880515	197615	194021	1831	4
chr3L	19292249	19293569	E_GAF_R1R2merged_macs3_q0.001_peak_1178	403	.	455604	428791	403574	887	3
chr3L	19556495	19557076	E_GAF_R1R2merged_macs3_q0.001_peak_1179	167	.	297303	189233	167219	331	1
chr3L	19557744	19558690	E_GAF_R1R2merged_macs3_q0.001_peak_1180	183	.	306838	205916	183618	502	1
chr3L	19562067	19562979	E_GAF_R1R2merged_macs3_q0.001_peak_1181	254	.	367057	278358	254966	362	2
chr3L	19635229	19635893	E_GAF_R1R2merged_macs3_q0.001_peak_1183	558	.	520796	584983	558214	271	3
chr3L	19790523	19792196	E_GAF_R1R2merged_macs3_q0.001_peak_1184	3165	.	131027	320.73	316586	1130	4
chr3L	19895081	19899909	E_GAF_R1R2merged_macs3_q0.001_peak_1185	1548	.	73863	158191	154854	1602	4
chr3L	19906794	19907541	E_GAF_R1R2merged_macs3_q0.001_peak_1186	234	.	321107	257116	234017	261	2
chr3L	19907982	19910199	E_GAF_R1R2merged_macs3_q0.001_peak_1187	1475	.	783488	150893	147599	763	4
chr3L	19929154	19930127	E_GAF_R1R2merged_macs3_q0.001_peak_1188	128	.	305298	149864	128614	92	1
chr3L	20004705	20005094	E_GAF_R1R2merged_macs3_q0.001_peak_1189	113	.	251284	134794	113876	290	1
chr3L	20104172	20105291	E_GAF_R1R2merged_macs3_q0.001_peak_1190	162	.	280944	184002	16208	350	1
chr3L	20186048	20186906	E_GAF_R1R2merged_macs3_q0.001_peak_1191	157	.	294774	179481	157642	583	1
chr3L	20197956	20198596	E_GAF_R1R2merged_macs3_q0.001_peak_1192	126	.	297332	14806	126849	316	1
chr3L	20294794	20295541	E_GAF_R1R2merged_macs3_q0.001_peak_1193	173	.	313078	195696	17357	528	1
chr3L	20348364	20349795	E_GAF_R1R2merged_macs3_q0.001_peak_1195	659	.	490759	687313	659674	842	3
chr3L	20398301	20399574	E_GAF_R1R2merged_macs3_q0.001_peak_1196	108	.	263859	129438	108643	137	1
chr3L	20401221	20402128	E_GAF_R1R2merged_macs3_q0.001_peak_1197	724	.	542507	752597	72446	538	3
chr3L	20493659	20494182	E_GAF_R1R2merged_macs3_q0.001_peak_1200	152	.	325072	174035	152293	262	1
chr3L	20507800	20509764	E_GAF_R1R2merged_macs3_q0.001_peak_1201	181	.	311326	204187	181919	484	1
chr3L	20517306	20517856	E_GAF_R1R2merged_macs3_q0.001_peak_1202	115	.	273089	136777	115817	152	1
chr3L	20620488	20622387	E_GAF_R1R2merged_macs3_q0.001_peak_1203	2272	.	105681	231054	227278	1332	4
chr3L	20695302	20696064	E_GAF_R1R2merged_macs3_q0.001_peak_1204	716	.	509368	745055	716976	271	3
chr3L	20730275	20730592	E_GAF_R1R2merged_macs3_q0.001_peak_1205	557	.	545895	584392	557628	153	3
chr3L	20784669	20785909	E_GAF_R1R2merged_macs3_q0.001_peak_1206	508	.	450156	534327	508026	651	3
chr3L	20823062	20823783	E_GAF_R1R2merged_macs3_q0.001_peak_1207	151	.	265547	172789	151072	519	1
chr3L	20948998	20950429	E_GAF_R1R2merged_macs3_q0.001_peak_1208	1272	.	748946	130439	127264	762	4
chr3L	21007180	21012571	E_GAF_R1R2merged_macs3_q0.001_peak_1209	2446	.	105936	248471	244619	2007	4
chr3L	21013588	21015036	E_GAF_R1R2merged_macs3_q0.001_peak_1210	940	.	724069	969736	940109	1213	4
chr3L	21023393	21024312	E_GAF_R1R2merged_macs3_q0.001_peak_1211	1697	.	101754	173178	169739	211	4
chr3L	21024639	21027785	E_GAF_R1R2merged_macs3_q0.001_peak_1212	3837	.	140783	388237	383727	1832	4
chr3L	21046522	21048818	E_GAF_R1R2merged_macs3_q0.001_peak_1213	1904	.	111042	194011	190442	1178	4
chr3L	21049256	21049878	E_GAF_R1R2merged_macs3_q0.001_peak_1214	131	.	260977	152795	131481	233	1
chr3L	21225933	21226489	E_GAF_R1R2merged_macs3_q0.001_peak_1216	153	.	290097	175261	153498	116	1
chr3L	21239925	21240319	E_GAF_R1R2merged_macs3_q0.001_peak_1217	137	.	255454	158973	137528	262	1
chr3L	21276627	21277095	E_GAF_R1R2merged_macs3_q0.001_peak_1218	213	.	306222	236588	213801	296	2
chr3L	21346655	21347207	E_GAF_R1R2merged_macs3_q0.001_peak_1219	339	.	38086	364396	339918	382	2
chr3L	21476484	21477426	E_GAF_R1R2merged_macs3_q0.001_peak_1221	2135	.	108739	217213	213505	338	4
chr3L	21479021	21480122	E_GAF_R1R2merged_macs3_q0.001_peak_1222	229	.	347447	252874	229838	782	2
chr3L	21499000	21499613	E_GAF_R1R2merged_macs3_q0.001_peak_1224	239	.	414158	262509	239333	353	2
chr3L	21584527	21585164	E_GAF_R1R2merged_macs3_q0.001_peak_1226	252	.	342901	276138	252774	394	2
chr3L	21598213	21598902	E_GAF_R1R2merged_macs3_q0.001_peak_1227	407	.	403948	432404	407149	346	3
chr3L	21644707	21645095	E_GAF_R1R2merged_macs3_q0.001_peak_1228	206	.	331448	229016	206348	168	2
chr3L	21800491	21800804	E_GAF_R1R2merged_macs3_q0.001_peak_1230	125	.	302802	146202	125032	152	1
chr3L	21807975	21808757	E_GAF_R1R2merged_macs3_q0.001_peak_1231	327	.	422651	351356	327031	288	2
chr3L	21878768	21881100	E_GAF_R1R2merged_macs3_q0.001_peak_1233	1914	.	976186	194.99	191414	1745	4
chr3L	21916190	21916744	E_GAF_R1R2merged_macs3_q0.001_peak_1234	186	.	357535	208844	186497	362	1
chr3L	22134240	22136554	E_GAF_R1R2merged_macs3_q0.001_peak_1236	606	.	509439	633854	606655	680	3
chr3L	22407552	22408559	E_GAF_R1R2merged_macs3_q0.001_peak_1237	4776	.	160744	482924	477.69	627	4
chr3L	22720286	22721239	E_GAF_R1R2merged_macs3_q0.001_peak_1238	1362	.	919398	139487	136.26	603	4
chr3L	22773135	22773754	E_GAF_R1R2merged_macs3_q0.001_peak_1241	165	.	28418	18729	165311	434	1
chr3L	22822374	22823077	E_GAF_R1R2merged_macs3_q0.001_peak_1242	182	.	320745	204437	182162	347	1
chr3L	22824615	22825201	E_GAF_R1R2merged_macs3_q0.001_peak_1243	405	.	424756	43063	405395	357	3
chr3L	22835244	22836015	E_GAF_R1R2merged_macs3_q0.001_peak_1244	822	.	585938	851554	822712	242	4
chr3L	22839403	22840185	E_GAF_R1R2merged_macs3_q0.001_peak_1246	307	.	367951	331929	307839	317	2
chr3L	22851158	22851782	E_GAF_R1R2merged_macs3_q0.001_peak_1247	266	.	374254	290127	266576	309	2
chr3L	22909248	22910870	E_GAF_R1R2merged_macs3_q0.001_peak_1248	420	.	450112	445581	420176	1260	3
chr3L	22945002	22945866	E_GAF_R1R2merged_macs3_q0.001_peak_1249	614	.	482501	641779	614512	424	3
chr3L	22947973	22948871	E_GAF_R1R2merged_macs3_q0.001_peak_1250	567	.	439268	594637	56778	541	3
chr3L	26490231	26490663	E_GAF_R1R2merged_macs3_q0.001_peak_1251	143	.	345999	165514	143937	272	1
chr3R	2088235	2088623	E_GAF_R1R2merged_macs3_q0.001_peak_1252	152	.	373429	174025	152283	210	1
chr3R	4174307	4175348	E_GAF_R1R2merged_macs3_q0.001_peak_1253	308	.	364376	332921	308817	607	2
chr3R	4281424	4281862	E_GAF_R1R2merged_macs3_q0.001_peak_1254	107	.	251365	127816	107058	83	1
chr3R	4307681	4308047	E_GAF_R1R2merged_macs3_q0.001_peak_1255	127	.	277175	148369	127153	120	1
chr3R	4360756	4361257	E_GAF_R1R2merged_macs3_q0.001_peak_1256	219	.	329447	242375	219498	193	2
chr3R	4433282	4433877	E_GAF_R1R2merged_macs3_q0.001_peak_1257	294	.	376785	318356	294435	438	2
chr3R	4452114	4454103	E_GAF_R1R2merged_macs3_q0.001_peak_1258	1975	.	731844	201178	197559	1367	4
chr3R	4477744	4479614	E_GAF_R1R2merged_macs3_q0.001_peak_1259	998	.	650391	102.87	998688	800	4
chr3R	4565215	4565688	E_GAF_R1R2merged_macs3_q0.001_peak_1260	168	.	366689	190351	168321	125	1
chr3R	4609130	4609676	E_GAF_R1R2merged_macs3_q0.001_peak_1261	140	.	360771	162039	14053	388	1
chr3R	4738671	4741275	E_GAF_R1R2merged_macs3_q0.001_peak_1262	1961	.	905516	199.73	196121	658	4
chr3R	4802299	4805237	E_GAF_R1R2merged_macs3_q0.001_peak_1264	652	.	460478	680057	652478	1136	3
chr3R	4805671	4808044	E_GAF_R1R2merged_macs3_q0.001_peak_1265	1817	.	934216	185318	181799	1034	4
chr3R	4809977	4810705	E_GAF_R1R2merged_macs3_q0.001_peak_1266	184	.	292691	206799	184484	230	1
chr3R	4852324	4852711	E_GAF_R1R2merged_macs3_q0.001_peak_1267	108	.	260001	129344	108551	233	1
chr3R	5086735	5088882	E_GAF_R1R2merged_macs3_q0.001_peak_1270	1813	.	820729	184876	181.36	626	4
chr3R	5215712	5216820	E_GAF_R1R2merged_macs3_q0.001_peak_1271	338	.	381874	362925	338467	667	2
chr3R	5264039	5265227	E_GAF_R1R2merged_macs3_q0.001_peak_1273	1242	.	673371	127398	124243	603	4
chr3R	5282710	5283703	E_GAF_R1R2merged_macs3_q0.001_peak_1274	350	.	378862	375123	35052	524	2
chr3R	5599680	5600739	E_GAF_R1R2merged_macs3_q0.001_peak_1275	399	.	411476	424328	399162	748	3
chr3R	5612215	5613011	E_GAF_R1R2merged_macs3_q0.001_peak_1276	607	.	498756	635027	607817	466	3
chr3R	5669989	5670486	E_GAF_R1R2merged_macs3_q0.001_peak_1279	191	.	319536	21379	191362	153	2
chr3R	5671020	5671555	E_GAF_R1R2merged_macs3_q0.001_peak_1280	159	.	290689	181215	159344	120	1
chr3R	5672083	5673045	E_GAF_R1R2merged_macs3_q0.001_peak_1281	208	.	314429	231431	208724	648	2
chr3R	5716768	5717138	E_GAF_R1R2merged_macs3_q0.001_peak_1282	202	.	388017	22.5	202393	184	2
chr3R	6007588	6008135	E_GAF_R1R2merged_macs3_q0.001_peak_1284	411	.	386288	437159	411848	167	3
chr3R	6353366	6354047	E_GAF_R1R2merged_macs3_q0.001_peak_1285	124	.	260008	145852	124691	150	1
chr3R	6402673	6403305	E_GAF_R1R2merged_macs3_q0.001_peak_1286	152	.	291022	174288	152542	300	1
chr3R	6405162	6405885	E_GAF_R1R2merged_macs3_q0.001_peak_1287	428	.	440705	454327	428827	356	3
chr3R	6406998	6407957	E_GAF_R1R2merged_macs3_q0.001_peak_1288	300	.	365826	32459	30059	514	2
chr3R	6409340	6411478	E_GAF_R1R2merged_macs3_q0.001_peak_1289	153	.	281145	175652	153881	1625	1
chr3R	6423826	6424711	E_GAF_R1R2merged_macs3_q0.001_peak_1290	490	.	404177	516959	490822	589	3
chr3R	6810429	6811185	E_GAF_R1R2merged_macs3_q0.001_peak_1291	243	.	367721	266418	243186	327	2
chr3R	6815540	6817378	E_GAF_R1R2merged_macs3_q0.001_peak_1292	185	.	306578	207625	18.53	957	1
chr3R	6848373	6849038	E_GAF_R1R2merged_macs3_q0.001_peak_1294	499	.	411928	525358	499142	451	3
chr3R	6893208	6893722	E_GAF_R1R2merged_macs3_q0.001_peak_1295	223	.	315424	246738	223795	257	2
chr3R	6966681	6967048	E_GAF_R1R2merged_macs3_q0.001_peak_1296	151	.	318878	173728	151993	222	1
chr3R	6991826	6992141	E_GAF_R1R2merged_macs3_q0.001_peak_1297	136	.	305951	158149	136721	186	1
chr3R	6999007	6999528	E_GAF_R1R2merged_macs3_q0.001_peak_1298	155	.	346628	177562	155756	197	1
chr3R	7000659	7001256	E_GAF_R1R2merged_macs3_q0.001_peak_1299	437	.	401863	463346	437747	303	3
chr3R	7037142	7037955	E_GAF_R1R2merged_macs3_q0.001_peak_1300	746	.	553852	774782	746481	480	3
chr3R	7102877	7104373	E_GAF_R1R2merged_macs3_q0.001_peak_1301	1498	.	822952	153172	149867	638	4
chr3R	7107299	7110286	E_GAF_R1R2merged_macs3_q0.001_peak_1302	2621	.	103924	266099	262171	1302	4
chr3R	7162229	7163073	E_GAF_R1R2merged_macs3_q0.001_peak_1303	452	.	413043	477999	452244	400	3
chr3R	7186909	7188267	E_GAF_R1R2merged_macs3_q0.001_peak_1304	513	.	491581	539361	51301	479	3
chr3R	7309732	7310116	E_GAF_R1R2merged_macs3_q0.001_peak_1305	127	.	273986	148987	127756	167	1
chr3R	7963019	7963728	E_GAF_R1R2merged_macs3_q0.001_peak_1306	168	.	319381	190762	168721	277	1
chr3R	7967849	7968184	E_GAF_R1R2merged_macs3_q0.001_peak_1307	215	.	355433	238614	215794	120	2
chr3R	8027199	8027764	E_GAF_R1R2merged_macs3_q0.001_peak_1308	229	.	382359	252834	229799	272	2
chr3R	8105647	8106681	E_GAF_R1R2merged_macs3_q0.001_peak_1309	1490	.	867755	152362	149061	440	4
chr3R	8119713	8120183	E_GAF_R1R2merged_macs3_q0.001_peak_1311	162	.	290533	184678	162745	154	1
chr3R	8181462	8182031	E_GAF_R1R2merged_macs3_q0.001_peak_1312	699	.	49228	727597	699647	300	3
chr3R	8333747	8335073	E_GAF_R1R2merged_macs3_q0.001_peak_1313	338	.	412987	362668	338213	542	2
chr3R	8658961	8660228	E_GAF_R1R2merged_macs3_q0.001_peak_1314	247	.	337727	270705	247415	223	2
chr3R	8669244	8670440	E_GAF_R1R2merged_macs3_q0.001_peak_1315	768	.	646523	797066	768612	168	3
chr3R	8697529	8698500	E_GAF_R1R2merged_macs3_q0.001_peak_1317	451	.	444844	47763	45188	464	3
chr3R	8792340	8792952	E_GAF_R1R2merged_macs3_q0.001_peak_1318	125	.	277092	146626	125447	413	1
chr3R	8846329	8846954	E_GAF_R1R2merged_macs3_q0.001_peak_1319	232	.	307157	255275	232205	170	2
chr3R	8926910	8928466	E_GAF_R1R2merged_macs3_q0.001_peak_1320	218	.	321637	240914	218061	962	2
chr3R	8955266	8955804	E_GAF_R1R2merged_macs3_q0.001_peak_1321	323	.	428535	347674	323392	341	2
chr3R	8980358	8981305	E_GAF_R1R2merged_macs3_q0.001_peak_1322	495	.	494848	521937	495751	743	3
chr3R	9033757	9034598	E_GAF_R1R2merged_macs3_q0.001_peak_1323	2446	.	122461	248513	244.66	253	4
chr3R	9052615	9055429	E_GAF_R1R2merged_macs3_q0.001_peak_1324	1161	.	582375	119.23	116127	533	4
chr3R	9056225	9058246	E_GAF_R1R2merged_macs3_q0.001_peak_1325	1733	.	931601	176822	173357	1296	4
chr3R	9157939	9158554	E_GAF_R1R2merged_macs3_q0.001_peak_1326	1997	.	864323	203384	199752	251	4
chr3R	9220410	9220843	E_GAF_R1R2merged_macs3_q0.001_peak_1327	387	.	389683	41209	387064	219	3
chr3R	9226012	9228094	E_GAF_R1R2merged_macs3_q0.001_peak_1328	964	.	599535	99378	964002	1053	4
chr3R	9228990	9230975	E_GAF_R1R2merged_macs3_q0.001_peak_1329	1613	.	904365	164752	161372	872	4
chr3R	9235848	9237713	E_GAF_R1R2merged_macs3_q0.001_peak_1330	1191	.	743323	122256	119134	1379	4
chr3R	9246780	9247535	E_GAF_R1R2merged_macs3_q0.001_peak_1331	481	.	532766	507629	481583	318	3
chr3R	9339741	9342602	E_GAF_R1R2merged_macs3_q0.001_peak_1332	1105	.	687244	113626	110557	1480	4
chr3R	9352264	9354115	E_GAF_R1R2merged_macs3_q0.001_peak_1333	1638	.	846814	167224	163827	831	4
chr3R	9394533	9395033	E_GAF_R1R2merged_macs3_q0.001_peak_1334	285	.	404901	309579	285772	223	2
chr3R	9417419	9420618	E_GAF_R1R2merged_macs3_q0.001_peak_1335	2458	.	103829	249715	245855	1947	4
chr3R	9428109	9429591	E_GAF_R1R2merged_macs3_q0.001_peak_1336	1085	.	652177	111603	108546	264	4
chr3R	9436434	9436866	E_GAF_R1R2merged_macs3_q0.001_peak_1337	417	.	420357	443363	417984	241	3
chr3R	9501965	9503228	E_GAF_R1R2merged_macs3_q0.001_peak_1338	278	.	393884	302703	278984	794	2
chr3R	9512203	9513081	E_GAF_R1R2merged_macs3_q0.001_peak_1339	472	.	452276	49877	47281	527	3
chr3R	9533004	9534246	E_GAF_R1R2merged_macs3_q0.001_peak_1340	887	.	638616	916535	88723	447	4
chr3R	9550415	9551998	E_GAF_R1R2merged_macs3_q0.001_peak_1341	3286	.	135094	332.85	328646	680	4
chr3R	9573416	9573997	E_GAF_R1R2merged_macs3_q0.001_peak_1342	153	.	282583	175318	153553	412	1
chr3R	9704346	9705467	E_GAF_R1R2merged_macs3_q0.001_peak_1343	1013	.	599145	104.32	101309	440	4
chr3R	9866041	9866514	E_GAF_R1R2merged_macs3_q0.001_peak_1344	169	.	324988	191054	169008	228	1
chr3R	9872240	9875053	E_GAF_R1R2merged_macs3_q0.001_peak_1345	2422	.	941574	246077	242237	2156	4
chr3R	9877765	9878615	E_GAF_R1R2merged_macs3_q0.001_peak_1346	130	.	268565	152247	130945	305	1
chr3R	9881497	9882158	E_GAF_R1R2merged_macs3_q0.001_peak_1347	137	.	269079	159082	137633	163	1
chr3R	9952723	9953142	E_GAF_R1R2merged_macs3_q0.001_peak_1349	146	.	314109	168136	146509	248	1
chr3R	9979082	9979628	E_GAF_R1R2merged_macs3_q0.001_peak_1350	274	.	368854	297663	274013	244	2
chr3R	10086849	10087679	E_GAF_R1R2merged_macs3_q0.001_peak_1353	383	.	457626	408187	383206	490	3
chr3R	10088866	10089625	E_GAF_R1R2merged_macs3_q0.001_peak_1354	188	.	322724	210381	188008	626	1
chr3R	10093263	10094090	E_GAF_R1R2merged_macs3_q0.001_peak_1355	320	.	409741	345189	320938	428	2
chr3R	10108488	10110186	E_GAF_R1R2merged_macs3_q0.001_peak_1356	1045	.	64555	107563	104531	960	4
chr3R	10133122	10133726	E_GAF_R1R2merged_macs3_q0.001_peak_1357	503	.	473695	529781	503524	217	3
chr3R	10139658	10140197	E_GAF_R1R2merged_macs3_q0.001_peak_1358	147	.	302498	169086	147439	266	1
chr3R	10170188	10170800	E_GAF_R1R2merged_macs3_q0.001_peak_1359	129	.	288222	150371	12911	423	1
chr3R	10264439	10265061	E_GAF_R1R2merged_macs3_q0.001_peak_1361	241	.	338867	265138	241924	183	2
chr3R	10350266	10350691	E_GAF_R1R2merged_macs3_q0.001_peak_1364	112	.	236341	133278	112397	332	1
chr3R	10355897	10357315	E_GAF_R1R2merged_macs3_q0.001_peak_1365	524	.	463959	551374	524915	538	3
chr3R	10388185	10388700	E_GAF_R1R2merged_macs3_q0.001_peak_1366	184	.	385063	207036	184718	176	1
chr3R	10535698	10536202	E_GAF_R1R2merged_macs3_q0.001_peak_1367	162	.	334102	184901	162964	192	1
chr3R	10614260	10615070	E_GAF_R1R2merged_macs3_q0.001_peak_1368	2318	.	921525	235625	231.83	266	4
chr3R	10616589	10617537	E_GAF_R1R2merged_macs3_q0.001_peak_1369	709	.	58651	737776	709754	549	3
chr3R	10826734	10827122	E_GAF_R1R2merged_macs3_q0.001_peak_1372	294	.	362803	318811	294883	230	2
chr3R	10849191	10850646	E_GAF_R1R2merged_macs3_q0.001_peak_1373	516	.	550674	542675	516297	411	3
chr3R	10886368	10887319	E_GAF_R1R2merged_macs3_q0.001_peak_1374	1229	.	667905	126107	122.96	574	4
chr3R	10888754	10889722	E_GAF_R1R2merged_macs3_q0.001_peak_1375	609	.	494448	636624	609404	658	3
chr3R	11196981	11198131	E_GAF_R1R2merged_macs3_q0.001_peak_1376	458	.	52746	484323	458505	241	3
chr3R	11254011	11254867	E_GAF_R1R2merged_macs3_q0.001_peak_1377	138	.	291794	160431	138956	448	1
chr3R	11302688	11303237	E_GAF_R1R2merged_macs3_q0.001_peak_1378	148	.	31998	170368	148697	387	1
chr3R	11351620	11353745	E_GAF_R1R2merged_macs3_q0.001_peak_1379	1642	.	778831	167688	164288	1698	4
chr3R	11371887	11372777	E_GAF_R1R2merged_macs3_q0.001_peak_1380	3278	.	101708	332097	327896	434	4
chr3R	11562288	11562976	E_GAF_R1R2merged_macs3_q0.001_peak_1381	449	.	469193	475038	449315	416	3
chr3R	11567147	11567520	E_GAF_R1R2merged_macs3_q0.001_peak_1382	122	.	273621	143756	122641	123	1
chr3R	11568671	11569648	E_GAF_R1R2merged_macs3_q0.001_peak_1383	807	.	622001	836277	807544	454	4
chr3R	11604690	11605270	E_GAF_R1R2merged_macs3_q0.001_peak_1384	642	.	614084	669756	642261	228	3
chr3R	11655819	11656910	E_GAF_R1R2merged_macs3_q0.001_peak_1386	475	.	510249	501712	475723	168	3
chr3R	11758503	11762412	E_GAF_R1R2merged_macs3_q0.001_peak_1387	5950	.	165899	601219	595097	2527	4
chr3R	11763433	11764371	E_GAF_R1R2merged_macs3_q0.001_peak_1388	541	.	439997	567893	541284	420	3
chr3R	11772287	11781098	E_GAF_R1R2merged_macs3_q0.001_peak_1389	3999	.	137964	404586	399978	1515	4
chr3R	11886674	11888329	E_GAF_R1R2merged_macs3_q0.001_peak_1391	1806	.	868698	184118	180606	748	4
chr3R	11960865	11961621	E_GAF_R1R2merged_macs3_q0.001_peak_1392	573	.	543079	600703	57379	575	3
chr3R	11980177	11980752	E_GAF_R1R2merged_macs3_q0.001_peak_1393	213	.	349648	236085	213306	178	2
chr3R	12244474	12244877	E_GAF_R1R2merged_macs3_q0.001_peak_1396	145	.	265023	167582	145966	161	1
chr3R	12278811	12279747	E_GAF_R1R2merged_macs3_q0.001_peak_1397	296	.	345792	320857	296905	458	2
chr3R	12280386	12281163	E_GAF_R1R2merged_macs3_q0.001_peak_1398	1170	.	569985	120161	117052	545	4
chr3R	12370600	12371080	E_GAF_R1R2merged_macs3_q0.001_peak_1399	182	.	320745	204437	182162	278	1
chr3R	12449037	12450027	E_GAF_R1R2merged_macs3_q0.001_peak_1400	424	.	448108	449804	424354	148	3
chr3R	12477208	12477693	E_GAF_R1R2merged_macs3_q0.001_peak_1401	750	.	848127	778633	750308	243	3
chr3R	12647424	12647920	E_GAF_R1R2merged_macs3_q0.001_peak_1403	193	.	303199	215899	193439	264	2
chr3R	12719787	12720468	E_GAF_R1R2merged_macs3_q0.001_peak_1404	153	.	268056	175478	153709	144	1
chr3R	13011747	13013176	E_GAF_R1R2merged_macs3_q0.001_peak_1405	1086	.	663032	111758	108.7	1202	4
chr3R	13063859	13064517	E_GAF_R1R2merged_macs3_q0.001_peak_1408	193	.	305359	216176	193709	414	2
chr3R	13258491	13259819	E_GAF_R1R2merged_macs3_q0.001_peak_1409	354	.	45335	378675	354032	640	2
chr3R	13400925	13401955	E_GAF_R1R2merged_macs3_q0.001_peak_1412	121	.	280487	142584	121495	693	1
chr3R	13644621	13645714	E_GAF_R1R2merged_macs3_q0.001_peak_1413	579	.	51355	60619	57923	564	3
chr3R	13647030	13648098	E_GAF_R1R2merged_macs3_q0.001_peak_1414	119	.	280433	140833	119782	90	1
chr3R	13683405	13684773	E_GAF_R1R2merged_macs3_q0.001_peak_1415	1615	.	853937	164922	161541	983	4
chr3R	13789833	13790493	E_GAF_R1R2merged_macs3_q0.001_peak_1417	124	.	267716	145154	124008	138	1
chr3R	13793999	13795402	E_GAF_R1R2merged_macs3_q0.001_peak_1418	2160	.	10773	219791	216068	864	4
chr3R	13796358	13797093	E_GAF_R1R2merged_macs3_q0.001_peak_1419	187	.	302536	209459	187101	366	1
chr3R	13812159	13813362	E_GAF_R1R2merged_macs3_q0.001_peak_1421	639	.	530945	666698	639226	774	3
chr3R	13814672	13815552	E_GAF_R1R2merged_macs3_q0.001_peak_1422	385	.	377976	410385	385381	547	3
chr3R	13874903	13875528	E_GAF_R1R2merged_macs3_q0.001_peak_1423	432	.	435577	457841	432302	301	3
chr3R	13982949	13984760	E_GAF_R1R2merged_macs3_q0.001_peak_1426	2443	.	975072	248219	244367	721	4
chr3R	14017066	14018569	E_GAF_R1R2merged_macs3_q0.001_peak_1427	339	.	406077	364338	339862	710	2
chr3R	14024630	14027022	E_GAF_R1R2merged_macs3_q0.001_peak_1429	202	.	320857	225469	202853	301	2
chr3R	14051397	14051727	E_GAF_R1R2merged_macs3_q0.001_peak_1430	156	.	311727	178439	156619	141	1
chr3R	14055839	14057829	E_GAF_R1R2merged_macs3_q0.001_peak_1431	602	.	584731	629741	602582	1631	3
chr3R	14065662	14066009	E_GAF_R1R2merged_macs3_q0.001_peak_1432	101	.	294184	121776	101158	141	1
chr3R	14107840	14108976	E_GAF_R1R2merged_macs3_q0.001_peak_1433	1369	.	800102	140136	136906	716	4
chr3R	14277680	14279726	E_GAF_R1R2merged_macs3_q0.001_peak_1434	1223	.	745645	125529	122385	1169	4
chr3R	14282493	14287252	E_GAF_R1R2merged_macs3_q0.001_peak_1435	716	.	509368	745055	716976	4018	3
chr3R	14288919	14289300	E_GAF_R1R2merged_macs3_q0.001_peak_1436	194	.	332945	217162	19468	249	2
chr3R	14346771	14347453	E_GAF_R1R2merged_macs3_q0.001_peak_1437	460	.	477301	486711	46087	310	3
chr3R	14369896	14370486	E_GAF_R1R2merged_macs3_q0.001_peak_1438	208	.	299438	230894	208194	292	2
chr3R	14373080	14373849	E_GAF_R1R2merged_macs3_q0.001_peak_1439	329	.	357114	353653	329301	497	2
chr3R	14382185	14383148	E_GAF_R1R2merged_macs3_q0.001_peak_1440	200	.	3448	222666	200098	459	2
chr3R	14477966	14479253	E_GAF_R1R2merged_macs3_q0.001_peak_1441	364	.	458352	38947	364701	816	2
chr3R	14558073	14558673	E_GAF_R1R2merged_macs3_q0.001_peak_1443	179	.	292969	201615	179387	212	1
chr3R	14608891	14609544	E_GAF_R1R2merged_macs3_q0.001_peak_1445	247	.	421328	270462	247177	476	2
chr3R	14624120	14625145	E_GAF_R1R2merged_macs3_q0.001_peak_1446	165	.	305603	187182	165205	493	1
chr3R	14654618	14655666	E_GAF_R1R2merged_macs3_q0.001_peak_1447	162	.	309536	184642	16271	315	1
chr3R	14714052	14714603	E_GAF_R1R2merged_macs3_q0.001_peak_1448	1053	.	796996	108.4	105364	348	4
chr3R	14721951	14722867	E_GAF_R1R2merged_macs3_q0.001_peak_1449	370	.	413424	394844	370013	604	3
chr3R	14723196	14724480	E_GAF_R1R2merged_macs3_q0.001_peak_1450	302	.	358801	326592	302567	692	2
chr3R	14737822	14739827	E_GAF_R1R2merged_macs3_q0.001_peak_1452	281	.	325737	304893	281149	1332	2
chr3R	14747999	14749751	E_GAF_R1R2merged_macs3_q0.001_peak_1453	4309	.	141559	435753	430.92	1221	4
chr3R	15094217	15095443	E_GAF_R1R2merged_macs3_q0.001_peak_1454	550	.	479562	576986	55029	642	3
chr3R	15146812	15147913	E_GAF_R1R2merged_macs3_q0.001_peak_1456	317	.	374896	342138	317923	241	2
chr3R	15280522	15281474	E_GAF_R1R2merged_macs3_q0.001_peak_1459	229	.	381987	252544	229513	749	2
chr3R	15285973	15287217	E_GAF_R1R2merged_macs3_q0.001_peak_1460	807	.	6414	835982	807254	804	4
chr3R	15290528	15293566	E_GAF_R1R2merged_macs3_q0.001_peak_1461	1986	.	87455	202265	198.64	1033	4
chr3R	15375422	15375817	E_GAF_R1R2merged_macs3_q0.001_peak_1462	111	.	285254	132233	111374	151	1
chr3R	15379124	15379476	E_GAF_R1R2merged_macs3_q0.001_peak_1463	251	.	369226	275319	251966	180	2
chr3R	15417899	15421177	E_GAF_R1R2merged_macs3_q0.001_peak_1464	1383	.	952036	141608	138368	2750	4
chr3R	15476232	15476699	E_GAF_R1R2merged_macs3_q0.001_peak_1465	447	.	491812	473669	44796	201	3
chr3R	15664498	15666451	E_GAF_R1R2merged_macs3_q0.001_peak_1466	439	.	436997	465582	439958	514	3
chr3R	15793886	15794507	E_GAF_R1R2merged_macs3_q0.001_peak_1467	135	.	263877	157163	135754	505	1
chr3R	15919547	15921579	E_GAF_R1R2merged_macs3_q0.001_peak_1468	1043	.	625602	107377	104346	564	4
chr3R	15973241	15974384	E_GAF_R1R2merged_macs3_q0.001_peak_1469	1358	.	712827	139033	135809	685	4
chr3R	15993258	15994498	E_GAF_R1R2merged_macs3_q0.001_peak_1470	121	.	280487	142584	121495	105	1
chr3R	16025567	16026485	E_GAF_R1R2merged_macs3_q0.001_peak_1471	697	.	57866	725033	697102	402	3
chr3R	16051033	16051665	E_GAF_R1R2merged_macs3_q0.001_peak_1472	140	.	277769	162304	140789	347	1
chr3R	16071971	16072585	E_GAF_R1R2merged_macs3_q0.001_peak_1473	213	.	306222	236588	213801	197	2
chr3R	16098004	16098711	E_GAF_R1R2merged_macs3_q0.001_peak_1474	122	.	272861	143125	122025	485	1
chr3R	16221476	16222905	E_GAF_R1R2merged_macs3_q0.001_peak_1476	153	.	302452	174815	15306	943	1
chr3R	16224340	16224908	E_GAF_R1R2merged_macs3_q0.001_peak_1477	431	.	432047	456869	43134	213	3
chr3R	16235303	16237737	E_GAF_R1R2merged_macs3_q0.001_peak_1478	1046	.	5969	107717	104684	1569	4
chr3R	16240852	16242878	E_GAF_R1R2merged_macs3_q0.001_peak_1479	1216	.	581657	124.78	121641	1768	4
chr3R	16247692	16248798	E_GAF_R1R2merged_macs3_q0.001_peak_1480	299	.	378988	323191	299209	431	2
chr3R	16249631	16250854	E_GAF_R1R2merged_macs3_q0.001_peak_1481	737	.	459284	765502	737266	579	3
chr3R	16254911	16255568	E_GAF_R1R2merged_macs3_q0.001_peak_1482	114	.	228583	135569	114636	300	1
chr3R	16273019	16273851	E_GAF_R1R2merged_macs3_q0.001_peak_1483	428	.	388511	453536	428045	374	3
chr3R	16279609	16282275	E_GAF_R1R2merged_macs3_q0.001_peak_1485	4725	.	13.69	477732	472.56	778	4
chr3R	16449204	16450233	E_GAF_R1R2merged_macs3_q0.001_peak_1487	847	.	570993	87622	847199	453	4
chr3R	16452719	16453755	E_GAF_R1R2merged_macs3_q0.001_peak_1488	433	.	447589	458703	433154	523	3
chr3R	16501562	16502684	E_GAF_R1R2merged_macs3_q0.001_peak_1489	363	.	445991	387938	363186	986	2
chr3R	16702500	16703889	E_GAF_R1R2merged_macs3_q0.001_peak_1490	1453	.	740731	148642	145362	552	4
chr3R	16719697	16720349	E_GAF_R1R2merged_macs3_q0.001_peak_1492	375	.	418185	399908	375022	409	3
chr3R	16734117	16734806	E_GAF_R1R2merged_macs3_q0.001_peak_1493	266	.	382885	29021	266658	534	2
chr3R	16763544	16764366	E_GAF_R1R2merged_macs3_q0.001_peak_1494	940	.	583453	970471	940835	451	4
chr3R	16811667	16812337	E_GAF_R1R2merged_macs3_q0.001_peak_1495	126	.	273868	147244	126051	310	1
chr3R	16829918	16830561	E_GAF_R1R2merged_macs3_q0.001_peak_1496	106	.	231773	12725	106507	356	1
chr3R	16857241	16858040	E_GAF_R1R2merged_macs3_q0.001_peak_1497	358	.	444034	383017	358321	524	2
chr3R	16898428	16899956	E_GAF_R1R2merged_macs3_q0.001_peak_1498	1331	.	763279	136359	133151	874	4
chr3R	16918908	16919438	E_GAF_R1R2merged_macs3_q0.001_peak_1499	163	.	310499	18545	163506	284	1
chr3R	16933472	16935145	E_GAF_R1R2merged_macs3_q0.001_peak_1500	2602	.	99782	264139	260.22	1155	4
chr3R	17016662	17017097	E_GAF_R1R2merged_macs3_q0.001_peak_1501	212	.	357487	235488	212717	214	2
chr3R	17053555	17054490	E_GAF_R1R2merged_macs3_q0.001_peak_1502	2071	.	940877	210807	207132	247	4
chr3R	17055935	17057052	E_GAF_R1R2merged_macs3_q0.001_peak_1503	1287	.	635331	131975	128792	589	4
chr3R	17064578	17065767	E_GAF_R1R2merged_macs3_q0.001_peak_1504	1075	.	75421	110.57	107519	529	4
chr3R	17118735	17119458	E_GAF_R1R2merged_macs3_q0.001_peak_1505	369	.	45657	394341	369516	519	2
chr3R	17557207	17557923	E_GAF_R1R2merged_macs3_q0.001_peak_1506	311	.	435226	335179	311047	524	2
chr3R	17558341	17559059	E_GAF_R1R2merged_macs3_q0.001_peak_1507	361	.	462309	386411	361677	536	2
chr3R	17566694	17567226	E_GAF_R1R2merged_macs3_q0.001_peak_1508	189	.	346241	212228	189826	256	2
chr3R	17653601	17654287	E_GAF_R1R2merged_macs3_q0.001_peak_1509	180	.	326594	203064	180811	312	1
chr3R	17665849	17666950	E_GAF_R1R2merged_macs3_q0.001_peak_1510	1023	.	659181	105361	102344	542	4
chr3R	17680226	17682288	E_GAF_R1R2merged_macs3_q0.001_peak_1511	298	.	373642	322839	298864	1351	2
chr3R	17700420	17701159	E_GAF_R1R2merged_macs3_q0.001_peak_1512	170	.	262431	192237	170175	190	1
chr3R	17710890	17711587	E_GAF_R1R2merged_macs3_q0.001_peak_1513	140	.	257823	161501	140006	427	1
chr3R	17712565	17712892	E_GAF_R1R2merged_macs3_q0.001_peak_1514	139	.	2839	160917	139432	212	1
chr3R	17716871	17718001	E_GAF_R1R2merged_macs3_q0.001_peak_1515	1001	.	62603	103114	100111	533	4
chr3R	17775664	17776851	E_GAF_R1R2merged_macs3_q0.001_peak_1516	255	.	388429	279036	255634	823	2
chr3R	17919293	17920050	E_GAF_R1R2merged_macs3_q0.001_peak_1517	138	.	305618	15986	138399	217	1
chr3R	17943430	17944342	E_GAF_R1R2merged_macs3_q0.001_peak_1518	614	.	444141	642249	614978	473	3
chr3R	18049254	18050297	E_GAF_R1R2merged_macs3_q0.001_peak_1519	134	.	297133	155408	134036	363	1
chr3R	18121021	18122426	E_GAF_R1R2merged_macs3_q0.001_peak_1521	1749	.	784719	178432	174956	755	4
chr3R	18167783	18170382	E_GAF_R1R2merged_macs3_q0.001_peak_1522	1241	.	721781	127292	124138	1039	4
chr3R	18171842	18172988	E_GAF_R1R2merged_macs3_q0.001_peak_1523	928	.	731498	957779	928222	734	4
chr3R	18196803	18199531	E_GAF_R1R2merged_macs3_q0.001_peak_1524	2330	.	101057	236852	233054	1930	4
chr3R	18243583	18245267	E_GAF_R1R2merged_macs3_q0.001_peak_1525	654	.	484519	682044	65445	1185	3
chr3R	18274717	18275498	E_GAF_R1R2merged_macs3_q0.001_peak_1526	405	.	397801	430377	405144	367	3
chr3R	18310899	18311903	E_GAF_R1R2merged_macs3_q0.001_peak_1527	227	.	363331	250156	22716	780	2
chr3R	18314530	18314857	E_GAF_R1R2merged_macs3_q0.001_peak_1528	125	.	292748	146573	125396	149	1
chr3R	18396838	18399216	E_GAF_R1R2merged_macs3_q0.001_peak_1529	2005	.	977479	204169	200533	308	4
chr3R	18573139	18574221	E_GAF_R1R2merged_macs3_q0.001_peak_1532	466	.	483279	492816	466914	489	3
chr3R	18583450	18585978	E_GAF_R1R2merged_macs3_q0.001_peak_1533	1026	.	784981	105649	102629	842	4
chr3R	18658537	18659271	E_GAF_R1R2merged_macs3_q0.001_peak_1534	565	.	483399	591837	565004	357	3
chr3R	18670535	18671471	E_GAF_R1R2merged_macs3_q0.001_peak_1535	510	.	476853	536712	510386	409	3
chr3R	18740087	18741689	E_GAF_R1R2merged_macs3_q0.001_peak_1536	1052	.	641353	108308	105271	181	4
chr3R	18742573	18743807	E_GAF_R1R2merged_macs3_q0.001_peak_1537	144	.	269676	16604	144451	397	1
chr3R	18913010	18914770	E_GAF_R1R2merged_macs3_q0.001_peak_1539	122	.	252908	143429	122321	1007	1
chr3R	18922820	18924521	E_GAF_R1R2merged_macs3_q0.001_peak_1541	878	.	700687	90733	878092	881	4
chr3R	18931495	18932007	E_GAF_R1R2merged_macs3_q0.001_peak_1542	196	.	36476	219021	196509	292	2
chr3R	19147543	19148092	E_GAF_R1R2merged_macs3_q0.001_peak_1543	369	.	405403	394691	369861	161	2
chr3R	19163666	19164975	E_GAF_R1R2merged_macs3_q0.001_peak_1544	896	.	705115	92612	89675	490	4
chr3R	19165346	19166256	E_GAF_R1R2merged_macs3_q0.001_peak_1545	528	.	493328	555169	528679	528	3
chr3R	19225340	19226630	E_GAF_R1R2merged_macs3_q0.001_peak_1546	484	.	497176	510309	484238	335	3
chr3R	19321392	19322766	E_GAF_R1R2merged_macs3_q0.001_peak_1547	1220	.	763251	125225	122083	694	4
chr3R	19325889	19327166	E_GAF_R1R2merged_macs3_q0.001_peak_1549	394	.	478079	420029	394913	631	3
chr3R	19463281	19464542	E_GAF_R1R2merged_macs3_q0.001_peak_1550	649	.	583378	67732	649767	982	3
chr3R	19498783	19499910	E_GAF_R1R2merged_macs3_q0.001_peak_1552	266	.	374254	290127	266576	340	2
chr3R	19503380	19503740	E_GAF_R1R2merged_macs3_q0.001_peak_1553	160	.	33331	182115	160229	100	1
chr3R	19671421	19671946	E_GAF_R1R2merged_macs3_q0.001_peak_1554	185	.	306578	207625	18.53	203	1
chr3R	19860824	19861312	E_GAF_R1R2merged_macs3_q0.001_peak_1555	391	.	420226	416763	391681	328	3
chr3R	19875111	19875697	E_GAF_R1R2merged_macs3_q0.001_peak_1556	109	.	246094	129952	109145	281	1
chr3R	19889943	19890952	E_GAF_R1R2merged_macs3_q0.001_peak_1557	594	.	589355	621776	594685	250	3
chr3R	20007775	20008321	E_GAF_R1R2merged_macs3_q0.001_peak_1558	124	.	267716	145154	124008	211	1
chr3R	20252784	20255049	E_GAF_R1R2merged_macs3_q0.001_peak_1559	3586	.	131951	363007	358628	825	4
chr3R	20257355	20258136	E_GAF_R1R2merged_macs3_q0.001_peak_1560	125	.	253512	146883	125698	216	1
chr3R	20283891	20284491	E_GAF_R1R2merged_macs3_q0.001_peak_1561	326	.	454044	350476	326162	351	2
chr3R	20292005	20293487	E_GAF_R1R2merged_macs3_q0.001_peak_1562	469	.	476051	495505	469577	1055	3
chr3R	20574178	20574702	E_GAF_R1R2merged_macs3_q0.001_peak_1564	348	.	395734	372948	348372	193	2
chr3R	20594399	20595087	E_GAF_R1R2merged_macs3_q0.001_peak_1565	130	.	288171	152116	130816	461	1
chr3R	20778441	20778894	E_GAF_R1R2merged_macs3_q0.001_peak_1567	143	.	299918	165115	143545	250	1
chr3R	20948776	20949877	E_GAF_R1R2merged_macs3_q0.001_peak_1569	500	.	480259	527012	500779	409	3
chr3R	20956807	20957638	E_GAF_R1R2merged_macs3_q0.001_peak_1570	189	.	331708	211706	18931	347	2
chr3R	21059677	21060989	E_GAF_R1R2merged_macs3_q0.001_peak_1571	896	.	574824	925634	896268	931	4
chr3R	21096289	21097774	E_GAF_R1R2merged_macs3_q0.001_peak_1573	650	.	518555	677579	650022	511	3
chr3R	21111737	21113036	E_GAF_R1R2merged_macs3_q0.001_peak_1574	964	.	685538	994265	964478	568	4
chr3R	21152541	21153280	E_GAF_R1R2merged_macs3_q0.001_peak_1575	596	.	557532	623106	596001	562	3
chr3R	21186557	21187983	E_GAF_R1R2merged_macs3_q0.001_peak_1576	376	.	406437	401492	376587	1032	3
chr3R	21188329	21188912	E_GAF_R1R2merged_macs3_q0.001_peak_1577	220	.	339734	243381	220489	216	2
chr3R	21203716	21204902	E_GAF_R1R2merged_macs3_q0.001_peak_1579	598	.	514575	625479	598353	896	3
chr3R	21223952	21224395	E_GAF_R1R2merged_macs3_q0.001_peak_1580	125	.	249614	147148	125958	254	1
chr3R	21295889	21297801	E_GAF_R1R2merged_macs3_q0.001_peak_1581	943	.	65275	973557	943899	410	4
chr3R	21348481	21349593	E_GAF_R1R2merged_macs3_q0.001_peak_1582	459	.	393611	485032	459208	758	3
chr3R	21433888	21434779	E_GAF_R1R2merged_macs3_q0.001_peak_1584	807	.	626036	836524	80779	486	4
chr3R	21446103	21446916	E_GAF_R1R2merged_macs3_q0.001_peak_1585	240	.	34855	263275	240088	285	2
chr3R	21589803	21590438	E_GAF_R1R2merged_macs3_q0.001_peak_1589	130	.	291875	151394	130109	374	1
chr3R	21598304	21599083	E_GAF_R1R2merged_macs3_q0.001_peak_1590	333	.	402693	358091	333687	523	2
chr3R	21604727	21607295	E_GAF_R1R2merged_macs3_q0.001_peak_1591	4374	.	158616	442305	437408	882	4
chr3R	21613251	21613656	E_GAF_R1R2merged_macs3_q0.001_peak_1592	202	.	33387	22.46	202003	261	2
chr3R	21615976	21617366	E_GAF_R1R2merged_macs3_q0.001_peak_1593	226	.	349064	249681	226694	554	2
chr3R	21618024	21619846	E_GAF_R1R2merged_macs3_q0.001_peak_1594	1095	.	863731	112607	109544	583	4
chr3R	21626193	21626986	E_GAF_R1R2merged_macs3_q0.001_peak_1595	350	.	395417	375343	350738	314	2
chr3R	21629957	21633996	E_GAF_R1R2merged_macs3_q0.001_peak_1596	2680	.	100114	272025	268074	2985	4
chr3R	21637033	21637507	E_GAF_R1R2merged_macs3_q0.001_peak_1597	139	.	299209	160768	139288	357	1
chr3R	21638422	21639014	E_GAF_R1R2merged_macs3_q0.001_peak_1598	430	.	470183	456158	430639	324	3
chr3R	21640150	21642384	E_GAF_R1R2merged_macs3_q0.001_peak_1599	248	.	395736	271387	248087	1516	2
chr3R	21719794	21720548	E_GAF_R1R2merged_macs3_q0.001_peak_1600	251	.	399975	274713	251368	197	2
chr3R	21807893	21808904	E_GAF_R1R2merged_macs3_q0.001_peak_1601	155	.	323025	17.68	155011	426	1
chr3R	21828852	21829916	E_GAF_R1R2merged_macs3_q0.001_peak_1602	724	.	671246	753119	724977	712	3
chr3R	21853487	21854917	E_GAF_R1R2merged_macs3_q0.001_peak_1603	555	.	511646	582395	555652	547	3
chr3R	21855960	21857253	E_GAF_R1R2merged_macs3_q0.001_peak_1604	509	.	5434	536103	509785	515	3
chr3R	21971552	21972145	E_GAF_R1R2merged_macs3_q0.001_peak_1606	107	.	293053	128447	107676	518	1
chr3R	22041641	22043453	E_GAF_R1R2merged_macs3_q0.001_peak_1607	678	.	551698	706229	678445	404	3
chr3R	22043835	22044459	E_GAF_R1R2merged_macs3_q0.001_peak_1608	195	.	347223	217665	195178	265	2
chr3R	22124242	22125085	E_GAF_R1R2merged_macs3_q0.001_peak_1609	136	.	280674	158119	136692	255	1
chr3R	22133480	22133798	E_GAF_R1R2merged_macs3_q0.001_peak_1610	368	.	438903	393746	368928	182	2
chr3R	22368445	22369863	E_GAF_R1R2merged_macs3_q0.001_peak_1611	268	.	36547	291831	268256	840	2
chr3R	22626304	22627449	E_GAF_R1R2merged_macs3_q0.001_peak_1612	1374	.	791826	140635	137402	535	4
chr3R	22666430	22667755	E_GAF_R1R2merged_macs3_q0.001_peak_1613	791	.	583507	819954	791342	850	3
chr3R	22673183	22674348	E_GAF_R1R2merged_macs3_q0.001_peak_1614	965	.	69484	995535	96574	515	4
chr3R	22898609	22899369	E_GAF_R1R2merged_macs3_q0.001_peak_1617	343	.	456103	368202	343678	283	2
chr3R	23156869	23157823	E_GAF_R1R2merged_macs3_q0.001_peak_1619	158	.	268487	180687	158826	350	1
chr3R	23173546	23173976	E_GAF_R1R2merged_macs3_q0.001_peak_1620	224	.	343937	247293	224342	241	2
chr3R	23175038	23175750	E_GAF_R1R2merged_macs3_q0.001_peak_1621	455	.	52819	481232	455443	316	3
chr3R	23220093	23220898	E_GAF_R1R2merged_macs3_q0.001_peak_1622	123	.	292884	14484	123701	322	1
chr3R	23226576	23227088	E_GAF_R1R2merged_macs3_q0.001_peak_1624	169	.	273792	191402	169351	270	1
chr3R	23239072	23239529	E_GAF_R1R2merged_macs3_q0.001_peak_1625	141	.	334267	162805	141284	162	1
chr3R	23248905	23249299	E_GAF_R1R2merged_macs3_q0.001_peak_1626	256	.	393119	280225	256808	197	2
chr3R	23278937	23280002	E_GAF_R1R2merged_macs3_q0.001_peak_1627	228	.	348245	251276	228265	137	2
chr3R	23293078	23293436	E_GAF_R1R2merged_macs3_q0.001_peak_1629	135	.	287997	157325	135912	178	1
chr3R	23295373	23295709	E_GAF_R1R2merged_macs3_q0.001_peak_1630	186	.	310372	209291	186937	190	1
chr3R	23313974	23314816	E_GAF_R1R2merged_macs3_q0.001_peak_1631	477	.	445313	503213	477211	455	3
chr3R	23334107	23334812	E_GAF_R1R2merged_macs3_q0.001_peak_1633	202	.	311704	224604	202006	293	2
chr3R	23345387	23347840	E_GAF_R1R2merged_macs3_q0.001_peak_1634	1318	.	6.78	135026	131826	2047	4
chr3R	23384813	23385420	E_GAF_R1R2merged_macs3_q0.001_peak_1635	404	.	453614	430037	404806	240	3
chr3R	23669431	23670436	E_GAF_R1R2merged_macs3_q0.001_peak_1636	507	.	486574	533925	50763	496	3
chr3R	23781947	23783216	E_GAF_R1R2merged_macs3_q0.001_peak_1638	619	.	473533	646449	619143	684	3
chr3R	23818796	23819226	E_GAF_R1R2merged_macs3_q0.001_peak_1639	183	.	320275	206117	183813	333	1
chr3R	23886327	23887578	E_GAF_R1R2merged_macs3_q0.001_peak_1640	324	.	413085	348344	324054	835	2
chr3R	23921930	23923044	E_GAF_R1R2merged_macs3_q0.001_peak_1641	999	.	699482	102918	999159	713	4
chr3R	23962748	23963180	E_GAF_R1R2merged_macs3_q0.001_peak_1642	121	.	264633	142444	121358	316	1
chr3R	23964973	23965543	E_GAF_R1R2merged_macs3_q0.001_peak_1643	153	.	307708	175216	153455	391	1
chr3R	24006656	24007242	E_GAF_R1R2merged_macs3_q0.001_peak_1645	467	.	509454	493774	467862	210	3
chr3R	24031037	24031879	E_GAF_R1R2merged_macs3_q0.001_peak_1646	333	.	413839	357723	333324	455	2
chr3R	24046396	24048288	E_GAF_R1R2merged_macs3_q0.001_peak_1647	454	.	44141	479917	454143	470	3
chr3R	24104706	24106451	E_GAF_R1R2merged_macs3_q0.001_peak_1648	639	.	528253	667246	639771	449	3
chr3R	24141047	24141364	E_GAF_R1R2merged_macs3_q0.001_peak_1649	222	.	390173	245372	22245	120	2
chr3R	24218666	24219101	E_GAF_R1R2merged_macs3_q0.001_peak_1650	112	.	277107	133236	112356	236	1
chr3R	24221026	24221927	E_GAF_R1R2merged_macs3_q0.001_peak_1651	145	.	30522	167364	145751	183	1
chr3R	24259413	24260666	E_GAF_R1R2merged_macs3_q0.001_peak_1653	447	.	409248	473055	447351	266	3
chr3R	24272586	24273308	E_GAF_R1R2merged_macs3_q0.001_peak_1654	183	.	279084	205749	183455	326	1
chr3R	24295197	24296229	E_GAF_R1R2merged_macs3_q0.001_peak_1655	274	.	368854	297663	274013	560	2
chr3R	24457310	24458137	E_GAF_R1R2merged_macs3_q0.001_peak_1656	173	.	351994	195301	173185	197	1
chr3R	24565102	24566181	E_GAF_R1R2merged_macs3_q0.001_peak_1657	380	.	451122	405333	380383	713	3
chr3R	24571783	24573035	E_GAF_R1R2merged_macs3_q0.001_peak_1658	883	.	720901	913146	883871	930	4
chr3R	24630167	24630810	E_GAF_R1R2merged_macs3_q0.001_peak_1660	402	.	40002	427593	402391	200	3
chr3R	24767399	24769303	E_GAF_R1R2merged_macs3_q0.001_peak_1661	1097	.	68144	112861	109796	1599	4
chr3R	24893275	24895272	E_GAF_R1R2merged_macs3_q0.001_peak_1663	661	.	621486	689502	661847	1523	3
chr3R	25049763	25050435	E_GAF_R1R2merged_macs3_q0.001_peak_1664	154	.	257831	176244	154463	466	1
chr3R	25137401	25138165	E_GAF_R1R2merged_macs3_q0.001_peak_1665	532	.	539067	558697	532174	470	3
chr3R	25182878	25185040	E_GAF_R1R2merged_macs3_q0.001_peak_1666	815	.	694662	84467	815873	1747	4
chr3R	25207540	25208756	E_GAF_R1R2merged_macs3_q0.001_peak_1667	541	.	552691	567763	541154	878	3
chr3R	25328773	25329819	E_GAF_R1R2merged_macs3_q0.001_peak_1668	210	.	322545	233417	21068	191	2
chr3R	25472060	25473344	E_GAF_R1R2merged_macs3_q0.001_peak_1669	321	.	395925	345707	321448	773	2
chr3R	25515478	25516136	E_GAF_R1R2merged_macs3_q0.001_peak_1670	2217	.	122185	225.46	221.71	329	4
chr3R	25517963	25518789	E_GAF_R1R2merged_macs3_q0.001_peak_1671	129	.	284312	150801	129529	175	1
chr3R	25587657	25589755	E_GAF_R1R2merged_macs3_q0.001_peak_1672	178	.	324083	200963	178747	704	1
chr3R	25637445	25637824	E_GAF_R1R2merged_macs3_q0.001_peak_1673	427	.	477658	453372	427883	174	3
chr3R	25646960	25648001	E_GAF_R1R2merged_macs3_q0.001_peak_1674	149	.	257161	171063	149379	403	1
chr3R	25737939	25738477	E_GAF_R1R2merged_macs3_q0.001_peak_1675	214	.	390069	237189	214391	227	2
chr3R	25740476	25740803	E_GAF_R1R2merged_macs3_q0.001_peak_1676	300	.	349091	324808	300807	129	2
chr3R	25880147	25881304	E_GAF_R1R2merged_macs3_q0.001_peak_1677	175	.	32841	198084	175916	719	1
chr3R	25996393	25997624	E_GAF_R1R2merged_macs3_q0.001_peak_1678	1763	.	960518	179862	176375	536	4
chr3R	26002714	26003208	E_GAF_R1R2merged_macs3_q0.001_peak_1679	123	.	245983	144729	123592	222	1
chr3R	26006084	26006669	E_GAF_R1R2merged_macs3_q0.001_peak_1680	387	.	371513	412043	387019	206	3
chr3R	26020664	26021798	E_GAF_R1R2merged_macs3_q0.001_peak_1682	878	.	570862	907972	878727	362	4
chr3R	26036280	26037165	E_GAF_R1R2merged_macs3_q0.001_peak_1683	1052	.	678488	108311	105275	358	4
chr3R	26041648	26042832	E_GAF_R1R2merged_macs3_q0.001_peak_1685	1534	.	767891	156792	153463	514	4
chr3R	26117454	26117786	E_GAF_R1R2merged_macs3_q0.001_peak_1686	155	.	35716	17705	155255	151	1
chr3R	26258646	26259229	E_GAF_R1R2merged_macs3_q0.001_peak_1687	199	.	343585	221658	199105	248	2
chr3R	26440524	26440952	E_GAF_R1R2merged_macs3_q0.001_peak_1689	187	.	295652	209925	187557	140	1
chr3R	26461338	26461664	E_GAF_R1R2merged_macs3_q0.001_peak_1690	120	.	256985	14154	120473	67	1
chr3R	26462219	26462822	E_GAF_R1R2merged_macs3_q0.001_peak_1691	116	.	276644	137905	116921	325	1
chr3R	26535252	26535928	E_GAF_R1R2merged_macs3_q0.001_peak_1692	440	.	466772	465954	440328	281	3
chr3R	26536467	26537222	E_GAF_R1R2merged_macs3_q0.001_peak_1693	459	.	463404	485378	459551	591	3
chr3R	26797846	26798970	E_GAF_R1R2merged_macs3_q0.001_peak_1694	1698	.	797965	173315	169876	337	4
chr3R	27149578	27150788	E_GAF_R1R2merged_macs3_q0.001_peak_1695	737	.	562344	765843	737604	805	3
chr3R	27193888	27194602	E_GAF_R1R2merged_macs3_q0.001_peak_1696	666	.	561807	69434	66665	383	3
chr3R	27244722	27245612	E_GAF_R1R2merged_macs3_q0.001_peak_1697	400	.	396199	425628	400448	414	3
chr3R	27280896	27282311	E_GAF_R1R2merged_macs3_q0.001_peak_1698	2749	.	979123	278956	274979	680	4
chr3R	27580142	27582235	E_GAF_R1R2merged_macs3_q0.001_peak_1699	2033	.	963322	206984	203331	1324	4
chr3R	27636070	27636887	E_GAF_R1R2merged_macs3_q0.001_peak_1700	1023	.	692151	105351	102334	411	4
chr3R	27905919	27906451	E_GAF_R1R2merged_macs3_q0.001_peak_1701	315	.	461403	340065	315874	222	2
chr3R	27987638	27989419	E_GAF_R1R2merged_macs3_q0.001_peak_1702	710	.	675514	73855	710523	1495	3
chr3R	28325911	28327886	E_GAF_R1R2merged_macs3_q0.001_peak_1704	4262	.	144645	431052	426255	656	4
chr3R	28330454	28331315	E_GAF_R1R2merged_macs3_q0.001_peak_1705	275	.	375523	299041	275374	544	2
chr3R	28335641	28336283	E_GAF_R1R2merged_macs3_q0.001_peak_1706	122	.	262111	143261	122157	466	1
chr3R	28585245	28585894	E_GAF_R1R2merged_macs3_q0.001_peak_1708	249	.	299724	272775	249457	316	2
chr3R	28634400	28635019	E_GAF_R1R2merged_macs3_q0.001_peak_1709	198	.	304688	221311	198763	254	2
chr3R	28857350	28859850	E_GAF_R1R2merged_macs3_q0.001_peak_1710	909	.	611397	938608	909162	2009	4
chr3R	28860598	28862044	E_GAF_R1R2merged_macs3_q0.001_peak_1711	1472	.	795664	150523	147232	850	4
chr3R	29063747	29065391	E_GAF_R1R2merged_macs3_q0.001_peak_1713	972	.	620721	100229	972452	693	4
chr3R	29068949	29070307	E_GAF_R1R2merged_macs3_q0.001_peak_1714	369	.	395508	394628	369799	636	2
chr3R	29073923	29074577	E_GAF_R1R2merged_macs3_q0.001_peak_1715	736	.	588313	764369	736146	346	3
chr3R	29087022	29089667	E_GAF_R1R2merged_macs3_q0.001_peak_1717	1249	.	687062	128067	124907	1103	4
chr3R	29206307	29206979	E_GAF_R1R2merged_macs3_q0.001_peak_1718	106	.	265608	127717	10696	286	1
chr3R	29210268	29211086	E_GAF_R1R2merged_macs3_q0.001_peak_1719	407	.	463013	43273	40747	367	3
chr3R	29214060	29216173	E_GAF_R1R2merged_macs3_q0.001_peak_1720	441	.	435363	466767	441131	1159	3
chr3R	29255409	29255752	E_GAF_R1R2merged_macs3_q0.001_peak_1721	170	.	296997	192681	170605	169	1
chr3R	29287131	29288368	E_GAF_R1R2merged_macs3_q0.001_peak_1724	1238	.	795235	126999	123846	477	4
chr3R	29457455	29458617	E_GAF_R1R2merged_macs3_q0.001_peak_1726	515	.	413416	541904	515532	201	3
chr3R	29555929	29556400	E_GAF_R1R2merged_macs3_q0.001_peak_1727	235	.	316934	258658	235536	309	2
chr3R	29618504	29619367	E_GAF_R1R2merged_macs3_q0.001_peak_1728	731	.	610753	759865	73167	358	3
chr3R	29682060	29682555	E_GAF_R1R2merged_macs3_q0.001_peak_1729	254	.	320621	277455	254073	252	2
chr3R	29690589	29692435	E_GAF_R1R2merged_macs3_q0.001_peak_1730	284	.	340972	308225	284436	721	2
chr3R	29764050	29764761	E_GAF_R1R2merged_macs3_q0.001_peak_1731	179	.	347647	20163	179401	331	1
chr3R	29771405	29775219	E_GAF_R1R2merged_macs3_q0.001_peak_1732	2220	.	809546	225832	222.08	1501	4
chr3R	29782074	29782533	E_GAF_R1R2merged_macs3_q0.001_peak_1733	205	.	307373	228046	205392	320	2
chr3R	29818369	29819095	E_GAF_R1R2merged_macs3_q0.001_peak_1734	704	.	605042	732759	704775	565	3
chr3R	29829043	29829819	E_GAF_R1R2merged_macs3_q0.001_peak_1735	167	.	319889	189091	167079	524	1
chr3R	29876412	29877050	E_GAF_R1R2merged_macs3_q0.001_peak_1736	334	.	464677	35893	334516	139	2
chr3R	29982997	29983440	E_GAF_R1R2merged_macs3_q0.001_peak_1737	226	.	367985	249051	226072	328	2
chr3R	30090278	30090621	E_GAF_R1R2merged_macs3_q0.001_peak_1738	134	.	297133	155408	134036	203	1
chr3R	30099193	30099651	E_GAF_R1R2merged_macs3_q0.001_peak_1739	167	.	281348	18955	167531	224	1
chr3R	30203211	30203950	E_GAF_R1R2merged_macs3_q0.001_peak_1741	295	.	350341	319231	29.53	266	2
chr3R	30270458	30271823	E_GAF_R1R2merged_macs3_q0.001_peak_1742	579	.	605364	606943	579976	754	3
chr3R	30272289	30273374	E_GAF_R1R2merged_macs3_q0.001_peak_1743	479	.	495697	505326	479302	700	3
chr3R	30338131	30338942	E_GAF_R1R2merged_macs3_q0.001_peak_1744	530	.	504671	556946	53044	305	3
chr3R	30386685	30389631	E_GAF_R1R2merged_macs3_q0.001_peak_1745	2236	.	938783	227458	223.7	2462	4
chr3R	30450108	30450869	E_GAF_R1R2merged_macs3_q0.001_peak_1746	223	.	338398	246637	223697	356	2
chr3R	30465840	30466422	E_GAF_R1R2merged_macs3_q0.001_peak_1747	233	.	309902	256564	233473	326	2
chr3R	30532064	30532578	E_GAF_R1R2merged_macs3_q0.001_peak_1748	190	.	286734	212816	190403	368	2
chr3R	30563168	30563989	E_GAF_R1R2merged_macs3_q0.001_peak_1749	598	.	502568	625582	598455	385	3
chr3R	30599927	30601390	E_GAF_R1R2merged_macs3_q0.001_peak_1750	814	.	609879	843552	814772	736	4
chr3R	30616255	30616690	E_GAF_R1R2merged_macs3_q0.001_peak_1751	117	.	282378	138874	11787	219	1
chr3R	30764018	30764595	E_GAF_R1R2merged_macs3_q0.001_peak_1752	180	.	311659	202488	180247	299	1
chr3R	30765406	30765971	E_GAF_R1R2merged_macs3_q0.001_peak_1753	621	.	485182	648762	621435	277	3
chr3R	30794727	30795165	E_GAF_R1R2merged_macs3_q0.001_peak_1754	431	.	467817	457122	43159	205	3
chr3R	30802922	30804284	E_GAF_R1R2merged_macs3_q0.001_peak_1755	1374	.	90362	140707	137473	573	4
chr3R	30805359	30806430	E_GAF_R1R2merged_macs3_q0.001_peak_1756	356	.	377042	380718	356052	649	2
chr3R	30851871	30852295	E_GAF_R1R2merged_macs3_q0.001_peak_1758	329	.	418987	35387	329516	254	2
chr3R	30912137	30912854	E_GAF_R1R2merged_macs3_q0.001_peak_1759	382	.	379692	407411	382439	424	3
chr3R	31059026	31061397	E_GAF_R1R2merged_macs3_q0.001_peak_1760	711	.	676583	73949	711457	503	3
chr3R	31168593	31169285	E_GAF_R1R2merged_macs3_q0.001_peak_1761	375	.	418185	399908	375022	373	3
chr3R	31222121	31222954	E_GAF_R1R2merged_macs3_q0.001_peak_1763	299	.	377058	323811	299822	452	2
chr3R	31310262	31311167	E_GAF_R1R2merged_macs3_q0.001_peak_1764	636	.	532111	664324	636872	580	3
chr3R	31384024	31384342	E_GAF_R1R2merged_macs3_q0.001_peak_1765	102	.	265999	123329	102674	197	1
chr3R	31405329	31405831	E_GAF_R1R2merged_macs3_q0.001_peak_1766	157	.	278376	179698	157855	345	1
chr3R	31542581	31543047	E_GAF_R1R2merged_macs3_q0.001_peak_1768	114	.	269717	135709	114772	328	1
chr3R	31608293	31609398	E_GAF_R1R2merged_macs3_q0.001_peak_1769	478	.	451825	504609	478591	626	3
chr3R	31688989	31690899	E_GAF_R1R2merged_macs3_q0.001_peak_1772	2092	.	859037	212978	209292	443	4
chr3R	31712173	31714357	E_GAF_R1R2merged_macs3_q0.001_peak_1773	4927	.	124532	498089	492731	1355	4
chr3R	31715494	31715837	E_GAF_R1R2merged_macs3_q0.001_peak_1774	141	.	284261	162974	141447	216	1
chr3R	31722988	31726500	E_GAF_R1R2merged_macs3_q0.001_peak_1775	1295	.	634816	132761	129573	1895	4
chr3R	31777688	31778111	E_GAF_R1R2merged_macs3_q0.001_peak_1777	125	.	28121	146581	125403	153	1
chr3R	31809966	31810623	E_GAF_R1R2merged_macs3_q0.001_peak_1778	123	.	253708	144212	123088	401	1
chr3R	31935981	31938288	E_GAF_R1R2merged_macs3_q0.001_peak_1780	562	.	446101	588831	56203	1637	3
chr3R	32015266	32015901	E_GAF_R1R2merged_macs3_q0.001_peak_1781	178	.	307906	201024	178806	473	1
chr4	302182	302745	E_GAF_R1R2merged_macs3_q0.001_peak_1782	140	.	360771	162039	14053	370	1
chr4	388533	389298	E_GAF_R1R2merged_macs3_q0.001_peak_1783	370	.	454164	395384	370547	505	3
chr4	501312	502916	E_GAF_R1R2merged_macs3_q0.001_peak_1784	611	.	513395	638579	611338	352	3
chr4	505113	508604	E_GAF_R1R2merged_macs3_q0.001_peak_1785	971	.	608103	100178	971951	2612	4
chr4	557040	557759	E_GAF_R1R2merged_macs3_q0.001_peak_1786	165	.	293764	187752	165764	414	1
chr4	807367	808221	E_GAF_R1R2merged_macs3_q0.001_peak_1788	369	.	410457	394532	369706	293	2
chr4	834097	834826	E_GAF_R1R2merged_macs3_q0.001_peak_1789	318	.	400832	342275	318058	501	2
chr4	936311	937262	E_GAF_R1R2merged_macs3_q0.001_peak_1790	318	.	457006	343176	318949	381	2
chr4	959765	960379	E_GAF_R1R2merged_macs3_q0.001_peak_1791	408	.	529762	434067	408795	433	3
chrX	58649	59107	E_GAF_R1R2merged_macs3_q0.001_peak_1800	306	.	519003	33059	306516	270	2
chrX	175510	175986	E_GAF_R1R2merged_macs3_q0.001_peak_1801	565	.	618241	592254	565417	174	3
chrX	276242	276843	E_GAF_R1R2merged_macs3_q0.001_peak_1802	165	.	293804	18779	16.58	149	1
chrX	395741	396055	E_GAF_R1R2merged_macs3_q0.001_peak_1803	191	.	365077	214269	191835	166	2
chrX	499223	499952	E_GAF_R1R2merged_macs3_q0.001_peak_1804	315	.	401548	340181	315989	331	2
chrX	520080	524539	E_GAF_R1R2merged_macs3_q0.001_peak_1805	3609	.	149866	365345	360955	3385	4
chrX	590347	590925	E_GAF_R1R2merged_macs3_q0.001_peak_1806	331	.	430469	355415	331041	362	2
chrX	616621	617391	E_GAF_R1R2merged_macs3_q0.001_peak_1807	194	.	332324	216626	194152	570	2
chrX	654317	655936	E_GAF_R1R2merged_macs3_q0.001_peak_1808	334	.	37793	358448	334041	831	2
chrX	686471	687829	E_GAF_R1R2merged_macs3_q0.001_peak_1809	574	.	539789	601138	574222	1140	3
chrX	840636	841430	E_GAF_R1R2merged_macs3_q0.001_peak_1810	263	.	391296	286852	263345	289	2
chrX	935236	935652	E_GAF_R1R2merged_macs3_q0.001_peak_1812	137	.	269079	159082	137633	128	1
chrX	1133729	1134627	E_GAF_R1R2merged_macs3_q0.001_peak_1813	571	.	614812	597986	571101	520	3
chrX	1232671	1236024	E_GAF_R1R2merged_macs3_q0.001_peak_1814	2031	.	106488	206.79	203138	2572	4
chrX	1275215	1276852	E_GAF_R1R2merged_macs3_q0.001_peak_1815	440	.	448593	46.61	440472	1139	3
chrX	1321758	1322218	E_GAF_R1R2merged_macs3_q0.001_peak_1816	141	.	304981	163284	141752	141	1
chrX	1380565	1381355	E_GAF_R1R2merged_macs3_q0.001_peak_1817	167	.	297939	189826	167804	200	1
chrX	1387218	1388880	E_GAF_R1R2merged_macs3_q0.001_peak_1818	484	.	527446	510316	484245	1156	3
chrX	1398724	1399837	E_GAF_R1R2merged_macs3_q0.001_peak_1819	491	.	41062	517755	491612	648	3
chrX	1618740	1619819	E_GAF_R1R2merged_macs3_q0.001_peak_1820	237	.	372465	260384	237238	166	2
chrX	1830731	1831257	E_GAF_R1R2merged_macs3_q0.001_peak_1821	811	.	715321	840214	811453	335	4
chrX	1899092	1900161	E_GAF_R1R2merged_macs3_q0.001_peak_1822	212	.	33163	235759	212984	702	2
chrX	1941575	1944721	E_GAF_R1R2merged_macs3_q0.001_peak_1823	602	.	5725	630095	602931	1932	3
chrX	1947232	1948953	E_GAF_R1R2merged_macs3_q0.001_peak_1824	920	.	793664	950488	920972	991	4
chrX	1950060	1953189	E_GAF_R1R2merged_macs3_q0.001_peak_1825	657	.	519055	685511	65789	1793	3
chrX	1963469	1965479	E_GAF_R1R2merged_macs3_q0.001_peak_1826	518	.	548766	544812	518411	575	3
chrX	1974957	1976561	E_GAF_R1R2merged_macs3_q0.001_peak_1830	1493	.	100354	152699	149396	1239	4
chrX	1991292	1992292	E_GAF_R1R2merged_macs3_q0.001_peak_1831	614	.	538398	641347	614082	633	3
chrX	1995588	1995928	E_GAF_R1R2merged_macs3_q0.001_peak_1832	172	.	348257	195042	172927	204	1
chrX	2009839	2011189	E_GAF_R1R2merged_macs3_q0.001_peak_1833	1124	.	651668	115556	112474	526	4
chrX	2011948	2012659	E_GAF_R1R2merged_macs3_q0.001_peak_1834	112	.	250846	132981	112107	554	1
chrX	2049245	2050880	E_GAF_R1R2merged_macs3_q0.001_peak_1836	1153	.	685319	118495	115396	1070	4
chrX	2083376	2084308	E_GAF_R1R2merged_macs3_q0.001_peak_1837	790	.	638277	819411	790809	538	3
chrX	2121674	2124081	E_GAF_R1R2merged_macs3_q0.001_peak_1838	1231	.	873091	126272	123124	1992	4
chrX	2134647	2135831	E_GAF_R1R2merged_macs3_q0.001_peak_1839	321	.	432743	345286	321032	736	2
chrX	2136241	2138701	E_GAF_R1R2merged_macs3_q0.001_peak_1840	1315	.	834388	134719	131521	1145	4
chrX	2141091	2142226	E_GAF_R1R2merged_macs3_q0.001_peak_1841	425	.	50999	451103	425638	491	3
chrX	2155860	2156234	E_GAF_R1R2merged_macs3_q0.001_peak_1842	115	.	293626	136179	115232	236	1
chrX	2158099	2158940	E_GAF_R1R2merged_macs3_q0.001_peak_1843	123	.	272136	144148	123025	218	1
chrX	2254769	2255493	E_GAF_R1R2merged_macs3_q0.001_peak_1844	197	.	369818	220179	197648	294	2
chrX	2293143	2297828	E_GAF_R1R2merged_macs3_q0.001_peak_1846	1349	.	940911	138158	134.94	551	4
chrX	2298933	2299660	E_GAF_R1R2merged_macs3_q0.001_peak_1847	174	.	329547	196823	174677	195	1
chrX	2300252	2308869	E_GAF_R1R2merged_macs3_q0.001_peak_1848	2135	.	101074	217239	213531	5820	4
chrX	2317384	2318673	E_GAF_R1R2merged_macs3_q0.001_peak_1849	840	.	557828	869751	840774	261	4
chrX	2323776	2324142	E_GAF_R1R2merged_macs3_q0.001_peak_1851	121	.	30344	14277	121675	266	1
chrX	2325727	2326250	E_GAF_R1R2merged_macs3_q0.001_peak_1852	135	.	331484	156642	135244	339	1
chrX	2333978	2334508	E_GAF_R1R2merged_macs3_q0.001_peak_1853	153	.	312801	175254	153492	216	1
chrX	2387784	2388210	E_GAF_R1R2merged_macs3_q0.001_peak_1854	327	.	41024	351384	327059	142	2
chrX	2469730	2470536	E_GAF_R1R2merged_macs3_q0.001_peak_1855	270	.	399773	294012	270409	206	2
chrX	2545424	2545903	E_GAF_R1R2merged_macs3_q0.001_peak_1856	163	.	34137	185568	16362	266	1
chrX	2588703	2589620	E_GAF_R1R2merged_macs3_q0.001_peak_1857	533	.	55248	55981	533276	216	3
chrX	2634253	2634977	E_GAF_R1R2merged_macs3_q0.001_peak_1858	196	.	332304	218808	196299	389	2
chrX	2635847	2636439	E_GAF_R1R2merged_macs3_q0.001_peak_1859	116	.	295049	137141	116174	396	1
chrX	2642045	2643641	E_GAF_R1R2merged_macs3_q0.001_peak_1860	495	.	45588	52218	495991	742	3
chrX	2645781	2646621	E_GAF_R1R2merged_macs3_q0.001_peak_1861	378	.	459733	403647	378718	567	3
chrX	2658477	2658824	E_GAF_R1R2merged_macs3_q0.001_peak_1862	183	.	392335	206115	183812	183	1
chrX	2789515	2793298	E_GAF_R1R2merged_macs3_q0.001_peak_1863	1173	.	975534	120508	117397	720	4
chrX	2795963	2796826	E_GAF_R1R2merged_macs3_q0.001_peak_1864	728	.	823187	756823	728655	391	3
chrX	3099208	3099522	E_GAF_R1R2merged_macs3_q0.001_peak_1866	231	.	377778	254449	23139	134	2
chrX	3134825	3137186	E_GAF_R1R2merged_macs3_q0.001_peak_1867	582	.	657042	609534	582546	1685	3
chrX	3137901	3138389	E_GAF_R1R2merged_macs3_q0.001_peak_1868	123	.	322905	144941	123799	111	1
chrX	3139455	3140241	E_GAF_R1R2merged_macs3_q0.001_peak_1869	160	.	343365	182352	160461	264	1
chrX	3142034	3142349	E_GAF_R1R2merged_macs3_q0.001_peak_1870	193	.	357859	216367	193897	168	2
chrX	3161973	3163360	E_GAF_R1R2merged_macs3_q0.001_peak_1871	2048	.	103364	208542	204.88	570	4
chrX	3175469	3176622	E_GAF_R1R2merged_macs3_q0.001_peak_1872	309	.	350522	333589	309476	671	2
chrX	3190790	3191458	E_GAF_R1R2merged_macs3_q0.001_peak_1873	642	.	568563	670002	642505	406	3
chrX	3288367	3289272	E_GAF_R1R2merged_macs3_q0.001_peak_1874	232	.	367281	255997	232915	469	2
chrX	3294811	3295592	E_GAF_R1R2merged_macs3_q0.001_peak_1875	158	.	327775	180291	15844	98	1
chrX	3372603	3373213	E_GAF_R1R2merged_macs3_q0.001_peak_1877	1204	.	816442	123602	120471	388	4
chrX	3381686	3382496	E_GAF_R1R2merged_macs3_q0.001_peak_1878	174	.	360744	196429	174289	441	1
chrX	3450874	3452560	E_GAF_R1R2merged_macs3_q0.001_peak_1879	260	.	350535	284071	260603	582	2
chrX	3546140	3546580	E_GAF_R1R2merged_macs3_q0.001_peak_1880	425	.	526955	450478	425019	223	3
chrX	3671819	3672693	E_GAF_R1R2merged_macs3_q0.001_peak_1881	283	.	438787	307244	283467	627	2
chrX	3676559	3678855	E_GAF_R1R2merged_macs3_q0.001_peak_1882	2991	.	117132	303.19	299.12	735	4
chrX	3681775	3682979	E_GAF_R1R2merged_macs3_q0.001_peak_1884	145	.	340565	166777	145176	662	1
chrX	3684951	3685746	E_GAF_R1R2merged_macs3_q0.001_peak_1885	188	.	371469	211175	188788	531	1
chrX	3686660	3689542	E_GAF_R1R2merged_macs3_q0.001_peak_1886	1110	.	880405	114118	111045	1343	4
chrX	3691017	3692849	E_GAF_R1R2merged_macs3_q0.001_peak_1887	990	.	734761	102006	990103	1177	4
chrX	3693732	3696289	E_GAF_R1R2merged_macs3_q0.001_peak_1888	956	.	682194	985753	956024	2041	4
chrX	3718348	3720022	E_GAF_R1R2merged_macs3_q0.001_peak_1891	1068	.	790692	109849	106803	565	4
chrX	3739589	3745186	E_GAF_R1R2merged_macs3_q0.001_peak_1893	2032	.	103092	206.95	203297	2657	4
chrX	3746903	3747991	E_GAF_R1R2merged_macs3_q0.001_peak_1894	129	.	301199	150841	129568	653	1
chrX	3748620	3749505	E_GAF_R1R2merged_macs3_q0.001_peak_1895	338	.	474126	362984	338524	489	2
chrX	3772901	3773937	E_GAF_R1R2merged_macs3_q0.001_peak_1897	513	.	579223	539532	51318	614	3
chrX	3775865	3781191	E_GAF_R1R2merged_macs3_q0.001_peak_1898	1783	.	967053	181.86	178361	441	4
chrX	3835200	3836080	E_GAF_R1R2merged_macs3_q0.001_peak_1899	992	.	746815	102282	992851	594	4
chrX	3844879	3846327	E_GAF_R1R2merged_macs3_q0.001_peak_1902	2118	.	12896	215585	211886	825	4
chrX	3949056	3950124	E_GAF_R1R2merged_macs3_q0.001_peak_1904	344	.	438367	368584	344058	638	2
chrX	4205604	4205964	E_GAF_R1R2merged_macs3_q0.001_peak_1905	140	.	310669	161582	140084	201	1
chrX	4324776	4325172	E_GAF_R1R2merged_macs3_q0.001_peak_1906	296	.	476149	320822	296872	209	2
chrX	4411390	4411864	E_GAF_R1R2merged_macs3_q0.001_peak_1907	246	.	383287	269423	24615	153	2
chrX	4423748	4425424	E_GAF_R1R2merged_macs3_q0.001_peak_1908	603	.	61774	630358	603191	1400	3
chrX	4426534	4427142	E_GAF_R1R2merged_macs3_q0.001_peak_1909	731	.	654039	759813	731619	373	3
chrX	4508021	4508525	E_GAF_R1R2merged_macs3_q0.001_peak_1910	252	.	429405	276092	252728	180	2
chrX	4589905	4590388	E_GAF_R1R2merged_macs3_q0.001_peak_1911	327	.	41024	351384	327059	262	2
chrX	4596463	4597078	E_GAF_R1R2merged_macs3_q0.001_peak_1912	192	.	3971	214498	192059	304	2
chrX	4616826	4617726	E_GAF_R1R2merged_macs3_q0.001_peak_1913	353	.	480322	377915	353279	610	2
chrX	4677649	4679545	E_GAF_R1R2merged_macs3_q0.001_peak_1914	865	.	748232	894665	865515	1193	4
chrX	4684250	4684902	E_GAF_R1R2merged_macs3_q0.001_peak_1915	308	.	424501	332214	308118	291	2
chrX	4686006	4686858	E_GAF_R1R2merged_macs3_q0.001_peak_1916	156	.	31465	178731	156904	268	1
chrX	4939612	4941062	E_GAF_R1R2merged_macs3_q0.001_peak_1920	286	.	355231	310508	286688	649	2
chrX	5046292	5048405	E_GAF_R1R2merged_macs3_q0.001_peak_1921	2488	.	130408	252698	248825	741	4
chrX	5052765	5053457	E_GAF_R1R2merged_macs3_q0.001_peak_1922	250	.	460349	274289	25095	327	2
chrX	5082164	5087756	E_GAF_R1R2merged_macs3_q0.001_peak_1923	1941	.	111454	197714	194119	4589	4
chrX	5417734	5420181	E_GAF_R1R2merged_macs3_q0.001_peak_1925	603	.	623056	630635	603466	631	3
chrX	5516699	5518842	E_GAF_R1R2merged_macs3_q0.001_peak_1926	700	.	653683	728081	700127	1642	3
chrX	5636440	5637833	E_GAF_R1R2merged_macs3_q0.001_peak_1927	310	.	420525	334697	310573	406	2
chrX	5689989	5690353	E_GAF_R1R2merged_macs3_q0.001_peak_1930	238	.	337903	261901	238734	156	2
chrX	5746601	5747370	E_GAF_R1R2merged_macs3_q0.001_peak_1932	619	.	557903	646953	619642	387	3
chrX	5755015	5755782	E_GAF_R1R2merged_macs3_q0.001_peak_1933	1062	.	725596	109307	106264	418	4
chrX	5770538	5771303	E_GAF_R1R2merged_macs3_q0.001_peak_1934	580	.	553661	607523	580551	461	3
chrX	5772565	5772930	E_GAF_R1R2merged_macs3_q0.001_peak_1935	230	.	432181	253707	230659	184	2
chrX	5885600	5887996	E_GAF_R1R2merged_macs3_q0.001_peak_1936	1180	.	968353	121116	118001	1457	4
chrX	5899005	5902280	E_GAF_R1R2merged_macs3_q0.001_peak_1937	1736	.	10663	177129	173663	1125	4
chrX	5904287	5905098	E_GAF_R1R2merged_macs3_q0.001_peak_1938	104	.	293927	125314	104614	389	1
chrX	5918605	5919129	E_GAF_R1R2merged_macs3_q0.001_peak_1939	725	.	721066	753335	725192	360	3
chrX	5965603	5966057	E_GAF_R1R2merged_macs3_q0.001_peak_1940	135	.	29637	156693	135294	157	1
chrX	6000832	6001609	E_GAF_R1R2merged_macs3_q0.001_peak_1941	478	.	546633	504464	478448	265	3
chrX	6013111	6013784	E_GAF_R1R2merged_macs3_q0.001_peak_1942	1106	.	755736	113752	110682	333	4
chrX	6224285	6224999	E_GAF_R1R2merged_macs3_q0.001_peak_1943	147	.	291294	169092	147444	456	1
chrX	6266049	6266603	E_GAF_R1R2merged_macs3_q0.001_peak_1944	125	.	292835	146636	125457	400	1
chrX	6279300	6279823	E_GAF_R1R2merged_macs3_q0.001_peak_1946	867	.	719036	896806	867647	176	4
chrX	6317279	6317935	E_GAF_R1R2merged_macs3_q0.001_peak_1947	123	.	315587	144632	123496	397	1
chrX	6330141	6330924	E_GAF_R1R2merged_macs3_q0.001_peak_1948	427	.	571527	453171	427686	459	3
chrX	6352059	6353653	E_GAF_R1R2merged_macs3_q0.001_peak_1952	627	.	625715	65453	627158	1206	3
chrX	6571386	6571829	E_GAF_R1R2merged_macs3_q0.001_peak_1954	155	.	369491	176908	155117	146	1
chrX	6600973	6602198	E_GAF_R1R2merged_macs3_q0.001_peak_1956	456	.	490065	482387	456587	735	3
chrX	6656960	6657351	E_GAF_R1R2merged_macs3_q0.001_peak_1958	167	.	334992	189999	167973	237	1
chrX	6699918	6700959	E_GAF_R1R2merged_macs3_q0.001_peak_1959	368	.	426401	393617	36.88	564	2
chrX	6779771	6780267	E_GAF_R1R2merged_macs3_q0.001_peak_1960	113	.	315651	134408	113501	159	1
chrX	6802712	6803630	E_GAF_R1R2merged_macs3_q0.001_peak_1961	271	.	38807	294834	271219	459	2
chrX	6804058	6805326	E_GAF_R1R2merged_macs3_q0.001_peak_1962	825	.	645759	853999	825132	560	4
chrX	6853464	6853883	E_GAF_R1R2merged_macs3_q0.001_peak_1963	107	.	262698	128507	107733	209	1
chrX	6855369	6856115	E_GAF_R1R2merged_macs3_q0.001_peak_1964	126	.	273868	147244	126051	444	1
chrX	6860285	6863437	E_GAF_R1R2merged_macs3_q0.001_peak_1965	461	.	456673	487747	461894	1453	3
chrX	6866924	6868482	E_GAF_R1R2merged_macs3_q0.001_peak_1967	1248	.	827677	128042	124882	1339	4
chrX	6981551	6982820	E_GAF_R1R2merged_macs3_q0.001_peak_1968	760	.	695725	789116	760715	394	3
chrX	6983192	6984311	E_GAF_R1R2merged_macs3_q0.001_peak_1969	266	.	428191	290281	266728	698	2
chrX	6985078	6987826	E_GAF_R1R2merged_macs3_q0.001_peak_1970	505	.	52255	531629	505352	1168	3
chrX	6988393	6989524	E_GAF_R1R2merged_macs3_q0.001_peak_1971	374	.	508571	399655	374771	574	3
chrX	6997066	6998950	E_GAF_R1R2merged_macs3_q0.001_peak_1972	660	.	549079	687747	660105	463	3
chrX	7000565	7001576	E_GAF_R1R2merged_macs3_q0.001_peak_1973	135	.	318241	156665	135267	95	1
chrX	7096188	7097866	E_GAF_R1R2merged_macs3_q0.001_peak_1974	529	.	539822	555624	52913	1127	3
chrX	7195671	7196437	E_GAF_R1R2merged_macs3_q0.001_peak_1976	317	.	439535	341812	317601	562	2
chrX	7225898	7226434	E_GAF_R1R2merged_macs3_q0.001_peak_1977	222	.	376304	245508	222583	296	2
chrX	7293265	7294515	E_GAF_R1R2merged_macs3_q0.001_peak_1978	190	.	318509	212846	190432	444	2
chrX	7299263	7302023	E_GAF_R1R2merged_macs3_q0.001_peak_1979	2172	.	957628	220994	217265	1077	4
chrX	7305796	7308207	E_GAF_R1R2merged_macs3_q0.001_peak_1980	1524	.	785404	155814	152493	862	4
chrX	7320655	7322245	E_GAF_R1R2merged_macs3_q0.001_peak_1982	163	.	326655	185921	163965	262	1
chrX	7324267	7325162	E_GAF_R1R2merged_macs3_q0.001_peak_1983	279	.	4005	302977	279255	448	2
chrX	7336244	7337284	E_GAF_R1R2merged_macs3_q0.001_peak_1984	614	.	538398	641347	614082	750	3
chrX	7604376	7605224	E_GAF_R1R2merged_macs3_q0.001_peak_1985	738	.	750166	766524	738279	468	3
chrX	7605802	7606882	E_GAF_R1R2merged_macs3_q0.001_peak_1986	126	.	314465	148011	12.68	532	1
chrX	7608015	7608504	E_GAF_R1R2merged_macs3_q0.001_peak_1987	1463	.	816673	149674	146387	183	4
chrX	7626213	7627769	E_GAF_R1R2merged_macs3_q0.001_peak_1989	2082	.	11024	211935	208255	1038	4
chrX	7628670	7629682	E_GAF_R1R2merged_macs3_q0.001_peak_1990	166	.	34827	188012	166019	700	1
chrX	7690619	7691224	E_GAF_R1R2merged_macs3_q0.001_peak_1991	231	.	411649	254992	231925	225	2
chrX	7691595	7693193	E_GAF_R1R2merged_macs3_q0.001_peak_1992	681	.	60655	709058	681253	999	3
chrX	7694664	7697985	E_GAF_R1R2merged_macs3_q0.001_peak_1993	444	.	527842	46978	444114	2412	3
chrX	7701745	7703028	E_GAF_R1R2merged_macs3_q0.001_peak_1995	516	.	632163	54238	516005	1047	3
chrX	7703343	7707662	E_GAF_R1R2merged_macs3_q0.001_peak_1996	901	.	77772	931235	901833	3578	4
chrX	7708969	7710385	E_GAF_R1R2merged_macs3_q0.001_peak_1998	301	.	438242	325333	301326	916	2
chrX	7891648	7892481	E_GAF_R1R2merged_macs3_q0.001_peak_1999	599	.	667967	626899	599762	204	3
chrX	7930174	7931387	E_GAF_R1R2merged_macs3_q0.001_peak_2000	1711	.	976338	174.6	171152	441	4
chrX	7937727	7938850	E_GAF_R1R2merged_macs3_q0.001_peak_2001	559	.	493459	586644	559861	212	3
chrX	7944459	7945613	E_GAF_R1R2merged_macs3_q0.001_peak_2002	487	.	493939	514026	487919	500	3
chrX	7946859	7947176	E_GAF_R1R2merged_macs3_q0.001_peak_2003	133	.	296552	154966	133604	138	1
chrX	7967205	7968186	E_GAF_R1R2merged_macs3_q0.001_peak_2004	290	.	380156	31392	290056	525	2
chrX	8056231	8059287	E_GAF_R1R2merged_macs3_q0.001_peak_2006	1399	.	90531	143.17	139922	1584	4
chrX	8059733	8061678	E_GAF_R1R2merged_macs3_q0.001_peak_2007	1549	.	917429	158298	154.96	1583	4
chrX	8090562	8093128	E_GAF_R1R2merged_macs3_q0.001_peak_2008	1966	.	101235	200257	196645	603	4
chrX	8100078	8100430	E_GAF_R1R2merged_macs3_q0.001_peak_2009	136	.	348207	157451	136037	169	1
chrX	8213803	8216281	E_GAF_R1R2merged_macs3_q0.001_peak_2011	784	.	69613	813063	784498	1437	3
chrX	8294041	8295927	E_GAF_R1R2merged_macs3_q0.001_peak_2012	178	.	200639	200698	178488	1724	1
chrX	8409679	8413336	E_GAF_R1R2merged_macs3_q0.001_peak_2013	2604	.	105201	264.38	260.46	684	4
chrX	8420426	8422606	E_GAF_R1R2merged_macs3_q0.001_peak_2014	693	.	66072	720908	693007	714	3
chrX	8517883	8518970	E_GAF_R1R2merged_macs3_q0.001_peak_2015	767	.	587382	79607	767627	580	3
chrX	8533829	8534367	E_GAF_R1R2merged_macs3_q0.001_peak_2016	193	.	409032	216043	193582	265	2
chrX	8560622	8562416	E_GAF_R1R2merged_macs3_q0.001_peak_2017	351	.	426445	375728	351118	877	2
chrX	8650604	8651455	E_GAF_R1R2merged_macs3_q0.001_peak_2018	305	.	428714	329783	305718	262	2
chrX	8805797	8807456	E_GAF_R1R2merged_macs3_q0.001_peak_2019	302	.	489564	326335	302314	768	2
chrX	8891146	8892548	E_GAF_R1R2merged_macs3_q0.001_peak_2020	944	.	779959	974359	944698	646	4
chrX	8893518	8895091	E_GAF_R1R2merged_macs3_q0.001_peak_2021	787	.	715511	816293	787708	884	3
chrX	8924709	8925136	E_GAF_R1R2merged_macs3_q0.001_peak_2022	150	.	30354	171853	150155	252	1
chrX	9041731	9043234	E_GAF_R1R2merged_macs3_q0.001_peak_2023	488	.	531656	514128	488019	772	3
chrX	9048069	9049067	E_GAF_R1R2merged_macs3_q0.001_peak_2024	135	.	301113	156513	135118	196	1
chrX	9134900	9135492	E_GAF_R1R2merged_macs3_q0.001_peak_2026	264	.	369187	28.79	264378	421	2
chrX	9163692	9164714	E_GAF_R1R2merged_macs3_q0.001_peak_2027	319	.	381031	343623	319392	579	2
chrX	9283462	9284700	E_GAF_R1R2merged_macs3_q0.001_peak_2028	2396	.	117712	243445	239618	799	4
chrX	9305649	9306557	E_GAF_R1R2merged_macs3_q0.001_peak_2029	390	.	496976	41.54	390335	489	3
chrX	9355404	9355920	E_GAF_R1R2merged_macs3_q0.001_peak_2030	208	.	360799	230836	208137	387	2
chrX	9466549	9466929	E_GAF_R1R2merged_macs3_q0.001_peak_2031	177	.	381405	199474	17728	170	1
chrX	9495118	9497575	E_GAF_R1R2merged_macs3_q0.001_peak_2032	1325	.	997951	135708	132505	2182	4
chrX	9578958	9579866	E_GAF_R1R2merged_macs3_q0.001_peak_2033	403	.	476596	428813	403596	287	3
chrX	9583425	9586257	E_GAF_R1R2merged_macs3_q0.001_peak_2034	1328	.	845805	136025	132819	1135	4
chrX	9599465	9600814	E_GAF_R1R2merged_macs3_q0.001_peak_2035	353	.	393036	378163	353525	337	2
chrX	9638828	9639314	E_GAF_R1R2merged_macs3_q0.001_peak_2036	120	.	298214	141158	120099	273	1
chrX	9640633	9641308	E_GAF_R1R2merged_macs3_q0.001_peak_2037	403	.	512965	428293	403083	273	3
chrX	9650002	9651426	E_GAF_R1R2merged_macs3_q0.001_peak_2038	905	.	81917	93531	905883	994	4
chrX	9684084	9687323	E_GAF_R1R2merged_macs3_q0.001_peak_2040	1879	.	958599	191487	187932	2127	4
chrX	9693695	9694232	E_GAF_R1R2merged_macs3_q0.001_peak_2042	997	.	694077	102.76	997593	269	4
chrX	10211371	10212316	E_GAF_R1R2merged_macs3_q0.001_peak_2044	321	.	395925	345707	321448	323	2
chrX	10324544	10326031	E_GAF_R1R2merged_macs3_q0.001_peak_2047	527	.	534077	553894	527414	986	3
chrX	10473926	10474595	E_GAF_R1R2merged_macs3_q0.001_peak_2048	135	.	292013	156967	135564	305	1
chrX	10546790	10547857	E_GAF_R1R2merged_macs3_q0.001_peak_2049	313	.	385514	337785	31362	138	2
chrX	10619869	10621534	E_GAF_R1R2merged_macs3_q0.001_peak_2050	146	.	3671	167995	14637	512	1
chrX	10627680	10629270	E_GAF_R1R2merged_macs3_q0.001_peak_2051	214	.	429961	237201	214403	1050	2
chrX	10729339	10732317	E_GAF_R1R2merged_macs3_q0.001_peak_2052	602	.	576465	62994	602778	2274	3
chrX	10738489	10739894	E_GAF_R1R2merged_macs3_q0.001_peak_2053	868	.	72536	898029	868862	629	4
chrX	10741858	10743065	E_GAF_R1R2merged_macs3_q0.001_peak_2054	449	.	509306	475674	449944	544	3
chrX	10771864	10772669	E_GAF_R1R2merged_macs3_q0.001_peak_2056	290	.	461484	314073	290207	204	2
chrX	10783627	10786316	E_GAF_R1R2merged_macs3_q0.001_peak_2057	594	.	584979	621812	594721	1122	3
chrX	10800892	10803021	E_GAF_R1R2merged_macs3_q0.001_peak_2058	435	.	517595	46117	435596	657	3
chrX	10814074	10816154	E_GAF_R1R2merged_macs3_q0.001_peak_2060	348	.	417638	373053	348475	1762	2
chrX	10816741	10817283	E_GAF_R1R2merged_macs3_q0.001_peak_2061	154	.	338459	176753	154965	288	1
chrX	10822117	10824372	E_GAF_R1R2merged_macs3_q0.001_peak_2062	548	.	568936	574827	548155	1477	3
chrX	10930618	10931537	E_GAF_R1R2merged_macs3_q0.001_peak_2063	285	.	455273	309724	285913	476	2
chrX	11154401	11155508	E_GAF_R1R2merged_macs3_q0.001_peak_2064	1737	.	112469	177175	173708	483	4
chrX	11339017	11339603	E_GAF_R1R2merged_macs3_q0.001_peak_2065	132	.	292245	153502	132171	190	1
chrX	11350617	11351381	E_GAF_R1R2merged_macs3_q0.001_peak_2066	259	.	34043	282627	259177	456	2
chrX	11389659	11390317	E_GAF_R1R2merged_macs3_q0.001_peak_2067	304	.	404023	328508	304461	316	2
chrX	11494767	11495277	E_GAF_R1R2merged_macs3_q0.001_peak_2068	252	.	398182	276076	252712	299	2
chrX	11616188	11616766	E_GAF_R1R2merged_macs3_q0.001_peak_2069	105	.	296085	126646	105918	514	1
chrX	11622048	11623255	E_GAF_R1R2merged_macs3_q0.001_peak_2070	311	.	487373	335227	311093	577	2
chrX	11681638	11682160	E_GAF_R1R2merged_macs3_q0.001_peak_2071	132	.	288111	153852	132513	183	1
chrX	11685638	11687064	E_GAF_R1R2merged_macs3_q0.001_peak_2072	633	.	633403	661269	633847	690	3
chrX	11695086	11695846	E_GAF_R1R2merged_macs3_q0.001_peak_2073	172	.	335623	19493	172817	145	1
chrX	11713568	11716527	E_GAF_R1R2merged_macs3_q0.001_peak_2074	2974	.	120955	301.48	297417	520	4
chrX	11805055	11806308	E_GAF_R1R2merged_macs3_q0.001_peak_2075	1095	.	741091	112574	109512	502	4
chrX	11806979	11807720	E_GAF_R1R2merged_macs3_q0.001_peak_2076	261	.	434163	285481	261994	357	2
chrX	11816923	11819160	E_GAF_R1R2merged_macs3_q0.001_peak_2077	1809	.	109394	184493	180978	1655	4
chrX	11914958	11915532	E_GAF_R1R2merged_macs3_q0.001_peak_2078	225	.	405579	247968	225007	316	2
chrX	11920905	11921331	E_GAF_R1R2merged_macs3_q0.001_peak_2079	264	.	472464	28829	264763	243	2
chrX	12006657	12008161	E_GAF_R1R2merged_macs3_q0.001_peak_2080	810	.	81158	839056	810303	403	4
chrX	12085822	12086256	E_GAF_R1R2merged_macs3_q0.001_peak_2081	306	.	519003	33059	306516	186	2
chrX	12202968	12203882	E_GAF_R1R2merged_macs3_q0.001_peak_2082	1678	.	938657	171282	167858	620	4
chrX	12470074	12470650	E_GAF_R1R2merged_macs3_q0.001_peak_2083	204	.	347534	227262	204619	377	2
chrX	12471402	12472827	E_GAF_R1R2merged_macs3_q0.001_peak_2084	174	.	372375	196458	174316	955	1
chrX	12546235	12547923	E_GAF_R1R2merged_macs3_q0.001_peak_2085	291	.	506345	315749	29186	1018	2
chrX	12578960	12579336	E_GAF_R1R2merged_macs3_q0.001_peak_2086	101	.	279862	121642	101029	210	1
chrX	12596029	12597024	E_GAF_R1R2merged_macs3_q0.001_peak_2088	547	.	601568	574384	547718	414	3
chrX	12659985	12660693	E_GAF_R1R2merged_macs3_q0.001_peak_2091	397	.	497747	423057	397907	332	3
chrX	12661460	12661889	E_GAF_R1R2merged_macs3_q0.001_peak_2092	170	.	355619	192992	170912	276	1
chrX	12663237	12666730	E_GAF_R1R2merged_macs3_q0.001_peak_2093	474	.	465102	500319	474343	2065	3
chrX	12673625	12674261	E_GAF_R1R2merged_macs3_q0.001_peak_2095	350	.	461081	37.56	350992	443	2
chrX	12734898	12736549	E_GAF_R1R2merged_macs3_q0.001_peak_2098	444	.	495024	469718	444053	1265	3
chrX	12737082	12737712	E_GAF_R1R2merged_macs3_q0.001_peak_2099	391	.	463509	416862	391778	356	3
chrX	12750277	12752624	E_GAF_R1R2merged_macs3_q0.001_peak_2100	424	.	404765	450289	424832	1616	3
chrX	12753626	12754606	E_GAF_R1R2merged_macs3_q0.001_peak_2101	296	.	428811	320836	296885	482	2
chrX	12925226	12926606	E_GAF_R1R2merged_macs3_q0.001_peak_2102	1086	.	994472	111.71	108652	699	4
chrX	12937816	12938591	E_GAF_R1R2merged_macs3_q0.001_peak_2104	647	.	778505	675162	647626	529	3
chrX	13089816	13090401	E_GAF_R1R2merged_macs3_q0.001_peak_2105	328	.	434672	353046	328701	263	2
chrX	13111955	13112415	E_GAF_R1R2merged_macs3_q0.001_peak_2106	407	.	523885	433241	407976	138	3
chrX	13128214	13128792	E_GAF_R1R2merged_macs3_q0.001_peak_2107	175	.	317535	197507	175349	240	1
chrX	13130489	13131701	E_GAF_R1R2merged_macs3_q0.001_peak_2108	2435	.	10566	247434	243587	757	4
chrX	13234202	13234849	E_GAF_R1R2merged_macs3_q0.001_peak_2109	255	.	438414	279205	255802	202	2
chrX	13277051	13279510	E_GAF_R1R2merged_macs3_q0.001_peak_2110	309	.	422485	333449	309339	1677	2
chrX	13284272	13285225	E_GAF_R1R2merged_macs3_q0.001_peak_2111	476	.	589786	502924	476925	252	3
chrX	13373382	13373991	E_GAF_R1R2merged_macs3_q0.001_peak_2113	238	.	333095	261394	238233	495	2
chrX	13396314	13396832	E_GAF_R1R2merged_macs3_q0.001_peak_2114	117	.	335453	138972	117961	401	1
chrX	13624682	13625950	E_GAF_R1R2merged_macs3_q0.001_peak_2116	576	.	582971	603658	57672	560	3
chrX	13640251	13642313	E_GAF_R1R2merged_macs3_q0.001_peak_2117	761	.	639703	790098	761689	1706	3
chrX	13739430	13740203	E_GAF_R1R2merged_macs3_q0.001_peak_2118	157	.	262059	179653	157811	113	1
chrX	13746809	13747897	E_GAF_R1R2merged_macs3_q0.001_peak_2119	361	.	525405	386284	361552	401	2
chrX	13761673	13763069	E_GAF_R1R2merged_macs3_q0.001_peak_2121	429	.	501854	454787	429283	447	3
chrX	13783832	13784632	E_GAF_R1R2merged_macs3_q0.001_peak_2122	109	.	28015	130374	109558	478	1
chrX	13805485	13806067	E_GAF_R1R2merged_macs3_q0.001_peak_2123	166	.	332548	188182	166186	352	1
chrX	13986552	13986943	E_GAF_R1R2merged_macs3_q0.001_peak_2125	477	.	568977	503163	477161	176	3
chrX	13994585	13995525	E_GAF_R1R2merged_macs3_q0.001_peak_2126	979	.	758257	100945	979572	452	4
chrX	14037850	14038579	E_GAF_R1R2merged_macs3_q0.001_peak_2128	237	.	407132	260396	237249	547	2
chrX	14082804	14083312	E_GAF_R1R2merged_macs3_q0.001_peak_2129	360	.	457472	385472	360746	137	2
chrX	14208626	14209462	E_GAF_R1R2merged_macs3_q0.001_peak_2130	313	.	430758	337531	31337	265	2
chrX	14211302	14212798	E_GAF_R1R2merged_macs3_q0.001_peak_2131	1049	.	952297	107968	104934	827	4
chrX	14218177	14219076	E_GAF_R1R2merged_macs3_q0.001_peak_2132	221	.	388783	244358	221453	377	2
chrX	14653800	14654299	E_GAF_R1R2merged_macs3_q0.001_peak_2134	240	.	342367	264142	240941	204	2
chrX	14749158	14750037	E_GAF_R1R2merged_macs3_q0.001_peak_2135	700	.	668838	72809	700135	395	3
chrX	14824741	14826232	E_GAF_R1R2merged_macs3_q0.001_peak_2136	339	.	447487	364103	33963	443	2
chrX	14950692	14952785	E_GAF_R1R2merged_macs3_q0.001_peak_2137	1653	.	123646	168796	165388	265	4
chrX	14953229	14953967	E_GAF_R1R2merged_macs3_q0.001_peak_2138	208	.	393191	231195	208493	324	2
chrX	15023674	15024402	E_GAF_R1R2merged_macs3_q0.001_peak_2140	815	.	856296	844406	815613	519	4
chrX	15076217	15076778	E_GAF_R1R2merged_macs3_q0.001_peak_2143	500	.	564362	52719	500956	171	3
chrX	15143234	15143672	E_GAF_R1R2merged_macs3_q0.001_peak_2144	411	.	594994	436329	411029	234	3
chrX	15297614	15299086	E_GAF_R1R2merged_macs3_q0.001_peak_2145	1772	.	119854	180696	177204	860	4
chrX	15333058	15333718	E_GAF_R1R2merged_macs3_q0.001_peak_2146	163	.	297624	185786	163832	354	1
chrX	15356315	15356879	E_GAF_R1R2merged_macs3_q0.001_peak_2147	201	.	387244	22448	201884	294	2
chrX	15483332	15483664	E_GAF_R1R2merged_macs3_q0.001_peak_2148	133	.	318838	154984	133622	177	1
chrX	15593266	15594537	E_GAF_R1R2merged_macs3_q0.001_peak_2150	479	.	561815	505359	479334	572	3
chrX	15712600	15713381	E_GAF_R1R2merged_macs3_q0.001_peak_2152	204	.	347534	227262	204619	420	2
chrX	15803621	15804756	E_GAF_R1R2merged_macs3_q0.001_peak_2153	477	.	555137	503823	477813	690	3
chrX	15811310	15814528	E_GAF_R1R2merged_macs3_q0.001_peak_2154	2643	.	103354	268286	264.35	652	4
chrX	15834282	15835447	E_GAF_R1R2merged_macs3_q0.001_peak_2156	653	.	662192	681422	653833	661	3
chrX	15886750	15887324	E_GAF_R1R2merged_macs3_q0.001_peak_2157	135	.	315314	156748	135349	369	1
chrX	16086063	16086587	E_GAF_R1R2merged_macs3_q0.001_peak_2158	106	.	27602	127427	106681	57	1
chrX	16087456	16088120	E_GAF_R1R2merged_macs3_q0.001_peak_2159	186	.	397351	209124	186773	316	1
chrX	16089093	16089873	E_GAF_R1R2merged_macs3_q0.001_peak_2160	351	.	521068	375932	351321	265	2
chrX	16147480	16149615	E_GAF_R1R2merged_macs3_q0.001_peak_2161	872	.	705001	902186	872984	1723	4
chrX	16150114	16151236	E_GAF_R1R2merged_macs3_q0.001_peak_2162	627	.	631072	654876	627503	543	3
chrX	16216521	16218103	E_GAF_R1R2merged_macs3_q0.001_peak_2163	5685	.	170555	574283	568524	659	4
chrX	16332450	16334096	E_GAF_R1R2merged_macs3_q0.001_peak_2164	1277	.	815109	130889	127712	851	4
chrX	16525817	16526409	E_GAF_R1R2merged_macs3_q0.001_peak_2165	116	.	318096	137895	116913	341	1
chrX	16553005	16553774	E_GAF_R1R2merged_macs3_q0.001_peak_2166	240	.	370015	263379	240191	590	2
chrX	16559316	16559991	E_GAF_R1R2merged_macs3_q0.001_peak_2167	192	.	301947	214608	192164	472	2
chrX	16750958	16751877	E_GAF_R1R2merged_macs3_q0.001_peak_2169	236	.	442334	260037	236898	525	2
chrX	16793134	16793578	E_GAF_R1R2merged_macs3_q0.001_peak_2170	154	.	34135	176413	15463	152	1
chrX	16943561	16943992	E_GAF_R1R2merged_macs3_q0.001_peak_2171	101	.	268115	121734	101117	374	1
chrX	17077381	17077890	E_GAF_R1R2merged_macs3_q0.001_peak_2172	116	.	26395	13722	116249	148	1
chrX	17124932	17125395	E_GAF_R1R2merged_macs3_q0.001_peak_2173	160	.	322023	182382	16049	202	1
chrX	17160110	17160819	E_GAF_R1R2merged_macs3_q0.001_peak_2174	217	.	402165	240015	217176	380	2
chrX	17178338	17178906	E_GAF_R1R2merged_macs3_q0.001_peak_2175	1465	.	114352	149836	146548	342	4
chrX	17291588	17292319	E_GAF_R1R2merged_macs3_q0.001_peak_2176	118	.	298453	139433	118412	270	1
chrX	17507094	17508014	E_GAF_R1R2merged_macs3_q0.001_peak_2178	1240	.	899156	127157	124003	213	4
chrX	17650970	17652602	E_GAF_R1R2merged_macs3_q0.001_peak_2179	2793	.	11504	283319	279328	916	4
chrX	17657418	17659596	E_GAF_R1R2merged_macs3_q0.001_peak_2180	1998	.	10088	203483	199851	1568	4
chrX	17710550	17711328	E_GAF_R1R2merged_macs3_q0.001_peak_2182	135	.	311978	156483	13509	519	1
chrX	17737583	17739490	E_GAF_R1R2merged_macs3_q0.001_peak_2183	485	.	607752	511927	48584	1372	3
chrX	17768152	17768562	E_GAF_R1R2merged_macs3_q0.001_peak_2184	183	.	320275	206117	183813	219	1
chrX	17789410	17790228	E_GAF_R1R2merged_macs3_q0.001_peak_2185	221	.	345465	244076	221173	277	2
chrX	17826808	17827537	E_GAF_R1R2merged_macs3_q0.001_peak_2186	356	.	468192	381522	356845	295	2
chrX	17830328	17830960	E_GAF_R1R2merged_macs3_q0.001_peak_2188	161	.	32898	183345	161437	177	1
chrX	17870953	17871426	E_GAF_R1R2merged_macs3_q0.001_peak_2189	111	.	319523	13246	111597	298	1
chrX	17878186	17879212	E_GAF_R1R2merged_macs3_q0.001_peak_2190	587	.	624885	614913	587879	613	3
chrX	17885362	17887473	E_GAF_R1R2merged_macs3_q0.001_peak_2192	1322	.	100241	135492	132289	1133	4
chrX	18023296	18024155	E_GAF_R1R2merged_macs3_q0.001_peak_2193	399	.	542775	424859	399686	612	3
chrX	18137284	18137689	E_GAF_R1R2merged_macs3_q0.001_peak_2194	275	.	405666	298933	275269	261	2
chrX	18243388	18243985	E_GAF_R1R2merged_macs3_q0.001_peak_2195	408	.	402779	433774	408502	200	3
chrX	18309278	18309941	E_GAF_R1R2merged_macs3_q0.001_peak_2197	462	.	499497	487962	462107	347	3
chrX	18312364	18313320	E_GAF_R1R2merged_macs3_q0.001_peak_2198	526	.	500829	552829	526357	433	3
chrX	18366091	18367596	E_GAF_R1R2merged_macs3_q0.001_peak_2199	353	.	411323	378252	353613	251	2
chrX	18370845	18371822	E_GAF_R1R2merged_macs3_q0.001_peak_2200	1930	.	109291	196629	193042	547	4
chrX	18404419	18405236	E_GAF_R1R2merged_macs3_q0.001_peak_2202	390	.	493303	41588	39081	333	3
chrX	18506782	18507157	E_GAF_R1R2merged_macs3_q0.001_peak_2204	274	.	385318	297703	274051	166	2
chrX	18534186	18535005	E_GAF_R1R2merged_macs3_q0.001_peak_2205	296	.	392247	320263	296316	353	2
chrX	18863962	18865314	E_GAF_R1R2merged_macs3_q0.001_peak_2207	801	.	670926	830693	80.2	929	4
chrX	18946784	18947179	E_GAF_R1R2merged_macs3_q0.001_peak_2209	152	.	373429	174025	152283	167	1
chrX	19153176	19155974	E_GAF_R1R2merged_macs3_q0.001_peak_2210	2465	.	102284	250439	246576	557	4
chrX	19220311	19220948	E_GAF_R1R2merged_macs3_q0.001_peak_2211	198	.	411892	220599	198062	147	2
chrX	19259975	19260371	E_GAF_R1R2merged_macs3_q0.001_peak_2212	254	.	38448	278371	254978	224	2
chrX	19264203	19264529	E_GAF_R1R2merged_macs3_q0.001_peak_2213	129	.	312409	150723	129454	169	1
chrX	19297891	19299283	E_GAF_R1R2merged_macs3_q0.001_peak_2214	2403	.	139015	244162	240.33	821	4
chrX	19321974	19323690	E_GAF_R1R2merged_macs3_q0.001_peak_2215	1214	.	907943	124572	121435	331	4
chrX	19352917	19354363	E_GAF_R1R2merged_macs3_q0.001_peak_2216	471	.	494763	497411	471463	747	3
chrX	19360882	19361618	E_GAF_R1R2merged_macs3_q0.001_peak_2217	243	.	347039	266475	24324	329	2
chrX	19495634	19497132	E_GAF_R1R2merged_macs3_q0.001_peak_2218	385	.	406841	410441	385433	1176	3
chrX	19546033	19546851	E_GAF_R1R2merged_macs3_q0.001_peak_2219	277	.	415685	301381	27768	521	2
chrX	19631281	19631788	E_GAF_R1R2merged_macs3_q0.001_peak_2221	170	.	318909	192453	170384	360	1
chrX	19636744	19638327	E_GAF_R1R2merged_macs3_q0.001_peak_2222	803	.	577172	832244	803542	1001	4
chrX	19667363	19668730	E_GAF_R1R2merged_macs3_q0.001_peak_2224	153	.	303017	175284	15352	794	1
chrX	19682515	19683783	E_GAF_R1R2merged_macs3_q0.001_peak_2225	1365	.	789095	139761	136533	778	4
chrX	19697106	19697558	E_GAF_R1R2merged_macs3_q0.001_peak_2226	168	.	300968	190741	168701	193	1
chrX	19712934	19713692	E_GAF_R1R2merged_macs3_q0.001_peak_2227	241	.	377799	264858	241649	354	2
chrX	19718213	19718724	E_GAF_R1R2merged_macs3_q0.001_peak_2228	136	.	30086	158232	136801	328	1
chrX	19773775	19774474	E_GAF_R1R2merged_macs3_q0.001_peak_2229	254	.	408324	278348	254956	251	2
chrX	19788208	19788900	E_GAF_R1R2merged_macs3_q0.001_peak_2230	146	.	342177	167787	146164	479	1
chrX	19850091	19852185	E_GAF_R1R2merged_macs3_q0.001_peak_2231	3491	.	119738	353451	349133	1158	4
chrX	19865718	19867176	E_GAF_R1R2merged_macs3_q0.001_peak_2232	746	.	706538	774889	746588	781	3
chrX	19886282	19887612	E_GAF_R1R2merged_macs3_q0.001_peak_2233	1426	.	869906	145957	142692	820	4
chrX	19889059	19889992	E_GAF_R1R2merged_macs3_q0.001_peak_2234	430	.	558744	455834	430318	279	3
chrX	20159123	20159790	E_GAF_R1R2merged_macs3_q0.001_peak_2235	158	.	298134	180615	158755	124	1
chrX	20693688	20694405	E_GAF_R1R2merged_macs3_q0.001_peak_2237	552	.	525921	579308	552593	457	3
chrX	21053461	21055384	E_GAF_R1R2merged_macs3_q0.001_peak_2238	3041	.	170417	308265	304175	891	4
chrX	21306546	21307038	E_GAF_R1R2merged_macs3_q0.001_peak_2239	1084	.	876291	111513	108457	305	4
chrX	22480946	22481717	E_GAF_R1R2merged_macs3_q0.001_peak_2241	145	.	344994	167226	145615	533	1
chrX	22491010	22491455	E_GAF_R1R2merged_macs3_q0.001_peak_2242	130	.	335279	152283	130981	122	1
chrX	22855187	22856326	E_GAF_R1R2merged_macs3_q0.001_peak_2243	295	.	431084	319646	29571	187	2
chrX	23253299	23253651	E_GAF_R1R2merged_macs3_q0.001_peak_2244	898	.	350388	928102	898722	176	4
chrY	994522	995016	E_GAF_R1R2merged_macs3_q0.001_peak_2247	117	.	244303	138958	117951	273	1

## Sheet: C.Eye Disc GAF peaks
Table S1 | Highly confident GAF peaks in eye discs (MACS3 score of >100 and a fold-change of >2).
Chrom.	start	end	peak_ID	MACS3_score	strand	signalValue	-LOG10(pvalue)	-LOG10(qvalue)	peak_summit	quartile
chr2L	5207	6194	Gaf_Gaf_4_i9_EKDL210009962-1a_HVCLLDSX2_L3_1_s_dedup.bam_peak_1	1086	.	103215	110701	108617	575	3
chr2L	59025	59704	Gaf_Gaf_4_i9_EKDL210009962-1a_HVCLLDSX2_L3_1_s_dedup.bam_peak_3	239	.	400251	255436	239498	274	2
chr2L	65035	67970	Gaf_Gaf_4_i9_EKDL210009962-1a_HVCLLDSX2_L3_1_s_dedup.bam_peak_4	5668	.	241895	570184	566841	2100	4
chr2L	71529	74437	Gaf_Gaf_4_i9_EKDL210009962-1a_HVCLLDSX2_L3_1_s_dedup.bam_peak_5	3625	.	191943	365.36	362525	1439	4
chr2L	90981	93037	Gaf_Gaf_4_i9_EKDL210009962-1a_HVCLLDSX2_L3_1_s_dedup.bam_peak_7	256	.	377782	272637	256522	1044	2
chr2L	102391	102789	Gaf_Gaf_4_i9_EKDL210009962-1a_HVCLLDSX2_L3_1_s_dedup.bam_peak_8	188	.	320127	203899	188575	119	1
chr2L	106340	106741	Gaf_Gaf_4_i9_EKDL210009962-1a_HVCLLDSX2_L3_1_s_dedup.bam_peak_9	201	.	365241	216881	201386	218	2
chr2L	107315	109351	Gaf_Gaf_4_i9_EKDL210009962-1a_HVCLLDSX2_L3_1_s_dedup.bam_peak_10	594	.	55954	613368	594801	951	3
chr2L	128389	129933	Gaf_Gaf_4_i9_EKDL210009962-1a_HVCLLDSX2_L3_1_s_dedup.bam_peak_11	1670	.	110456	169381	167092	648	4
chr2L	140166	141157	Gaf_Gaf_4_i9_EKDL210009962-1a_HVCLLDSX2_L3_1_s_dedup.bam_peak_13	184	.	349012	200281	184995	399	1
chr2L	142933	143736	Gaf_Gaf_4_i9_EKDL210009962-1a_HVCLLDSX2_L3_1_s_dedup.bam_peak_14	132	.	291309	147328	132815	86	1
chr2L	155367	156375	Gaf_Gaf_4_i9_EKDL210009962-1a_HVCLLDSX2_L3_1_s_dedup.bam_peak_15	157	.	32294	172503	157609	147	1
chr2L	158683	159316	Gaf_Gaf_4_i9_EKDL210009962-1a_HVCLLDSX2_L3_1_s_dedup.bam_peak_16	352	.	426405	369712	352732	108	2
chr2L	160312	162539	Gaf_Gaf_4_i9_EKDL210009962-1a_HVCLLDSX2_L3_1_s_dedup.bam_peak_17	6364	.	249745	639993	636477	1021	4
chr2L	165498	167385	Gaf_Gaf_4_i9_EKDL210009962-1a_HVCLLDSX2_L3_1_s_dedup.bam_peak_18	4113	.	209349	414.34	411387	1290	4
chr2L	168226	168891	Gaf_Gaf_4_i9_EKDL210009962-1a_HVCLLDSX2_L3_1_s_dedup.bam_peak_19	186	.	351194	20186	186555	223	1
chr2L	171463	172251	Gaf_Gaf_4_i9_EKDL210009962-1a_HVCLLDSX2_L3_1_s_dedup.bam_peak_20	386	.	540243	404027	386787	319	3
chr2L	182565	183429	Gaf_Gaf_4_i9_EKDL210009962-1a_HVCLLDSX2_L3_1_s_dedup.bam_peak_21	626	.	630352	645545	626803	380	3
chr2L	207217	207718	Gaf_Gaf_4_i9_EKDL210009962-1a_HVCLLDSX2_L3_1_s_dedup.bam_peak_23	162	.	332463	177099	162144	268	1
chr2L	219600	225727	Gaf_Gaf_4_i9_EKDL210009962-1a_HVCLLDSX2_L3_1_s_dedup.bam_peak_24	5171	.	249795	520414	517196	2650	4
chr2L	245136	251314	Gaf_Gaf_4_i9_EKDL210009962-1a_HVCLLDSX2_L3_1_s_dedup.bam_peak_25	4240	.	210326	427061	424078	2162	4
chr2L	271351	272020	Gaf_Gaf_4_i9_EKDL210009962-1a_HVCLLDSX2_L3_1_s_dedup.bam_peak_27	116	.	294161	131001	116778	298	1
chr2L	276874	278043	Gaf_Gaf_4_i9_EKDL210009962-1a_HVCLLDSX2_L3_1_s_dedup.bam_peak_28	548	.	654654	567298	54899	583	3
chr2L	285428	286597	Gaf_Gaf_4_i9_EKDL210009962-1a_HVCLLDSX2_L3_1_s_dedup.bam_peak_29	358	.	485563	375156	358136	627	2
chr2L	297556	298467	Gaf_Gaf_4_i9_EKDL210009962-1a_HVCLLDSX2_L3_1_s_dedup.bam_peak_30	704	.	584771	723619	704461	516	3
chr2L	305438	307438	Gaf_Gaf_4_i9_EKDL210009962-1a_HVCLLDSX2_L3_1_s_dedup.bam_peak_31	178	.	325404	193521	178333	904	1
chr2L	335630	336721	Gaf_Gaf_4_i9_EKDL210009962-1a_HVCLLDSX2_L3_1_s_dedup.bam_peak_32	113	.	278564	127553	11339	117	1
chr2L	347683	348092	Gaf_Gaf_4_i9_EKDL210009962-1a_HVCLLDSX2_L3_1_s_dedup.bam_peak_33	269	.	478584	285266	269025	223	2
chr2L	355260	355569	Gaf_Gaf_4_i9_EKDL210009962-1a_HVCLLDSX2_L3_1_s_dedup.bam_peak_34	170	.	384127	185203	170119	134	1
chr2L	357383	359312	Gaf_Gaf_4_i9_EKDL210009962-1a_HVCLLDSX2_L3_1_s_dedup.bam_peak_35	514	.	552495	532675	514577	784	3
chr2L	368432	369670	Gaf_Gaf_4_i9_EKDL210009962-1a_HVCLLDSX2_L3_1_s_dedup.bam_peak_36	144	.	328117	158888	144193	533	1
chr2L	377415	378409	Gaf_Gaf_4_i9_EKDL210009962-1a_HVCLLDSX2_L3_1_s_dedup.bam_peak_37	1648	.	9.9	167106	164823	544	4
chr2L	395209	395862	Gaf_Gaf_4_i9_EKDL210009962-1a_HVCLLDSX2_L3_1_s_dedup.bam_peak_38	127	.	289268	142206	12778	529	1
chr2L	403772	404303	Gaf_Gaf_4_i9_EKDL210009962-1a_HVCLLDSX2_L3_1_s_dedup.bam_peak_39	292	.	436618	308698	292238	342	2
chr2L	414138	415406	Gaf_Gaf_4_i9_EKDL210009962-1a_HVCLLDSX2_L3_1_s_dedup.bam_peak_40	1062	.	877982	108307	106232	793	3
chr2L	419655	420148	Gaf_Gaf_4_i9_EKDL210009962-1a_HVCLLDSX2_L3_1_s_dedup.bam_peak_41	335	.	473133	352196	335359	140	2
chr2L	421187	421818	Gaf_Gaf_4_i9_EKDL210009962-1a_HVCLLDSX2_L3_1_s_dedup.bam_peak_42	121	.	290799	136074	121761	164	1
chr2L	422970	423771	Gaf_Gaf_4_i9_EKDL210009962-1a_HVCLLDSX2_L3_1_s_dedup.bam_peak_43	141	.	314572	156242	141603	388	1
chr2L	426495	432088	Gaf_Gaf_4_i9_EKDL210009962-1a_HVCLLDSX2_L3_1_s_dedup.bam_peak_44	3294	.	153876	332213	329467	3418	4
chr2L	438507	443037	Gaf_Gaf_4_i9_EKDL210009962-1a_HVCLLDSX2_L3_1_s_dedup.bam_peak_45	2591	.	15902	261.71	259149	969	4
chr2L	452446	453350	Gaf_Gaf_4_i9_EKDL210009962-1a_HVCLLDSX2_L3_1_s_dedup.bam_peak_46	302	.	464054	319137	302578	405	2
chr2L	472345	473288	Gaf_Gaf_4_i9_EKDL210009962-1a_HVCLLDSX2_L3_1_s_dedup.bam_peak_49	199	.	341474	215337	199863	777	2
chr2L	478560	482530	Gaf_Gaf_4_i9_EKDL210009962-1a_HVCLLDSX2_L3_1_s_dedup.bam_peak_50	3671	.	171969	370021	367175	2474	4
chr2L	485407	486219	Gaf_Gaf_4_i9_EKDL210009962-1a_HVCLLDSX2_L3_1_s_dedup.bam_peak_51	274	.	389587	290788	274496	297	2
chr2L	487199	488814	Gaf_Gaf_4_i9_EKDL210009962-1a_HVCLLDSX2_L3_1_s_dedup.bam_peak_52	282	.	432089	29.92	28283	906	2
chr2L	489845	492439	Gaf_Gaf_4_i9_EKDL210009962-1a_HVCLLDSX2_L3_1_s_dedup.bam_peak_53	4369	.	198993	439999	436985	733	4
chr2L	498959	500619	Gaf_Gaf_4_i9_EKDL210009962-1a_HVCLLDSX2_L3_1_s_dedup.bam_peak_54	747	.	732036	767064	747692	991	3
chr2L	501634	502493	Gaf_Gaf_4_i9_EKDL210009962-1a_HVCLLDSX2_L3_1_s_dedup.bam_peak_55	294	.	431673	31102	294536	311	2
chr2L	506867	507952	Gaf_Gaf_4_i9_EKDL210009962-1a_HVCLLDSX2_L3_1_s_dedup.bam_peak_56	981	.	881859	100224	981818	593	3
chr2L	510060	513381	Gaf_Gaf_4_i9_EKDL210009962-1a_HVCLLDSX2_L3_1_s_dedup.bam_peak_57	1734	.	113086	175794	173484	607	4
chr2L	514370	515125	Gaf_Gaf_4_i9_EKDL210009962-1a_HVCLLDSX2_L3_1_s_dedup.bam_peak_58	136	.	319032	150946	136391	130	1
chr2L	516067	516931	Gaf_Gaf_4_i9_EKDL210009962-1a_HVCLLDSX2_L3_1_s_dedup.bam_peak_59	243	.	394935	259792	243808	474	2
chr2L	517830	518840	Gaf_Gaf_4_i9_EKDL210009962-1a_HVCLLDSX2_L3_1_s_dedup.bam_peak_60	377	.	502398	394979	377806	634	3
chr2L	523003	524711	Gaf_Gaf_4_i9_EKDL210009962-1a_HVCLLDSX2_L3_1_s_dedup.bam_peak_62	1507	.	111006	152986	150.75	491	4
chr2L	525747	527667	Gaf_Gaf_4_i9_EKDL210009962-1a_HVCLLDSX2_L3_1_s_dedup.bam_peak_63	217	.	360537	23308	217389	353	2
chr2L	529986	531999	Gaf_Gaf_4_i9_EKDL210009962-1a_HVCLLDSX2_L3_1_s_dedup.bam_peak_64	1898	.	127398	192216	189854	474	4
chr2L	540421	541103	Gaf_Gaf_4_i9_EKDL210009962-1a_HVCLLDSX2_L3_1_s_dedup.bam_peak_65	423	.	511322	441411	42.39	442	3
chr2L	547938	548810	Gaf_Gaf_4_i9_EKDL210009962-1a_HVCLLDSX2_L3_1_s_dedup.bam_peak_67	792	.	674912	811657	792073	413	3
chr2L	552208	553581	Gaf_Gaf_4_i9_EKDL210009962-1a_HVCLLDSX2_L3_1_s_dedup.bam_peak_68	1585	.	848116	160855	158593	422	4
chr2L	559289	560354	Gaf_Gaf_4_i9_EKDL210009962-1a_HVCLLDSX2_L3_1_s_dedup.bam_peak_69	197	.	377288	212528	197089	458	2
chr2L	567964	568561	Gaf_Gaf_4_i9_EKDL210009962-1a_HVCLLDSX2_L3_1_s_dedup.bam_peak_70	562	.	660533	580508	562125	228	3
chr2L	573923	574762	Gaf_Gaf_4_i9_EKDL210009962-1a_HVCLLDSX2_L3_1_s_dedup.bam_peak_71	419	.	48208	437157	419675	410	3
chr2L	594467	595470	Gaf_Gaf_4_i9_EKDL210009962-1a_HVCLLDSX2_L3_1_s_dedup.bam_peak_73	1458	.	107537	148082	145862	555	4
chr2L	602538	603004	Gaf_Gaf_4_i9_EKDL210009962-1a_HVCLLDSX2_L3_1_s_dedup.bam_peak_74	325	.	455854	342282	325527	127	2
chr2L	606268	606987	Gaf_Gaf_4_i9_EKDL210009962-1a_HVCLLDSX2_L3_1_s_dedup.bam_peak_76	137	.	299992	151875	137288	498	1
chr2L	617744	618408	Gaf_Gaf_4_i9_EKDL210009962-1a_HVCLLDSX2_L3_1_s_dedup.bam_peak_77	101	.	28429	115807	101873	180	1
chr2L	623248	623705	Gaf_Gaf_4_i9_EKDL210009962-1a_HVCLLDSX2_L3_1_s_dedup.bam_peak_78	145	.	314707	160417	145707	258	1
chr2L	632712	635571	Gaf_Gaf_4_i9_EKDL210009962-1a_HVCLLDSX2_L3_1_s_dedup.bam_peak_79	1029	.	834262	105.02	102959	2417	3
chr2L	639215	639829	Gaf_Gaf_4_i9_EKDL210009962-1a_HVCLLDSX2_L3_1_s_dedup.bam_peak_81	103	.	283539	117094	103132	499	1
chr2L	646358	646891	Gaf_Gaf_4_i9_EKDL210009962-1a_HVCLLDSX2_L3_1_s_dedup.bam_peak_82	105	.	287199	119352	105349	450	1
chr2L	650091	652060	Gaf_Gaf_4_i9_EKDL210009962-1a_HVCLLDSX2_L3_1_s_dedup.bam_peak_83	580	.	621706	599365	580876	648	3
chr2L	656051	656484	Gaf_Gaf_4_i9_EKDL210009962-1a_HVCLLDSX2_L3_1_s_dedup.bam_peak_84	101	.	247872	115113	101193	322	1
chr2L	668593	670509	Gaf_Gaf_4_i9_EKDL210009962-1a_HVCLLDSX2_L3_1_s_dedup.bam_peak_85	1229	.	101687	125045	122907	1359	4
chr2L	670858	671831	Gaf_Gaf_4_i9_EKDL210009962-1a_HVCLLDSX2_L3_1_s_dedup.bam_peak_86	116	.	296772	130814	116597	842	1
chr2L	674843	676030	Gaf_Gaf_4_i9_EKDL210009962-1a_HVCLLDSX2_L3_1_s_dedup.bam_peak_87	953	.	867578	974258	953955	664	3
chr2L	683591	684567	Gaf_Gaf_4_i9_EKDL210009962-1a_HVCLLDSX2_L3_1_s_dedup.bam_peak_88	126	.	306664	140979	126585	723	1
chr2L	686414	687025	Gaf_Gaf_4_i9_EKDL210009962-1a_HVCLLDSX2_L3_1_s_dedup.bam_peak_89	445	.	623419	462743	445087	394	3
chr2L	695955	698317	Gaf_Gaf_4_i9_EKDL210009962-1a_HVCLLDSX2_L3_1_s_dedup.bam_peak_90	1732	.	111426	175513	173203	328	4
chr2L	698730	702811	Gaf_Gaf_4_i9_EKDL210009962-1a_HVCLLDSX2_L3_1_s_dedup.bam_peak_91	4925	.	229646	495691	492.54	3330	4
chr2L	714030	716599	Gaf_Gaf_4_i9_EKDL210009962-1a_HVCLLDSX2_L3_1_s_dedup.bam_peak_92	11341	.	482572	1139.06	1134.15	1459	4
chr2L	717224	718070	Gaf_Gaf_4_i9_EKDL210009962-1a_HVCLLDSX2_L3_1_s_dedup.bam_peak_93	103	.	290455	117724	103747	791	1
chr2L	722454	723969	Gaf_Gaf_4_i9_EKDL210009962-1a_HVCLLDSX2_L3_1_s_dedup.bam_peak_94	803	.	811059	822794	803158	964	3
chr2L	739875	741324	Gaf_Gaf_4_i9_EKDL210009962-1a_HVCLLDSX2_L3_1_s_dedup.bam_peak_96	115	.	268428	129907	115709	578	1
chr2L	815622	816368	Gaf_Gaf_4_i9_EKDL210009962-1a_HVCLLDSX2_L3_1_s_dedup.bam_peak_98	294	.	452982	311303	294816	483	2
chr2L	819156	820169	Gaf_Gaf_4_i9_EKDL210009962-1a_HVCLLDSX2_L3_1_s_dedup.bam_peak_99	229	.	401052	244849	229025	464	2
chr2L	821428	821928	Gaf_Gaf_4_i9_EKDL210009962-1a_HVCLLDSX2_L3_1_s_dedup.bam_peak_100	380	.	463633	397356	380166	184	3
chr2L	825618	826872	Gaf_Gaf_4_i9_EKDL210009962-1a_HVCLLDSX2_L3_1_s_dedup.bam_peak_101	1621	.	11673	164456	162182	765	4
chr2L	840631	841126	Gaf_Gaf_4_i9_EKDL210009962-1a_HVCLLDSX2_L3_1_s_dedup.bam_peak_102	132	.	298056	146699	132197	209	1
chr2L	846220	846871	Gaf_Gaf_4_i9_EKDL210009962-1a_HVCLLDSX2_L3_1_s_dedup.bam_peak_104	221	.	390761	237676	221932	451	2
chr2L	847668	848824	Gaf_Gaf_4_i9_EKDL210009962-1a_HVCLLDSX2_L3_1_s_dedup.bam_peak_105	2823	.	151973	285008	282385	594	4
chr2L	865259	866494	Gaf_Gaf_4_i9_EKDL210009962-1a_HVCLLDSX2_L3_1_s_dedup.bam_peak_108	424	.	530454	442069	424552	418	3
chr2L	866860	868992	Gaf_Gaf_4_i9_EKDL210009962-1a_HVCLLDSX2_L3_1_s_dedup.bam_peak_109	4661	.	208019	469198	466115	619	4
chr2L	869315	871816	Gaf_Gaf_4_i9_EKDL210009962-1a_HVCLLDSX2_L3_1_s_dedup.bam_peak_110	601	.	653142	620015	601411	2321	3
chr2L	1006821	1008056	Gaf_Gaf_4_i9_EKDL210009962-1a_HVCLLDSX2_L3_1_s_dedup.bam_peak_111	209	.	327053	22496	209368	690	2
chr2L	1062072	1064186	Gaf_Gaf_4_i9_EKDL210009962-1a_HVCLLDSX2_L3_1_s_dedup.bam_peak_112	2010	.	120115	203429	201033	901	4
chr2L	1065095	1066437	Gaf_Gaf_4_i9_EKDL210009962-1a_HVCLLDSX2_L3_1_s_dedup.bam_peak_113	224	.	372569	240038	224268	460	2
chr2L	1077131	1078173	Gaf_Gaf_4_i9_EKDL210009962-1a_HVCLLDSX2_L3_1_s_dedup.bam_peak_116	823	.	783227	843266	823535	494	3
chr2L	1117061	1119688	Gaf_Gaf_4_i9_EKDL210009962-1a_HVCLLDSX2_L3_1_s_dedup.bam_peak_118	437	.	574366	455171	437565	2222	3
chr2L	1128457	1129520	Gaf_Gaf_4_i9_EKDL210009962-1a_HVCLLDSX2_L3_1_s_dedup.bam_peak_119	290	.	442058	30656	290118	391	2
chr2L	1142531	1143630	Gaf_Gaf_4_i9_EKDL210009962-1a_HVCLLDSX2_L3_1_s_dedup.bam_peak_120	728	.	732915	748135	728856	438	3
chr2L	1157272	1158674	Gaf_Gaf_4_i9_EKDL210009962-1a_HVCLLDSX2_L3_1_s_dedup.bam_peak_121	888	.	818599	908212	888192	516	3
chr2L	1172502	1173270	Gaf_Gaf_4_i9_EKDL210009962-1a_HVCLLDSX2_L3_1_s_dedup.bam_peak_122	337	.	490125	354402	337547	469	2
chr2L	1177692	1177986	Gaf_Gaf_4_i9_EKDL210009962-1a_HVCLLDSX2_L3_1_s_dedup.bam_peak_123	128	.	283336	143066	128627	205	1
chr2L	1183642	1184367	Gaf_Gaf_4_i9_EKDL210009962-1a_HVCLLDSX2_L3_1_s_dedup.bam_peak_124	241	.	415606	257706	241745	522	2
chr2L	1185539	1186698	Gaf_Gaf_4_i9_EKDL210009962-1a_HVCLLDSX2_L3_1_s_dedup.bam_peak_125	2576	.	141699	260216	257659	482	4
chr2L	1399436	1400191	Gaf_Gaf_4_i9_EKDL210009962-1a_HVCLLDSX2_L3_1_s_dedup.bam_peak_127	264	.	394075	281011	264812	167	2
chr2L	1408649	1409994	Gaf_Gaf_4_i9_EKDL210009962-1a_HVCLLDSX2_L3_1_s_dedup.bam_peak_128	317	.	461705	333777	317091	684	2
chr2L	1412717	1413871	Gaf_Gaf_4_i9_EKDL210009962-1a_HVCLLDSX2_L3_1_s_dedup.bam_peak_129	157	.	32294	172503	157609	303	1
chr2L	1420408	1420786	Gaf_Gaf_4_i9_EKDL210009962-1a_HVCLLDSX2_L3_1_s_dedup.bam_peak_130	128	.	287206	142474	128043	140	1
chr2L	1426781	1427556	Gaf_Gaf_4_i9_EKDL210009962-1a_HVCLLDSX2_L3_1_s_dedup.bam_peak_131	109	.	270795	123672	109584	492	1
chr2L	1444511	1445431	Gaf_Gaf_4_i9_EKDL210009962-1a_HVCLLDSX2_L3_1_s_dedup.bam_peak_132	524	.	620359	542434	524278	425	3
chr2L	1460717	1461146	Gaf_Gaf_4_i9_EKDL210009962-1a_HVCLLDSX2_L3_1_s_dedup.bam_peak_133	192	.	355815	207598	19222	107	2
chr2L	1463322	1463984	Gaf_Gaf_4_i9_EKDL210009962-1a_HVCLLDSX2_L3_1_s_dedup.bam_peak_134	259	.	416586	275871	259722	185	2
chr2L	1492047	1492371	Gaf_Gaf_4_i9_EKDL210009962-1a_HVCLLDSX2_L3_1_s_dedup.bam_peak_135	112	.	28472	12.66	112456	145	1
chr2L	1554113	1555628	Gaf_Gaf_4_i9_EKDL210009962-1a_HVCLLDSX2_L3_1_s_dedup.bam_peak_136	496	.	583668	514653	496666	690	3
chr2L	1559414	1560016	Gaf_Gaf_4_i9_EKDL210009962-1a_HVCLLDSX2_L3_1_s_dedup.bam_peak_137	194	.	385888	210221	194812	139	2
chr2L	1568991	1569410	Gaf_Gaf_4_i9_EKDL210009962-1a_HVCLLDSX2_L3_1_s_dedup.bam_peak_138	124	.	309871	139044	124678	192	1
chr2L	1573553	1574350	Gaf_Gaf_4_i9_EKDL210009962-1a_HVCLLDSX2_L3_1_s_dedup.bam_peak_140	498	.	556175	516385	498386	312	3
chr2L	1610941	1611682	Gaf_Gaf_4_i9_EKDL210009962-1a_HVCLLDSX2_L3_1_s_dedup.bam_peak_141	356	.	497348	373562	356553	366	2
chr2L	1613807	1614159	Gaf_Gaf_4_i9_EKDL210009962-1a_HVCLLDSX2_L3_1_s_dedup.bam_peak_142	197	.	362978	212766	197325	185	2
chr2L	1617703	1618137	Gaf_Gaf_4_i9_EKDL210009962-1a_HVCLLDSX2_L3_1_s_dedup.bam_peak_143	152	.	335056	167765	152926	169	1
chr2L	1639234	1639755	Gaf_Gaf_4_i9_EKDL210009962-1a_HVCLLDSX2_L3_1_s_dedup.bam_peak_144	121	.	29381	136303	121984	216	1
chr2L	1643185	1645024	Gaf_Gaf_4_i9_EKDL210009962-1a_HVCLLDSX2_L3_1_s_dedup.bam_peak_145	474	.	603293	491922	474078	636	3
chr2L	1648689	1652072	Gaf_Gaf_4_i9_EKDL210009962-1a_HVCLLDSX2_L3_1_s_dedup.bam_peak_146	3566	.	199091	359423	356605	2358	4
chr2L	1657771	1658817	Gaf_Gaf_4_i9_EKDL210009962-1a_HVCLLDSX2_L3_1_s_dedup.bam_peak_147	693	.	578368	712589	693486	584	3
chr2L	1662691	1663672	Gaf_Gaf_4_i9_EKDL210009962-1a_HVCLLDSX2_L3_1_s_dedup.bam_peak_148	636	.	598583	655218	636423	467	3
chr2L	1667059	1667832	Gaf_Gaf_4_i9_EKDL210009962-1a_HVCLLDSX2_L3_1_s_dedup.bam_peak_149	136	.	310495	151449	13688	347	1
chr2L	1668420	1670049	Gaf_Gaf_4_i9_EKDL210009962-1a_HVCLLDSX2_L3_1_s_dedup.bam_peak_150	411	.	509741	429313	411888	269	3
chr2L	1686350	1687151	Gaf_Gaf_4_i9_EKDL210009962-1a_HVCLLDSX2_L3_1_s_dedup.bam_peak_151	102	.	308561	116367	10242	133	1
chr2L	1704906	1705334	Gaf_Gaf_4_i9_EKDL210009962-1a_HVCLLDSX2_L3_1_s_dedup.bam_peak_152	338	.	481631	355131	338268	190	2
chr2L	1709998	1710711	Gaf_Gaf_4_i9_EKDL210009962-1a_HVCLLDSX2_L3_1_s_dedup.bam_peak_153	158	.	34413	173629	158706	222	1
chr2L	1723340	1724688	Gaf_Gaf_4_i9_EKDL210009962-1a_HVCLLDSX2_L3_1_s_dedup.bam_peak_154	279	.	395103	295561	279222	923	2
chr2L	1727320	1728823	Gaf_Gaf_4_i9_EKDL210009962-1a_HVCLLDSX2_L3_1_s_dedup.bam_peak_155	1903	.	128778	192705	190342	540	4
chr2L	1729648	1730093	Gaf_Gaf_4_i9_EKDL210009962-1a_HVCLLDSX2_L3_1_s_dedup.bam_peak_156	168	.	328738	183165	168116	159	1
chr2L	1748568	1748984	Gaf_Gaf_4_i9_EKDL210009962-1a_HVCLLDSX2_L3_1_s_dedup.bam_peak_157	112	.	28472	12.66	112456	194	1
chr2L	1884446	1885246	Gaf_Gaf_4_i9_EKDL210009962-1a_HVCLLDSX2_L3_1_s_dedup.bam_peak_158	1469	.	95626	149131	146908	423	4
chr2L	1887171	1888324	Gaf_Gaf_4_i9_EKDL210009962-1a_HVCLLDSX2_L3_1_s_dedup.bam_peak_159	552	.	618274	570868	55254	628	3
chr2L	1954594	1955089	Gaf_Gaf_4_i9_EKDL210009962-1a_HVCLLDSX2_L3_1_s_dedup.bam_peak_160	168	.	331911	18331	168257	142	1
chr2L	1970491	1970851	Gaf_Gaf_4_i9_EKDL210009962-1a_HVCLLDSX2_L3_1_s_dedup.bam_peak_161	127	.	293672	141733	127315	178	1
chr2L	1972505	1973388	Gaf_Gaf_4_i9_EKDL210009962-1a_HVCLLDSX2_L3_1_s_dedup.bam_peak_162	986	.	89518	100701	986573	454	3
chr2L	1974100	1974389	Gaf_Gaf_4_i9_EKDL210009962-1a_HVCLLDSX2_L3_1_s_dedup.bam_peak_163	173	.	326998	188336	173217	171	1
chr2L	1980556	1981374	Gaf_Gaf_4_i9_EKDL210009962-1a_HVCLLDSX2_L3_1_s_dedup.bam_peak_164	116	.	276089	130811	116596	432	1
chr2L	1981788	1982647	Gaf_Gaf_4_i9_EKDL210009962-1a_HVCLLDSX2_L3_1_s_dedup.bam_peak_165	221	.	394424	237504	221764	550	2
chr2L	1986920	1988627	Gaf_Gaf_4_i9_EKDL210009962-1a_HVCLLDSX2_L3_1_s_dedup.bam_peak_166	1202	.	914997	122354	120227	673	4
chr2L	2009829	2010585	Gaf_Gaf_4_i9_EKDL210009962-1a_HVCLLDSX2_L3_1_s_dedup.bam_peak_167	267	.	408161	283919	267693	159	2
chr2L	2037658	2038383	Gaf_Gaf_4_i9_EKDL210009962-1a_HVCLLDSX2_L3_1_s_dedup.bam_peak_168	882	.	745488	902119	882126	213	3
chr2L	2045108	2045889	Gaf_Gaf_4_i9_EKDL210009962-1a_HVCLLDSX2_L3_1_s_dedup.bam_peak_169	169	.	346244	18.43	169227	562	1
chr2L	2127398	2127936	Gaf_Gaf_4_i9_EKDL210009962-1a_HVCLLDSX2_L3_1_s_dedup.bam_peak_170	307	.	47545	323709	307112	231	2
chr2L	2129824	2131374	Gaf_Gaf_4_i9_EKDL210009962-1a_HVCLLDSX2_L3_1_s_dedup.bam_peak_171	8172	.	377198	821254	817264	730	4
chr2L	2146988	2147786	Gaf_Gaf_4_i9_EKDL210009962-1a_HVCLLDSX2_L3_1_s_dedup.bam_peak_172	518	.	629558	536158	518039	427	3
chr2L	2161018	2166901	Gaf_Gaf_4_i9_EKDL210009962-1a_HVCLLDSX2_L3_1_s_dedup.bam_peak_174	7080	.	311584	711744	708045	1833	4
chr2L	2174436	2176367	Gaf_Gaf_4_i9_EKDL210009962-1a_HVCLLDSX2_L3_1_s_dedup.bam_peak_175	3104	.	188769	313131	310435	1076	4
chr2L	2177707	2179273	Gaf_Gaf_4_i9_EKDL210009962-1a_HVCLLDSX2_L3_1_s_dedup.bam_peak_176	1246	.	951922	126835	124.69	940	4
chr2L	2181697	2183179	Gaf_Gaf_4_i9_EKDL210009962-1a_HVCLLDSX2_L3_1_s_dedup.bam_peak_178	1370	.	977447	139287	137097	593	4
chr2L	2184097	2185608	Gaf_Gaf_4_i9_EKDL210009962-1a_HVCLLDSX2_L3_1_s_dedup.bam_peak_179	233	.	374612	249333	233461	1029	2
chr2L	2188106	2189609	Gaf_Gaf_4_i9_EKDL210009962-1a_HVCLLDSX2_L3_1_s_dedup.bam_peak_180	259	.	412889	27605	25.99	1152	2
chr2L	2193251	2204869	Gaf_Gaf_4_i9_EKDL210009962-1a_HVCLLDSX2_L3_1_s_dedup.bam_peak_181	12470	.	40771	1252.52	1247.09	9118	4
chr2L	2213740	2214516	Gaf_Gaf_4_i9_EKDL210009962-1a_HVCLLDSX2_L3_1_s_dedup.bam_peak_182	466	.	581817	48477	466972	322	3
chr2L	2215955	2217608	Gaf_Gaf_4_i9_EKDL210009962-1a_HVCLLDSX2_L3_1_s_dedup.bam_peak_183	206	.	387878	222221	206662	1456	2
chr2L	2220455	2222506	Gaf_Gaf_4_i9_EKDL210009962-1a_HVCLLDSX2_L3_1_s_dedup.bam_peak_184	225	.	33238	240866	225088	1423	2
chr2L	2225847	2227889	Gaf_Gaf_4_i9_EKDL210009962-1a_HVCLLDSX2_L3_1_s_dedup.bam_peak_185	972	.	877319	99306	972678	1339	3
chr2L	2236443	2237359	Gaf_Gaf_4_i9_EKDL210009962-1a_HVCLLDSX2_L3_1_s_dedup.bam_peak_186	137	.	302439	151728	137145	257	1
chr2L	2241930	2242840	Gaf_Gaf_4_i9_EKDL210009962-1a_HVCLLDSX2_L3_1_s_dedup.bam_peak_187	173	.	339827	189031	173897	399	1
chr2L	2357179	2358114	Gaf_Gaf_4_i9_EKDL210009962-1a_HVCLLDSX2_L3_1_s_dedup.bam_peak_188	310	.	466542	327467	310836	310	2
chr2L	2362553	2365993	Gaf_Gaf_4_i9_EKDL210009962-1a_HVCLLDSX2_L3_1_s_dedup.bam_peak_189	1971	.	137834	199537	197154	2064	4
chr2L	2375868	2376591	Gaf_Gaf_4_i9_EKDL210009962-1a_HVCLLDSX2_L3_1_s_dedup.bam_peak_190	519	.	60876	538015	519886	146	3
chr2L	2427559	2428846	Gaf_Gaf_4_i9_EKDL210009962-1a_HVCLLDSX2_L3_1_s_dedup.bam_peak_191	471	.	58271	489495	471666	462	3
chr2L	2433432	2434111	Gaf_Gaf_4_i9_EKDL210009962-1a_HVCLLDSX2_L3_1_s_dedup.bam_peak_192	189	.	377908	205135	189789	163	1
chr2L	2446996	2447519	Gaf_Gaf_4_i9_EKDL210009962-1a_HVCLLDSX2_L3_1_s_dedup.bam_peak_194	201	.	368668	21683	201336	245	2
chr2L	2448202	2449038	Gaf_Gaf_4_i9_EKDL210009962-1a_HVCLLDSX2_L3_1_s_dedup.bam_peak_195	604	.	595305	623093	604473	448	3
chr2L	2449810	2451840	Gaf_Gaf_4_i9_EKDL210009962-1a_HVCLLDSX2_L3_1_s_dedup.bam_peak_196	6302	.	253915	633.74	630.24	1247	4
chr2L	2454162	2455337	Gaf_Gaf_4_i9_EKDL210009962-1a_HVCLLDSX2_L3_1_s_dedup.bam_peak_197	3638	.	158442	366699	363861	576	4
chr2L	2463034	2464561	Gaf_Gaf_4_i9_EKDL210009962-1a_HVCLLDSX2_L3_1_s_dedup.bam_peak_199	481	.	511579	499358	481467	575	3
chr2L	2466828	2467529	Gaf_Gaf_4_i9_EKDL210009962-1a_HVCLLDSX2_L3_1_s_dedup.bam_peak_200	305	.	409263	321902	305321	410	2
chr2L	2470437	2471261	Gaf_Gaf_4_i9_EKDL210009962-1a_HVCLLDSX2_L3_1_s_dedup.bam_peak_201	273	.	440929	290214	273928	332	2
chr2L	2480369	2482173	Gaf_Gaf_4_i9_EKDL210009962-1a_HVCLLDSX2_L3_1_s_dedup.bam_peak_202	532	.	614517	550877	532668	1177	3
chr2L	2486601	2489008	Gaf_Gaf_4_i9_EKDL210009962-1a_HVCLLDSX2_L3_1_s_dedup.bam_peak_203	860	.	797027	880298	860404	1957	3
chr2L	2492524	2493355	Gaf_Gaf_4_i9_EKDL210009962-1a_HVCLLDSX2_L3_1_s_dedup.bam_peak_204	178	.	322688	193457	178271	346	1
chr2L	2576620	2577383	Gaf_Gaf_4_i9_EKDL210009962-1a_HVCLLDSX2_L3_1_s_dedup.bam_peak_205	558	.	53112	577202	558837	221	3
chr2L	2579845	2580532	Gaf_Gaf_4_i9_EKDL210009962-1a_HVCLLDSX2_L3_1_s_dedup.bam_peak_206	381	.	48441	39822	381021	346	3
chr2L	2584895	2585436	Gaf_Gaf_4_i9_EKDL210009962-1a_HVCLLDSX2_L3_1_s_dedup.bam_peak_207	190	.	340685	205589	190238	323	1
chr2L	2749275	2756162	Gaf_Gaf_4_i9_EKDL210009962-1a_HVCLLDSX2_L3_1_s_dedup.bam_peak_209	6432	.	287083	646768	643236	6135	4
chr2L	2759462	2760211	Gaf_Gaf_4_i9_EKDL210009962-1a_HVCLLDSX2_L3_1_s_dedup.bam_peak_210	341	.	500923	358484	341594	292	2
chr2L	2765309	2766631	Gaf_Gaf_4_i9_EKDL210009962-1a_HVCLLDSX2_L3_1_s_dedup.bam_peak_211	813	.	811262	833527	813841	728	3
chr2L	2769733	2770532	Gaf_Gaf_4_i9_EKDL210009962-1a_HVCLLDSX2_L3_1_s_dedup.bam_peak_213	183	.	380237	198758	183499	188	1
chr2L	2799917	2800351	Gaf_Gaf_4_i9_EKDL210009962-1a_HVCLLDSX2_L3_1_s_dedup.bam_peak_214	154	.	348144	169155	154299	340	1
chr2L	2804426	2805349	Gaf_Gaf_4_i9_EKDL210009962-1a_HVCLLDSX2_L3_1_s_dedup.bam_peak_215	893	.	792557	913095	893052	511	3
chr2L	2829405	2831232	Gaf_Gaf_4_i9_EKDL210009962-1a_HVCLLDSX2_L3_1_s_dedup.bam_peak_217	4023	.	18048	405.29	402358	566	4
chr2L	2855377	2856018	Gaf_Gaf_4_i9_EKDL210009962-1a_HVCLLDSX2_L3_1_s_dedup.bam_peak_218	478	.	609536	496288	478415	211	3
chr2L	2856859	2858494	Gaf_Gaf_4_i9_EKDL210009962-1a_HVCLLDSX2_L3_1_s_dedup.bam_peak_219	152	.	318455	167188	152377	482	1
chr2L	2873134	2875208	Gaf_Gaf_4_i9_EKDL210009962-1a_HVCLLDSX2_L3_1_s_dedup.bam_peak_221	380	.	50152	397851	380655	1594	3
chr2L	2878251	2879030	Gaf_Gaf_4_i9_EKDL210009962-1a_HVCLLDSX2_L3_1_s_dedup.bam_peak_222	358	.	505417	375864	358838	157	2
chr2L	2884676	2889863	Gaf_Gaf_4_i9_EKDL210009962-1a_HVCLLDSX2_L3_1_s_dedup.bam_peak_223	4760	.	185344	479199	476091	1917	4
chr2L	2908434	2909665	Gaf_Gaf_4_i9_EKDL210009962-1a_HVCLLDSX2_L3_1_s_dedup.bam_peak_226	764	.	747532	784413	764955	504	3
chr2L	2955325	2959118	Gaf_Gaf_4_i9_EKDL210009962-1a_HVCLLDSX2_L3_1_s_dedup.bam_peak_227	2418	.	130649	244379	241868	687	4
chr2L	2972121	2972957	Gaf_Gaf_4_i9_EKDL210009962-1a_HVCLLDSX2_L3_1_s_dedup.bam_peak_228	108	.	27614	122509	10844	566	1
chr2L	2976545	2977497	Gaf_Gaf_4_i9_EKDL210009962-1a_HVCLLDSX2_L3_1_s_dedup.bam_peak_229	244	.	407676	260786	24479	429	2
chr2L	2992758	2993421	Gaf_Gaf_4_i9_EKDL210009962-1a_HVCLLDSX2_L3_1_s_dedup.bam_peak_231	191	.	361673	206903	191533	336	2
chr2L	2998890	2999841	Gaf_Gaf_4_i9_EKDL210009962-1a_HVCLLDSX2_L3_1_s_dedup.bam_peak_232	158	.	341009	173905	158978	519	1
chr2L	3004141	3005191	Gaf_Gaf_4_i9_EKDL210009962-1a_HVCLLDSX2_L3_1_s_dedup.bam_peak_233	586	.	607839	604851	586332	524	3
chr2L	3011230	3012060	Gaf_Gaf_4_i9_EKDL210009962-1a_HVCLLDSX2_L3_1_s_dedup.bam_peak_234	198	.	357993	214037	198579	522	2
chr2L	3037031	3037731	Gaf_Gaf_4_i9_EKDL210009962-1a_HVCLLDSX2_L3_1_s_dedup.bam_peak_237	186	.	369397	202169	18686	361	1
chr2L	3055532	3057324	Gaf_Gaf_4_i9_EKDL210009962-1a_HVCLLDSX2_L3_1_s_dedup.bam_peak_239	1586	.	106949	160928	158665	777	4
chr2L	3058248	3059799	Gaf_Gaf_4_i9_EKDL210009962-1a_HVCLLDSX2_L3_1_s_dedup.bam_peak_240	1114	.	886307	113521	111426	1053	3
chr2L	3088212	3088738	Gaf_Gaf_4_i9_EKDL210009962-1a_HVCLLDSX2_L3_1_s_dedup.bam_peak_241	120	.	312773	134766	12048	329	1
chr2L	3094406	3096096	Gaf_Gaf_4_i9_EKDL210009962-1a_HVCLLDSX2_L3_1_s_dedup.bam_peak_242	7765	.	341497	780397	776518	763	4
chr2L	3107078	3108865	Gaf_Gaf_4_i9_EKDL210009962-1a_HVCLLDSX2_L3_1_s_dedup.bam_peak_243	3237	.	172235	326469	323738	1197	4
chr2L	3124600	3125068	Gaf_Gaf_4_i9_EKDL210009962-1a_HVCLLDSX2_L3_1_s_dedup.bam_peak_244	185	.	370785	200539	185252	292	1
chr2L	3144655	3145691	Gaf_Gaf_4_i9_EKDL210009962-1a_HVCLLDSX2_L3_1_s_dedup.bam_peak_245	274	.	455288	290464	274175	878	2
chr2L	3152893	3153176	Gaf_Gaf_4_i9_EKDL210009962-1a_HVCLLDSX2_L3_1_s_dedup.bam_peak_246	132	.	338483	147373	132859	113	1
chr2L	3158935	3159919	Gaf_Gaf_4_i9_EKDL210009962-1a_HVCLLDSX2_L3_1_s_dedup.bam_peak_247	316	.	412635	333514	31683	607	2
chr2L	3172361	3173034	Gaf_Gaf_4_i9_EKDL210009962-1a_HVCLLDSX2_L3_1_s_dedup.bam_peak_248	129	.	321238	14394	12949	263	1
chr2L	3301881	3303713	Gaf_Gaf_4_i9_EKDL210009962-1a_HVCLLDSX2_L3_1_s_dedup.bam_peak_249	744	.	710376	763803	744446	1368	3
chr2L	3345432	3346785	Gaf_Gaf_4_i9_EKDL210009962-1a_HVCLLDSX2_L3_1_s_dedup.bam_peak_251	1516	.	116099	153895	151656	659	4
chr2L	3348195	3348586	Gaf_Gaf_4_i9_EKDL210009962-1a_HVCLLDSX2_L3_1_s_dedup.bam_peak_252	146	.	331016	160739	146026	108	1
chr2L	3351187	3353716	Gaf_Gaf_4_i9_EKDL210009962-1a_HVCLLDSX2_L3_1_s_dedup.bam_peak_253	296	.	44697	313294	29679	521	2
chr2L	3354275	3355643	Gaf_Gaf_4_i9_EKDL210009962-1a_HVCLLDSX2_L3_1_s_dedup.bam_peak_254	1806	.	129855	182936	180602	818	4
chr2L	3376498	3377237	Gaf_Gaf_4_i9_EKDL210009962-1a_HVCLLDSX2_L3_1_s_dedup.bam_peak_255	657	.	696187	676313	657403	410	3
chr2L	3416944	3417811	Gaf_Gaf_4_i9_EKDL210009962-1a_HVCLLDSX2_L3_1_s_dedup.bam_peak_256	311	.	493086	328637	311996	516	2
chr2L	3426142	3426842	Gaf_Gaf_4_i9_EKDL210009962-1a_HVCLLDSX2_L3_1_s_dedup.bam_peak_257	211	.	386816	226868	211254	252	2
chr2L	3437016	3437328	Gaf_Gaf_4_i9_EKDL210009962-1a_HVCLLDSX2_L3_1_s_dedup.bam_peak_258	110	.	286688	124362	110264	128	1
chr2L	3456851	3457563	Gaf_Gaf_4_i9_EKDL210009962-1a_HVCLLDSX2_L3_1_s_dedup.bam_peak_259	231	.	408235	246937	231092	286	2
chr2L	3465844	3466541	Gaf_Gaf_4_i9_EKDL210009962-1a_HVCLLDSX2_L3_1_s_dedup.bam_peak_260	122	.	303866	137233	122895	122	1
chr2L	3478038	3478865	Gaf_Gaf_4_i9_EKDL210009962-1a_HVCLLDSX2_L3_1_s_dedup.bam_peak_261	237	.	390342	253607	237688	193	2
chr2L	3497158	3497680	Gaf_Gaf_4_i9_EKDL210009962-1a_HVCLLDSX2_L3_1_s_dedup.bam_peak_263	111	.	3014	12607	11194	361	1
chr2L	3514490	3515063	Gaf_Gaf_4_i9_EKDL210009962-1a_HVCLLDSX2_L3_1_s_dedup.bam_peak_266	107	.	293529	121383	107341	286	1
chr2L	3529976	3530585	Gaf_Gaf_4_i9_EKDL210009962-1a_HVCLLDSX2_L3_1_s_dedup.bam_peak_267	113	.	294112	127276	113118	233	1
chr2L	3533683	3534988	Gaf_Gaf_4_i9_EKDL210009962-1a_HVCLLDSX2_L3_1_s_dedup.bam_peak_268	3428	.	191333	345653	342871	645	4
chr2L	3538282	3540422	Gaf_Gaf_4_i9_EKDL210009962-1a_HVCLLDSX2_L3_1_s_dedup.bam_peak_269	6890	.	225721	692698	689049	637	4
chr2L	3551792	3553023	Gaf_Gaf_4_i9_EKDL210009962-1a_HVCLLDSX2_L3_1_s_dedup.bam_peak_271	210	.	393456	225912	210308	727	2
chr2L	3555494	3556449	Gaf_Gaf_4_i9_EKDL210009962-1a_HVCLLDSX2_L3_1_s_dedup.bam_peak_273	123	.	311111	137803	123456	645	1
chr2L	3562023	3563256	Gaf_Gaf_4_i9_EKDL210009962-1a_HVCLLDSX2_L3_1_s_dedup.bam_peak_275	770	.	724489	790159	770674	547	3
chr2L	3564766	3565873	Gaf_Gaf_4_i9_EKDL210009962-1a_HVCLLDSX2_L3_1_s_dedup.bam_peak_276	132	.	298056	146699	132197	141	1
chr2L	3566826	3567609	Gaf_Gaf_4_i9_EKDL210009962-1a_HVCLLDSX2_L3_1_s_dedup.bam_peak_277	163	.	334694	178656	163662	297	1
chr2L	3579863	3581939	Gaf_Gaf_4_i9_EKDL210009962-1a_HVCLLDSX2_L3_1_s_dedup.bam_peak_278	5126	.	234724	515852	512646	1059	4
chr2L	3586250	3587447	Gaf_Gaf_4_i9_EKDL210009962-1a_HVCLLDSX2_L3_1_s_dedup.bam_peak_279	260	.	398868	276619	260464	863	2
chr2L	3593858	3594418	Gaf_Gaf_4_i9_EKDL210009962-1a_HVCLLDSX2_L3_1_s_dedup.bam_peak_280	173	.	35609	188478	173356	353	1
chr2L	3595305	3597192	Gaf_Gaf_4_i9_EKDL210009962-1a_HVCLLDSX2_L3_1_s_dedup.bam_peak_281	174	.	35714	189165	17403	926	1
chr2L	3606270	3607107	Gaf_Gaf_4_i9_EKDL210009962-1a_HVCLLDSX2_L3_1_s_dedup.bam_peak_282	1402	.	113409	142491	140.29	525	4
chr2L	3618638	3619446	Gaf_Gaf_4_i9_EKDL210009962-1a_HVCLLDSX2_L3_1_s_dedup.bam_peak_283	313	.	495106	329952	313299	440	2
chr2L	3630913	3634659	Gaf_Gaf_4_i9_EKDL210009962-1a_HVCLLDSX2_L3_1_s_dedup.bam_peak_284	6864	.	289905	690063	686.42	1541	4
chr2L	3648061	3649677	Gaf_Gaf_4_i9_EKDL210009962-1a_HVCLLDSX2_L3_1_s_dedup.bam_peak_285	2183	.	143668	220747	218301	440	4
chr2L	3655014	3658439	Gaf_Gaf_4_i9_EKDL210009962-1a_HVCLLDSX2_L3_1_s_dedup.bam_peak_286	5773	.	270049	580753	577384	806	4
chr2L	3662060	3662950	Gaf_Gaf_4_i9_EKDL210009962-1a_HVCLLDSX2_L3_1_s_dedup.bam_peak_287	386	.	550871	403567	386329	306	3
chr2L	3712914	3713580	Gaf_Gaf_4_i9_EKDL210009962-1a_HVCLLDSX2_L3_1_s_dedup.bam_peak_288	189	.	339575	204723	189382	385	1
chr2L	3769569	3774132	Gaf_Gaf_4_i9_EKDL210009962-1a_HVCLLDSX2_L3_1_s_dedup.bam_peak_289	9286	.	361514	932.96	928673	1945	4
chr2L	3775311	3777212	Gaf_Gaf_4_i9_EKDL210009962-1a_HVCLLDSX2_L3_1_s_dedup.bam_peak_290	622	.	662528	640892	622171	1432	3
chr2L	3778090	3779050	Gaf_Gaf_4_i9_EKDL210009962-1a_HVCLLDSX2_L3_1_s_dedup.bam_peak_291	940	.	824614	961196	940949	532	3
chr2L	3780600	3781940	Gaf_Gaf_4_i9_EKDL210009962-1a_HVCLLDSX2_L3_1_s_dedup.bam_peak_292	1159	.	989705	118.02	115909	643	3
chr2L	3786060	3788239	Gaf_Gaf_4_i9_EKDL210009962-1a_HVCLLDSX2_L3_1_s_dedup.bam_peak_293	3390	.	186979	341799	339028	765	4
chr2L	3789309	3790149	Gaf_Gaf_4_i9_EKDL210009962-1a_HVCLLDSX2_L3_1_s_dedup.bam_peak_294	168	.	331911	18331	168257	346	1
chr2L	3802529	3806767	Gaf_Gaf_4_i9_EKDL210009962-1a_HVCLLDSX2_L3_1_s_dedup.bam_peak_295	7510	.	374903	754909	751092	1107	4
chr2L	3825219	3825824	Gaf_Gaf_4_i9_EKDL210009962-1a_HVCLLDSX2_L3_1_s_dedup.bam_peak_296	173	.	360735	189054	17392	291	1
chr2L	3835144	3835785	Gaf_Gaf_4_i9_EKDL210009962-1a_HVCLLDSX2_L3_1_s_dedup.bam_peak_297	601	.	683769	620196	601591	321	3
chr2L	3836309	3837020	Gaf_Gaf_4_i9_EKDL210009962-1a_HVCLLDSX2_L3_1_s_dedup.bam_peak_298	457	.	508765	475188	457452	379	3
chr2L	3853393	3853834	Gaf_Gaf_4_i9_EKDL210009962-1a_HVCLLDSX2_L3_1_s_dedup.bam_peak_299	179	.	369096	194386	179181	233	1
chr2L	3856105	3856748	Gaf_Gaf_4_i9_EKDL210009962-1a_HVCLLDSX2_L3_1_s_dedup.bam_peak_300	273	.	412646	290288	273999	349	2
chr2L	3857556	3858125	Gaf_Gaf_4_i9_EKDL210009962-1a_HVCLLDSX2_L3_1_s_dedup.bam_peak_301	136	.	322333	15094	136385	431	1
chr2L	3862630	3862919	Gaf_Gaf_4_i9_EKDL210009962-1a_HVCLLDSX2_L3_1_s_dedup.bam_peak_302	428	.	54534	445872	42833	151	3
chr2L	3867666	3868261	Gaf_Gaf_4_i9_EKDL210009962-1a_HVCLLDSX2_L3_1_s_dedup.bam_peak_303	370	.	506401	387292	370177	203	2
chr2L	3888026	3890464	Gaf_Gaf_4_i9_EKDL210009962-1a_HVCLLDSX2_L3_1_s_dedup.bam_peak_305	3574	.	206455	360.26	357439	670	4
chr2L	3933426	3934208	Gaf_Gaf_4_i9_EKDL210009962-1a_HVCLLDSX2_L3_1_s_dedup.bam_peak_306	416	.	490498	434335	416874	521	3
chr2L	4021715	4022336	Gaf_Gaf_4_i9_EKDL210009962-1a_HVCLLDSX2_L3_1_s_dedup.bam_peak_308	142	.	321502	156736	142082	398	1
chr2L	4023563	4023942	Gaf_Gaf_4_i9_EKDL210009962-1a_HVCLLDSX2_L3_1_s_dedup.bam_peak_309	118	.	306298	132887	118627	277	1
chr2L	4027826	4032284	Gaf_Gaf_4_i9_EKDL210009962-1a_HVCLLDSX2_L3_1_s_dedup.bam_peak_311	8287	.	29336	832.8	828777	910	4
chr2L	4053820	4054566	Gaf_Gaf_4_i9_EKDL210009962-1a_HVCLLDSX2_L3_1_s_dedup.bam_peak_313	761	.	719785	781346	761903	291	3
chr2L	4056769	4057259	Gaf_Gaf_4_i9_EKDL210009962-1a_HVCLLDSX2_L3_1_s_dedup.bam_peak_314	110	.	298881	124577	110476	193	1
chr2L	4068907	4070611	Gaf_Gaf_4_i9_EKDL210009962-1a_HVCLLDSX2_L3_1_s_dedup.bam_peak_315	872	.	812258	892525	872574	403	3
chr2L	4187506	4188153	Gaf_Gaf_4_i9_EKDL210009962-1a_HVCLLDSX2_L3_1_s_dedup.bam_peak_318	122	.	293905	136367	122046	113	1
chr2L	4196084	4198598	Gaf_Gaf_4_i9_EKDL210009962-1a_HVCLLDSX2_L3_1_s_dedup.bam_peak_319	4559	.	251478	459.01	455951	1499	4
chr2L	4211123	4212392	Gaf_Gaf_4_i9_EKDL210009962-1a_HVCLLDSX2_L3_1_s_dedup.bam_peak_320	1168	.	872676	118.99	116875	538	3
chr2L	4220114	4224764	Gaf_Gaf_4_i9_EKDL210009962-1a_HVCLLDSX2_L3_1_s_dedup.bam_peak_321	5877	.	238897	591105	587712	2203	4
chr2L	4226708	4227944	Gaf_Gaf_4_i9_EKDL210009962-1a_HVCLLDSX2_L3_1_s_dedup.bam_peak_322	133	.	314946	148321	133794	103	1
chr2L	4228460	4229061	Gaf_Gaf_4_i9_EKDL210009962-1a_HVCLLDSX2_L3_1_s_dedup.bam_peak_323	151	.	317642	166607	151807	372	1
chr2L	4281576	4284201	Gaf_Gaf_4_i9_EKDL210009962-1a_HVCLLDSX2_L3_1_s_dedup.bam_peak_324	6700	.	264104	673647	670049	1217	4
chr2L	4286026	4287874	Gaf_Gaf_4_i9_EKDL210009962-1a_HVCLLDSX2_L3_1_s_dedup.bam_peak_325	3820	.	205762	384892	382.01	887	4
chr2L	4332023	4334763	Gaf_Gaf_4_i9_EKDL210009962-1a_HVCLLDSX2_L3_1_s_dedup.bam_peak_326	5328	.	224971	536088	532831	1571	4
chr2L	4340063	4340870	Gaf_Gaf_4_i9_EKDL210009962-1a_HVCLLDSX2_L3_1_s_dedup.bam_peak_327	247	.	411125	26325	247231	272	2
chr2L	4360432	4362116	Gaf_Gaf_4_i9_EKDL210009962-1a_HVCLLDSX2_L3_1_s_dedup.bam_peak_330	832	.	782082	852659	832885	1152	3
chr2L	4370240	4372481	Gaf_Gaf_4_i9_EKDL210009962-1a_HVCLLDSX2_L3_1_s_dedup.bam_peak_331	1099	.	786381	111995	109905	547	3
chr2L	4373893	4375884	Gaf_Gaf_4_i9_EKDL210009962-1a_HVCLLDSX2_L3_1_s_dedup.bam_peak_332	1694	.	118146	171729	169432	1374	4
chr2L	4382430	4382725	Gaf_Gaf_4_i9_EKDL210009962-1a_HVCLLDSX2_L3_1_s_dedup.bam_peak_333	183	.	36374	198425	183173	162	1
chr2L	4393612	4394474	Gaf_Gaf_4_i9_EKDL210009962-1a_HVCLLDSX2_L3_1_s_dedup.bam_peak_335	434	.	564025	451804	434221	470	3
chr2L	4444456	4445007	Gaf_Gaf_4_i9_EKDL210009962-1a_HVCLLDSX2_L3_1_s_dedup.bam_peak_336	110	.	283746	124205	110109	412	1
chr2L	4448410	4448873	Gaf_Gaf_4_i9_EKDL210009962-1a_HVCLLDSX2_L3_1_s_dedup.bam_peak_337	217	.	3.74	233443	217749	253	2
chr2L	4458454	4458782	Gaf_Gaf_4_i9_EKDL210009962-1a_HVCLLDSX2_L3_1_s_dedup.bam_peak_338	103	.	283941	117343	103373	167	1
chr2L	4459382	4460070	Gaf_Gaf_4_i9_EKDL210009962-1a_HVCLLDSX2_L3_1_s_dedup.bam_peak_339	379	.	513686	396252	379068	350	3
chr2L	4462793	4463795	Gaf_Gaf_4_i9_EKDL210009962-1a_HVCLLDSX2_L3_1_s_dedup.bam_peak_340	167	.	35093	18271	167676	465	1
chr2L	4476941	4477263	Gaf_Gaf_4_i9_EKDL210009962-1a_HVCLLDSX2_L3_1_s_dedup.bam_peak_341	191	.	389564	207142	191771	147	2
chr2L	4588386	4589148	Gaf_Gaf_4_i9_EKDL210009962-1a_HVCLLDSX2_L3_1_s_dedup.bam_peak_342	272	.	430332	288825	272551	441	2
chr2L	4591605	4592759	Gaf_Gaf_4_i9_EKDL210009962-1a_HVCLLDSX2_L3_1_s_dedup.bam_peak_343	631	.	699657	650555	631787	590	3
chr2L	4599955	4600437	Gaf_Gaf_4_i9_EKDL210009962-1a_HVCLLDSX2_L3_1_s_dedup.bam_peak_345	110	.	313597	125078	11097	157	1
chr2L	4610428	4611028	Gaf_Gaf_4_i9_EKDL210009962-1a_HVCLLDSX2_L3_1_s_dedup.bam_peak_346	128	.	318768	142452	128023	217	1
chr2L	4614065	4615173	Gaf_Gaf_4_i9_EKDL210009962-1a_HVCLLDSX2_L3_1_s_dedup.bam_peak_347	4591	.	218323	462243	459176	431	4
chr2L	4620033	4622000	Gaf_Gaf_4_i9_EKDL210009962-1a_HVCLLDSX2_L3_1_s_dedup.bam_peak_348	532	.	583217	550952	532741	488	3
chr2L	4794085	4794593	Gaf_Gaf_4_i9_EKDL210009962-1a_HVCLLDSX2_L3_1_s_dedup.bam_peak_351	518	.	561046	536203	518082	358	3
chr2L	4808156	4808698	Gaf_Gaf_4_i9_EKDL210009962-1a_HVCLLDSX2_L3_1_s_dedup.bam_peak_352	300	.	409768	316629	300094	283	2
chr2L	4810239	4812751	Gaf_Gaf_4_i9_EKDL210009962-1a_HVCLLDSX2_L3_1_s_dedup.bam_peak_353	2397	.	153693	242213	239707	358	4
chr2L	4818019	4818505	Gaf_Gaf_4_i9_EKDL210009962-1a_HVCLLDSX2_L3_1_s_dedup.bam_peak_354	107	.	293529	121383	107341	99	1
chr2L	4819948	4822848	Gaf_Gaf_4_i9_EKDL210009962-1a_HVCLLDSX2_L3_1_s_dedup.bam_peak_355	4806	.	245984	483.8	480.68	1144	4
chr2L	4837756	4838248	Gaf_Gaf_4_i9_EKDL210009962-1a_HVCLLDSX2_L3_1_s_dedup.bam_peak_356	173	.	329784	188298	173182	365	1
chr2L	4846840	4847548	Gaf_Gaf_4_i9_EKDL210009962-1a_HVCLLDSX2_L3_1_s_dedup.bam_peak_357	197	.	385976	212947	197502	255	2
chr2L	4852806	4853581	Gaf_Gaf_4_i9_EKDL210009962-1a_HVCLLDSX2_L3_1_s_dedup.bam_peak_359	269	.	389682	285477	269234	152	2
chr2L	4882680	4883299	Gaf_Gaf_4_i9_EKDL210009962-1a_HVCLLDSX2_L3_1_s_dedup.bam_peak_360	189	.	378199	205321	189971	210	1
chr2L	4886773	4888006	Gaf_Gaf_4_i9_EKDL210009962-1a_HVCLLDSX2_L3_1_s_dedup.bam_peak_361	555	.	639474	57404	555695	737	3
chr2L	4891572	4892378	Gaf_Gaf_4_i9_EKDL210009962-1a_HVCLLDSX2_L3_1_s_dedup.bam_peak_362	279	.	423293	295582	279242	284	2
chr2L	4967564	4968014	Gaf_Gaf_4_i9_EKDL210009962-1a_HVCLLDSX2_L3_1_s_dedup.bam_peak_365	111	.	289338	126068	111937	61	1
chr2L	4971486	4971908	Gaf_Gaf_4_i9_EKDL210009962-1a_HVCLLDSX2_L3_1_s_dedup.bam_peak_367	154	.	330305	16903	154177	76	1
chr2L	4976752	4977604	Gaf_Gaf_4_i9_EKDL210009962-1a_HVCLLDSX2_L3_1_s_dedup.bam_peak_368	194	.	373169	209771	194369	464	2
chr2L	4981303	4981864	Gaf_Gaf_4_i9_EKDL210009962-1a_HVCLLDSX2_L3_1_s_dedup.bam_peak_369	211	.	369439	227494	211871	199	2
chr2L	4995996	4998422	Gaf_Gaf_4_i9_EKDL210009962-1a_HVCLLDSX2_L3_1_s_dedup.bam_peak_370	10909	.	390127	1095.68	1090.92	1645	4
chr2L	5000088	5001516	Gaf_Gaf_4_i9_EKDL210009962-1a_HVCLLDSX2_L3_1_s_dedup.bam_peak_371	1309	.	104056	133157	130.99	552	4
chr2L	5003769	5005339	Gaf_Gaf_4_i9_EKDL210009962-1a_HVCLLDSX2_L3_1_s_dedup.bam_peak_372	242	.	385719	25811	242144	1343	2
chr2L	5009296	5010126	Gaf_Gaf_4_i9_EKDL210009962-1a_HVCLLDSX2_L3_1_s_dedup.bam_peak_373	184	.	358558	19984	184562	283	1
chr2L	5010608	5011490	Gaf_Gaf_4_i9_EKDL210009962-1a_HVCLLDSX2_L3_1_s_dedup.bam_peak_374	349	.	501694	366104	349154	407	2
chr2L	5024282	5025921	Gaf_Gaf_4_i9_EKDL210009962-1a_HVCLLDSX2_L3_1_s_dedup.bam_peak_376	695	.	727683	714731	695619	518	3
chr2L	5030636	5030980	Gaf_Gaf_4_i9_EKDL210009962-1a_HVCLLDSX2_L3_1_s_dedup.bam_peak_377	107	.	284516	121205	107164	172	1
chr2L	5037125	5037957	Gaf_Gaf_4_i9_EKDL210009962-1a_HVCLLDSX2_L3_1_s_dedup.bam_peak_378	464	.	578764	482527	464741	440	3
chr2L	5042986	5043995	Gaf_Gaf_4_i9_EKDL210009962-1a_HVCLLDSX2_L3_1_s_dedup.bam_peak_379	416	.	478912	434286	416826	490	3
chr2L	5052502	5052852	Gaf_Gaf_4_i9_EKDL210009962-1a_HVCLLDSX2_L3_1_s_dedup.bam_peak_380	258	.	428026	275135	258997	194	2
chr2L	5054734	5055527	Gaf_Gaf_4_i9_EKDL210009962-1a_HVCLLDSX2_L3_1_s_dedup.bam_peak_381	149	.	33697	164515	149734	494	1
chr2L	5063947	5064414	Gaf_Gaf_4_i9_EKDL210009962-1a_HVCLLDSX2_L3_1_s_dedup.bam_peak_383	218	.	410509	234127	218424	174	2
chr2L	5092445	5094301	Gaf_Gaf_4_i9_EKDL210009962-1a_HVCLLDSX2_L3_1_s_dedup.bam_peak_385	2776	.	148826	280.3	277689	757	4
chr2L	5096363	5096890	Gaf_Gaf_4_i9_EKDL210009962-1a_HVCLLDSX2_L3_1_s_dedup.bam_peak_386	285	.	416401	301956	28556	196	2
chr2L	5099696	5100181	Gaf_Gaf_4_i9_EKDL210009962-1a_HVCLLDSX2_L3_1_s_dedup.bam_peak_387	228	.	395695	243878	228065	375	2
chr2L	5107303	5109258	Gaf_Gaf_4_i9_EKDL210009962-1a_HVCLLDSX2_L3_1_s_dedup.bam_peak_388	5252	.	239798	528489	525.25	798	4
chr2L	5118860	5119670	Gaf_Gaf_4_i9_EKDL210009962-1a_HVCLLDSX2_L3_1_s_dedup.bam_peak_389	187	.	366458	202733	187418	609	1
chr2L	5144090	5148332	Gaf_Gaf_4_i9_EKDL210009962-1a_HVCLLDSX2_L3_1_s_dedup.bam_peak_390	7471	.	306741	750976	747169	1315	4
chr2L	5151096	5151624	Gaf_Gaf_4_i9_EKDL210009962-1a_HVCLLDSX2_L3_1_s_dedup.bam_peak_391	152	.	321458	167229	152412	416	1
chr2L	5223784	5224469	Gaf_Gaf_4_i9_EKDL210009962-1a_HVCLLDSX2_L3_1_s_dedup.bam_peak_392	203	.	387259	21913	20361	297	2
chr2L	5231416	5232547	Gaf_Gaf_4_i9_EKDL210009962-1a_HVCLLDSX2_L3_1_s_dedup.bam_peak_393	304	.	404922	320878	304303	615	2
chr2L	5236187	5239012	Gaf_Gaf_4_i9_EKDL210009962-1a_HVCLLDSX2_L3_1_s_dedup.bam_peak_394	5129	.	216044	516159	512952	1336	4
chr2L	5247117	5248001	Gaf_Gaf_4_i9_EKDL210009962-1a_HVCLLDSX2_L3_1_s_dedup.bam_peak_396	230	.	398513	245861	230028	263	2
chr2L	5249351	5250666	Gaf_Gaf_4_i9_EKDL210009962-1a_HVCLLDSX2_L3_1_s_dedup.bam_peak_397	423	.	49469	441473	423961	697	3
chr2L	5251605	5256353	Gaf_Gaf_4_i9_EKDL210009962-1a_HVCLLDSX2_L3_1_s_dedup.bam_peak_398	1714	.	116676	173793	171489	2666	4
chr2L	5256946	5257916	Gaf_Gaf_4_i9_EKDL210009962-1a_HVCLLDSX2_L3_1_s_dedup.bam_peak_399	250	.	373846	266675	250621	414	2
chr2L	5258911	5259492	Gaf_Gaf_4_i9_EKDL210009962-1a_HVCLLDSX2_L3_1_s_dedup.bam_peak_400	186	.	361072	201565	186264	288	1
chr2L	5260998	5262216	Gaf_Gaf_4_i9_EKDL210009962-1a_HVCLLDSX2_L3_1_s_dedup.bam_peak_401	248	.	390102	264232	248202	403	2
chr2L	5278027	5279014	Gaf_Gaf_4_i9_EKDL210009962-1a_HVCLLDSX2_L3_1_s_dedup.bam_peak_403	271	.	424363	287468	271205	699	2
chr2L	5286708	5289473	Gaf_Gaf_4_i9_EKDL210009962-1a_HVCLLDSX2_L3_1_s_dedup.bam_peak_404	2073	.	140372	209759	207345	1050	4
chr2L	5291654	5293800	Gaf_Gaf_4_i9_EKDL210009962-1a_HVCLLDSX2_L3_1_s_dedup.bam_peak_405	5779	.	259976	581368	577998	1145	4
chr2L	5294572	5295575	Gaf_Gaf_4_i9_EKDL210009962-1a_HVCLLDSX2_L3_1_s_dedup.bam_peak_406	1538	.	971813	156115	153868	543	4
chr2L	5296658	5297993	Gaf_Gaf_4_i9_EKDL210009962-1a_HVCLLDSX2_L3_1_s_dedup.bam_peak_407	2098	.	134743	212294	209873	553	4
chr2L	5301277	5301722	Gaf_Gaf_4_i9_EKDL210009962-1a_HVCLLDSX2_L3_1_s_dedup.bam_peak_408	176	.	342855	191199	176038	328	1
chr2L	5305013	5307218	Gaf_Gaf_4_i9_EKDL210009962-1a_HVCLLDSX2_L3_1_s_dedup.bam_peak_409	2047	.	103776	207197	204.79	428	4
chr2L	5325008	5327440	Gaf_Gaf_4_i9_EKDL210009962-1a_HVCLLDSX2_L3_1_s_dedup.bam_peak_410	652	.	683776	671365	652483	316	3
chr2L	5365815	5366881	Gaf_Gaf_4_i9_EKDL210009962-1a_HVCLLDSX2_L3_1_s_dedup.bam_peak_411	695	.	769389	715072	695959	144	3
chr2L	5368164	5369122	Gaf_Gaf_4_i9_EKDL210009962-1a_HVCLLDSX2_L3_1_s_dedup.bam_peak_412	163	.	334018	178184	163199	774	1
chr2L	5376078	5376820	Gaf_Gaf_4_i9_EKDL210009962-1a_HVCLLDSX2_L3_1_s_dedup.bam_peak_413	839	.	771569	859435	839631	537	3
chr2L	5403461	5404207	Gaf_Gaf_4_i9_EKDL210009962-1a_HVCLLDSX2_L3_1_s_dedup.bam_peak_414	1689	.	109711	171258	168962	276	4
chr2L	5421395	5422422	Gaf_Gaf_4_i9_EKDL210009962-1a_HVCLLDSX2_L3_1_s_dedup.bam_peak_415	1937	.	116929	196168	193794	388	4
chr2L	5427244	5428177	Gaf_Gaf_4_i9_EKDL210009962-1a_HVCLLDSX2_L3_1_s_dedup.bam_peak_416	246	.	432396	262962	246945	189	2
chr2L	5429157	5429964	Gaf_Gaf_4_i9_EKDL210009962-1a_HVCLLDSX2_L3_1_s_dedup.bam_peak_417	359	.	487053	376295	359264	558	2
chr2L	5435768	5436447	Gaf_Gaf_4_i9_EKDL210009962-1a_HVCLLDSX2_L3_1_s_dedup.bam_peak_418	203	.	378981	218879	20336	166	2
chr2L	5444405	5445061	Gaf_Gaf_4_i9_EKDL210009962-1a_HVCLLDSX2_L3_1_s_dedup.bam_peak_419	181	.	364987	196761	181524	402	1
chr2L	5460855	5461867	Gaf_Gaf_4_i9_EKDL210009962-1a_HVCLLDSX2_L3_1_s_dedup.bam_peak_420	4750	.	187281	478182	475077	532	4
chr2L	5492875	5493494	Gaf_Gaf_4_i9_EKDL210009962-1a_HVCLLDSX2_L3_1_s_dedup.bam_peak_422	162	.	336759	177849	162877	255	1
chr2L	5501314	5501907	Gaf_Gaf_4_i9_EKDL210009962-1a_HVCLLDSX2_L3_1_s_dedup.bam_peak_423	404	.	549065	421652	404283	256	3
chr2L	5519941	5520603	Gaf_Gaf_4_i9_EKDL210009962-1a_HVCLLDSX2_L3_1_s_dedup.bam_peak_426	245	.	377471	26199	245983	158	2
chr2L	5542067	5543822	Gaf_Gaf_4_i9_EKDL210009962-1a_HVCLLDSX2_L3_1_s_dedup.bam_peak_429	2812	.	167874	283862	281243	764	4
chr2L	5545742	5547831	Gaf_Gaf_4_i9_EKDL210009962-1a_HVCLLDSX2_L3_1_s_dedup.bam_peak_430	3925	.	193298	395.46	392552	1291	4
chr2L	5623840	5624510	Gaf_Gaf_4_i9_EKDL210009962-1a_HVCLLDSX2_L3_1_s_dedup.bam_peak_431	159	.	357422	174781	159845	559	1
chr2L	5658696	5659350	Gaf_Gaf_4_i9_EKDL210009962-1a_HVCLLDSX2_L3_1_s_dedup.bam_peak_432	283	.	450777	300194	283812	227	2
chr2L	5724101	5725177	Gaf_Gaf_4_i9_EKDL210009962-1a_HVCLLDSX2_L3_1_s_dedup.bam_peak_433	926	.	874566	946265	926081	735	3
chr2L	5738886	5739555	Gaf_Gaf_4_i9_EKDL210009962-1a_HVCLLDSX2_L3_1_s_dedup.bam_peak_435	464	.	577936	481917	464136	432	3
chr2L	5799126	5800714	Gaf_Gaf_4_i9_EKDL210009962-1a_HVCLLDSX2_L3_1_s_dedup.bam_peak_436	10704	.	43011	1075.16	1070.47	855	4
chr2L	5801632	5802482	Gaf_Gaf_4_i9_EKDL210009962-1a_HVCLLDSX2_L3_1_s_dedup.bam_peak_437	883	.	701865	903782	88378	457	3
chr2L	5804282	5805988	Gaf_Gaf_4_i9_EKDL210009962-1a_HVCLLDSX2_L3_1_s_dedup.bam_peak_438	1219	.	968636	124126	121992	803	4
chr2L	5874567	5875894	Gaf_Gaf_4_i9_EKDL210009962-1a_HVCLLDSX2_L3_1_s_dedup.bam_peak_439	198	.	315761	21.44	19894	687	2
chr2L	5879044	5880325	Gaf_Gaf_4_i9_EKDL210009962-1a_HVCLLDSX2_L3_1_s_dedup.bam_peak_440	4115	.	185743	414484	411531	705	4
chr2L	5886857	5887216	Gaf_Gaf_4_i9_EKDL210009962-1a_HVCLLDSX2_L3_1_s_dedup.bam_peak_442	190	.	39215	206003	190644	192	1
chr2L	5906797	5908093	Gaf_Gaf_4_i9_EKDL210009962-1a_HVCLLDSX2_L3_1_s_dedup.bam_peak_444	6386	.	291126	642167	638647	494	4
chr2L	5943026	5945043	Gaf_Gaf_4_i9_EKDL210009962-1a_HVCLLDSX2_L3_1_s_dedup.bam_peak_445	6285	.	260771	632059	628564	763	4
chr2L	5948725	5949713	Gaf_Gaf_4_i9_EKDL210009962-1a_HVCLLDSX2_L3_1_s_dedup.bam_peak_446	183	.	343392	198489	183237	817	1
chr2L	5961362	5961832	Gaf_Gaf_4_i9_EKDL210009962-1a_HVCLLDSX2_L3_1_s_dedup.bam_peak_447	101	.	28429	115807	101873	174	1
chr2L	5976828	5983849	Gaf_Gaf_4_i9_EKDL210009962-1a_HVCLLDSX2_L3_1_s_dedup.bam_peak_448	7234	.	275072	727197	723457	5419	4
chr2L	5985891	5986966	Gaf_Gaf_4_i9_EKDL210009962-1a_HVCLLDSX2_L3_1_s_dedup.bam_peak_449	241	.	411206	25756	24.16	644	2
chr2L	5997129	5999750	Gaf_Gaf_4_i9_EKDL210009962-1a_HVCLLDSX2_L3_1_s_dedup.bam_peak_450	469	.	510202	487273	469457	663	3
chr2L	6019779	6020249	Gaf_Gaf_4_i9_EKDL210009962-1a_HVCLLDSX2_L3_1_s_dedup.bam_peak_451	334	.	490027	350871	334046	267	2
chr2L	6045669	6046394	Gaf_Gaf_4_i9_EKDL210009962-1a_HVCLLDSX2_L3_1_s_dedup.bam_peak_454	190	.	353604	20599	190631	219	1
chr2L	6047674	6049017	Gaf_Gaf_4_i9_EKDL210009962-1a_HVCLLDSX2_L3_1_s_dedup.bam_peak_455	306	.	470009	323297	306702	444	2
chr2L	6050845	6051566	Gaf_Gaf_4_i9_EKDL210009962-1a_HVCLLDSX2_L3_1_s_dedup.bam_peak_456	258	.	435954	274472	258341	175	2
chr2L	6053928	6054694	Gaf_Gaf_4_i9_EKDL210009962-1a_HVCLLDSX2_L3_1_s_dedup.bam_peak_457	224	.	406861	240329	224557	383	2
chr2L	6062514	6063207	Gaf_Gaf_4_i9_EKDL210009962-1a_HVCLLDSX2_L3_1_s_dedup.bam_peak_458	256	.	42917	272915	256799	333	2
chr2L	6075804	6076527	Gaf_Gaf_4_i9_EKDL210009962-1a_HVCLLDSX2_L3_1_s_dedup.bam_peak_460	122	.	303866	137233	122895	261	1
chr2L	6078588	6079724	Gaf_Gaf_4_i9_EKDL210009962-1a_HVCLLDSX2_L3_1_s_dedup.bam_peak_461	2215	.	137221	224.03	221575	437	4
chr2L	6081132	6083228	Gaf_Gaf_4_i9_EKDL210009962-1a_HVCLLDSX2_L3_1_s_dedup.bam_peak_462	1684	.	121013	170774	168.48	389	4
chr2L	6085605	6089273	Gaf_Gaf_4_i9_EKDL210009962-1a_HVCLLDSX2_L3_1_s_dedup.bam_peak_463	3689	.	149474	371761	368.91	2591	4
chr2L	6098711	6099359	Gaf_Gaf_4_i9_EKDL210009962-1a_HVCLLDSX2_L3_1_s_dedup.bam_peak_464	366	.	491875	383438	366355	449	2
chr2L	6099986	6101013	Gaf_Gaf_4_i9_EKDL210009962-1a_HVCLLDSX2_L3_1_s_dedup.bam_peak_465	894	.	800503	914549	894501	549	3
chr2L	6109231	6109773	Gaf_Gaf_4_i9_EKDL210009962-1a_HVCLLDSX2_L3_1_s_dedup.bam_peak_466	102	.	285023	116252	102306	73	1
chr2L	6165642	6166677	Gaf_Gaf_4_i9_EKDL210009962-1a_HVCLLDSX2_L3_1_s_dedup.bam_peak_467	226	.	414457	242421	226625	204	2
chr2L	6178359	6179642	Gaf_Gaf_4_i9_EKDL210009962-1a_HVCLLDSX2_L3_1_s_dedup.bam_peak_469	3385	.	169788	341358	338588	567	4
chr2L	6184585	6185492	Gaf_Gaf_4_i9_EKDL210009962-1a_HVCLLDSX2_L3_1_s_dedup.bam_peak_470	163	.	337561	178398	163409	424	1
chr2L	6186329	6187014	Gaf_Gaf_4_i9_EKDL210009962-1a_HVCLLDSX2_L3_1_s_dedup.bam_peak_471	376	.	48678	393275	376114	293	3
chr2L	6190238	6191123	Gaf_Gaf_4_i9_EKDL210009962-1a_HVCLLDSX2_L3_1_s_dedup.bam_peak_472	135	.	317431	149919	135374	657	1
chr2L	6192089	6194741	Gaf_Gaf_4_i9_EKDL210009962-1a_HVCLLDSX2_L3_1_s_dedup.bam_peak_473	546	.	595402	56514	546845	2293	3
chr2L	6252090	6253514	Gaf_Gaf_4_i9_EKDL210009962-1a_HVCLLDSX2_L3_1_s_dedup.bam_peak_475	6927	.	329902	696369	692.71	614	4
chr2L	6273801	6274476	Gaf_Gaf_4_i9_EKDL210009962-1a_HVCLLDSX2_L3_1_s_dedup.bam_peak_476	287	.	46529	303577	287164	245	2
chr2L	6323710	6324805	Gaf_Gaf_4_i9_EKDL210009962-1a_HVCLLDSX2_L3_1_s_dedup.bam_peak_477	1432	.	101816	145496	143285	139	4
chr2L	6337740	6339820	Gaf_Gaf_4_i9_EKDL210009962-1a_HVCLLDSX2_L3_1_s_dedup.bam_peak_478	2613	.	14936	263917	261.35	1356	4
chr2L	6411425	6412409	Gaf_Gaf_4_i9_EKDL210009962-1a_HVCLLDSX2_L3_1_s_dedup.bam_peak_480	173	.	335538	188172	173063	219	1
chr2L	6424343	6424683	Gaf_Gaf_4_i9_EKDL210009962-1a_HVCLLDSX2_L3_1_s_dedup.bam_peak_481	262	.	43277	278416	262243	150	2
chr2L	6447516	6448281	Gaf_Gaf_4_i9_EKDL210009962-1a_HVCLLDSX2_L3_1_s_dedup.bam_peak_482	112	.	321155	127049	112896	236	1
chr2L	6455212	6456528	Gaf_Gaf_4_i9_EKDL210009962-1a_HVCLLDSX2_L3_1_s_dedup.bam_peak_483	533	.	615852	551895	533678	608	3
chr2L	6473114	6473914	Gaf_Gaf_4_i9_EKDL210009962-1a_HVCLLDSX2_L3_1_s_dedup.bam_peak_485	431	.	544906	449377	431811	594	3
chr2L	6479516	6481902	Gaf_Gaf_4_i9_EKDL210009962-1a_HVCLLDSX2_L3_1_s_dedup.bam_peak_486	3159	.	165042	318639	315928	1748	4
chr2L	6488767	6489291	Gaf_Gaf_4_i9_EKDL210009962-1a_HVCLLDSX2_L3_1_s_dedup.bam_peak_487	248	.	421425	264621	248589	170	2
chr2L	6490575	6491267	Gaf_Gaf_4_i9_EKDL210009962-1a_HVCLLDSX2_L3_1_s_dedup.bam_peak_488	207	.	389622	223379	207807	144	2
chr2L	6494138	6495050	Gaf_Gaf_4_i9_EKDL210009962-1a_HVCLLDSX2_L3_1_s_dedup.bam_peak_489	355	.	47285	372016	355019	514	2
chr2L	6535855	6536716	Gaf_Gaf_4_i9_EKDL210009962-1a_HVCLLDSX2_L3_1_s_dedup.bam_peak_491	399	.	517031	41694	399605	429	3
chr2L	6546904	6548002	Gaf_Gaf_4_i9_EKDL210009962-1a_HVCLLDSX2_L3_1_s_dedup.bam_peak_492	110	.	267595	12452	11042	252	1
chr2L	6561454	6562835	Gaf_Gaf_4_i9_EKDL210009962-1a_HVCLLDSX2_L3_1_s_dedup.bam_peak_493	355	.	532178	372196	355196	1031	2
chr2L	6611009	6611585	Gaf_Gaf_4_i9_EKDL210009962-1a_HVCLLDSX2_L3_1_s_dedup.bam_peak_494	161	.	32839	176408	161459	250	1
chr2L	6612482	6613302	Gaf_Gaf_4_i9_EKDL210009962-1a_HVCLLDSX2_L3_1_s_dedup.bam_peak_495	501	.	564848	519683	501663	187	3
chr2L	6647185	6649496	Gaf_Gaf_4_i9_EKDL210009962-1a_HVCLLDSX2_L3_1_s_dedup.bam_peak_496	316	.	432846	333213	316531	2045	2
chr2L	6667549	6669568	Gaf_Gaf_4_i9_EKDL210009962-1a_HVCLLDSX2_L3_1_s_dedup.bam_peak_497	229	.	386081	245051	229226	360	2
chr2L	6672825	6674272	Gaf_Gaf_4_i9_EKDL210009962-1a_HVCLLDSX2_L3_1_s_dedup.bam_peak_498	931	.	761637	952199	931991	834	3
chr2L	6684017	6684766	Gaf_Gaf_4_i9_EKDL210009962-1a_HVCLLDSX2_L3_1_s_dedup.bam_peak_499	129	.	324857	14397	129519	188	1
chr2L	6722788	6724264	Gaf_Gaf_4_i9_EKDL210009962-1a_HVCLLDSX2_L3_1_s_dedup.bam_peak_503	879	.	788391	899197	879216	383	3
chr2L	6783238	6783517	Gaf_Gaf_4_i9_EKDL210009962-1a_HVCLLDSX2_L3_1_s_dedup.bam_peak_504	114	.	293884	128977	114793	114	1
chr2L	6786257	6789600	Gaf_Gaf_4_i9_EKDL210009962-1a_HVCLLDSX2_L3_1_s_dedup.bam_peak_506	11358	.	420535	1140.77	1135.86	1342	4
chr2L	6791376	6795914	Gaf_Gaf_4_i9_EKDL210009962-1a_HVCLLDSX2_L3_1_s_dedup.bam_peak_507	10874	.	358786	1092.21	1087.45	2650	4
chr2L	6797295	6798195	Gaf_Gaf_4_i9_EKDL210009962-1a_HVCLLDSX2_L3_1_s_dedup.bam_peak_508	370	.	511664	387541	370425	443	2
chr2L	6833353	6834010	Gaf_Gaf_4_i9_EKDL210009962-1a_HVCLLDSX2_L3_1_s_dedup.bam_peak_509	713	.	663374	732341	713138	479	3
chr2L	6851958	6852722	Gaf_Gaf_4_i9_EKDL210009962-1a_HVCLLDSX2_L3_1_s_dedup.bam_peak_510	1063	.	928109	108441	106366	235	3
chr2L	6907605	6908163	Gaf_Gaf_4_i9_EKDL210009962-1a_HVCLLDSX2_L3_1_s_dedup.bam_peak_511	152	.	318455	167188	152377	329	1
chr2L	6918839	6922668	Gaf_Gaf_4_i9_EKDL210009962-1a_HVCLLDSX2_L3_1_s_dedup.bam_peak_512	401	.	501707	419246	401895	3124	3
chr2L	6939404	6940097	Gaf_Gaf_4_i9_EKDL210009962-1a_HVCLLDSX2_L3_1_s_dedup.bam_peak_513	399	.	517031	41694	399605	493	3
chr2L	6948196	6948805	Gaf_Gaf_4_i9_EKDL210009962-1a_HVCLLDSX2_L3_1_s_dedup.bam_peak_514	199	.	338429	215107	199636	376	2
chr2L	6956178	6957182	Gaf_Gaf_4_i9_EKDL210009962-1a_HVCLLDSX2_L3_1_s_dedup.bam_peak_515	266	.	425385	282252	266041	596	2
chr2L	6963852	6964517	Gaf_Gaf_4_i9_EKDL210009962-1a_HVCLLDSX2_L3_1_s_dedup.bam_peak_517	103	.	289801	117337	103368	405	1
chr2L	6966262	6966880	Gaf_Gaf_4_i9_EKDL210009962-1a_HVCLLDSX2_L3_1_s_dedup.bam_peak_518	144	.	316307	159481	144781	159	1
chr2L	6967223	6968314	Gaf_Gaf_4_i9_EKDL210009962-1a_HVCLLDSX2_L3_1_s_dedup.bam_peak_519	335	.	478216	352618	335777	928	2
chr2L	7009654	7010835	Gaf_Gaf_4_i9_EKDL210009962-1a_HVCLLDSX2_L3_1_s_dedup.bam_peak_520	2666	.	151735	269257	266677	501	4
chr2L	7027082	7027510	Gaf_Gaf_4_i9_EKDL210009962-1a_HVCLLDSX2_L3_1_s_dedup.bam_peak_523	142	.	312274	156689	142038	320	1
chr2L	7032333	7033451	Gaf_Gaf_4_i9_EKDL210009962-1a_HVCLLDSX2_L3_1_s_dedup.bam_peak_524	436	.	57927	45456	436958	612	3
chr2L	7038011	7038711	Gaf_Gaf_4_i9_EKDL210009962-1a_HVCLLDSX2_L3_1_s_dedup.bam_peak_525	103	.	254647	11767	103695	561	1
chr2L	7042274	7043119	Gaf_Gaf_4_i9_EKDL210009962-1a_HVCLLDSX2_L3_1_s_dedup.bam_peak_526	324	.	4427	341307	324557	256	2
chr2L	7048718	7051068	Gaf_Gaf_4_i9_EKDL210009962-1a_HVCLLDSX2_L3_1_s_dedup.bam_peak_527	2682	.	13.97	270806	268221	684	4
chr2L	7056271	7057304	Gaf_Gaf_4_i9_EKDL210009962-1a_HVCLLDSX2_L3_1_s_dedup.bam_peak_528	746	.	730003	765426	746061	276	3
chr2L	7093694	7094921	Gaf_Gaf_4_i9_EKDL210009962-1a_HVCLLDSX2_L3_1_s_dedup.bam_peak_530	318	.	482331	335201	318504	417	2
chr2L	7103721	7105213	Gaf_Gaf_4_i9_EKDL210009962-1a_HVCLLDSX2_L3_1_s_dedup.bam_peak_531	147	.	341275	16265	147891	986	1
chr2L	7145552	7146255	Gaf_Gaf_4_i9_EKDL210009962-1a_HVCLLDSX2_L3_1_s_dedup.bam_peak_532	184	.	372796	199283	184014	146	1
chr2L	7187704	7190076	Gaf_Gaf_4_i9_EKDL210009962-1a_HVCLLDSX2_L3_1_s_dedup.bam_peak_534	5644	.	234211	567809	564471	885	4
chr2L	7193984	7194680	Gaf_Gaf_4_i9_EKDL210009962-1a_HVCLLDSX2_L3_1_s_dedup.bam_peak_535	259	.	394276	275707	259562	524	2
chr2L	7203578	7204322	Gaf_Gaf_4_i9_EKDL210009962-1a_HVCLLDSX2_L3_1_s_dedup.bam_peak_536	457	.	52598	475636	457893	574	3
chr2L	7219574	7220030	Gaf_Gaf_4_i9_EKDL210009962-1a_HVCLLDSX2_L3_1_s_dedup.bam_peak_537	121	.	311925	136283	121965	308	1
chr2L	7281242	7281843	Gaf_Gaf_4_i9_EKDL210009962-1a_HVCLLDSX2_L3_1_s_dedup.bam_peak_539	174	.	35119	189998	174849	133	1
chr2L	7306368	7307372	Gaf_Gaf_4_i9_EKDL210009962-1a_HVCLLDSX2_L3_1_s_dedup.bam_peak_540	331	.	472189	348153	331348	356	2
chr2L	7319695	7321350	Gaf_Gaf_4_i9_EKDL210009962-1a_HVCLLDSX2_L3_1_s_dedup.bam_peak_541	1560	.	113462	158352	156098	590	4
chr2L	7322992	7323694	Gaf_Gaf_4_i9_EKDL210009962-1a_HVCLLDSX2_L3_1_s_dedup.bam_peak_542	152	.	327917	167417	15259	157	1
chr2L	7327144	7327487	Gaf_Gaf_4_i9_EKDL210009962-1a_HVCLLDSX2_L3_1_s_dedup.bam_peak_543	155	.	358226	170392	155526	215	1
chr2L	7333957	7334575	Gaf_Gaf_4_i9_EKDL210009962-1a_HVCLLDSX2_L3_1_s_dedup.bam_peak_544	134	.	307004	149076	13454	329	1
chr2L	7339777	7340498	Gaf_Gaf_4_i9_EKDL210009962-1a_HVCLLDSX2_L3_1_s_dedup.bam_peak_545	112	.	286973	126322	112186	406	1
chr2L	7354639	7355919	Gaf_Gaf_4_i9_EKDL210009962-1a_HVCLLDSX2_L3_1_s_dedup.bam_peak_546	173	.	321387	188197	173085	532	1
chr2L	7356545	7357311	Gaf_Gaf_4_i9_EKDL210009962-1a_HVCLLDSX2_L3_1_s_dedup.bam_peak_547	636	.	598583	655218	636423	356	3
chr2L	7358949	7359357	Gaf_Gaf_4_i9_EKDL210009962-1a_HVCLLDSX2_L3_1_s_dedup.bam_peak_548	107	.	287495	121317	107275	298	1
chr2L	7387963	7388609	Gaf_Gaf_4_i9_EKDL210009962-1a_HVCLLDSX2_L3_1_s_dedup.bam_peak_549	201	.	358822	217088	201589	166	2
chr2L	7417757	7426081	Gaf_Gaf_4_i9_EKDL210009962-1a_HVCLLDSX2_L3_1_s_dedup.bam_peak_550	3662	.	179011	369093	366249	4871	4
chr2L	7426637	7427489	Gaf_Gaf_4_i9_EKDL210009962-1a_HVCLLDSX2_L3_1_s_dedup.bam_peak_551	379	.	509912	397068	37988	200	3
chr2L	7436677	7438195	Gaf_Gaf_4_i9_EKDL210009962-1a_HVCLLDSX2_L3_1_s_dedup.bam_peak_552	3869	.	197467	389813	386918	514	4
chr2L	7466168	7466646	Gaf_Gaf_4_i9_EKDL210009962-1a_HVCLLDSX2_L3_1_s_dedup.bam_peak_553	474	.	524036	492444	474594	224	3
chr2L	7494716	7496755	Gaf_Gaf_4_i9_EKDL210009962-1a_HVCLLDSX2_L3_1_s_dedup.bam_peak_554	4424	.	236198	445499	442472	1069	4
chr2L	7503753	7504403	Gaf_Gaf_4_i9_EKDL210009962-1a_HVCLLDSX2_L3_1_s_dedup.bam_peak_555	182	.	369951	197463	18222	236	1
chr2L	7517206	7517715	Gaf_Gaf_4_i9_EKDL210009962-1a_HVCLLDSX2_L3_1_s_dedup.bam_peak_557	160	.	342747	17504	160102	106	1
chr2L	7529337	7531481	Gaf_Gaf_4_i9_EKDL210009962-1a_HVCLLDSX2_L3_1_s_dedup.bam_peak_559	2702	.	168415	272.88	270289	1404	4
chr2L	7532763	7533376	Gaf_Gaf_4_i9_EKDL210009962-1a_HVCLLDSX2_L3_1_s_dedup.bam_peak_560	102	.	288503	116566	102613	424	1
chr2L	7554513	7555026	Gaf_Gaf_4_i9_EKDL210009962-1a_HVCLLDSX2_L3_1_s_dedup.bam_peak_563	113	.	313869	127263	113106	199	1
chr2L	7573221	7575292	Gaf_Gaf_4_i9_EKDL210009962-1a_HVCLLDSX2_L3_1_s_dedup.bam_peak_564	1937	.	114896	196098	193724	556	4
chr2L	7576216	7577843	Gaf_Gaf_4_i9_EKDL210009962-1a_HVCLLDSX2_L3_1_s_dedup.bam_peak_565	3613	.	185217	364209	361378	650	4
chr2L	7607402	7608863	Gaf_Gaf_4_i9_EKDL210009962-1a_HVCLLDSX2_L3_1_s_dedup.bam_peak_566	2031	.	121576	205575	203173	835	4
chr2L	7611372	7612056	Gaf_Gaf_4_i9_EKDL210009962-1a_HVCLLDSX2_L3_1_s_dedup.bam_peak_567	210	.	349508	22655	210937	420	2
chr2L	7619118	7619949	Gaf_Gaf_4_i9_EKDL210009962-1a_HVCLLDSX2_L3_1_s_dedup.bam_peak_568	440	.	556793	458302	440675	284	3
chr2L	7701201	7703558	Gaf_Gaf_4_i9_EKDL210009962-1a_HVCLLDSX2_L3_1_s_dedup.bam_peak_570	612	.	628937	631297	612631	565	3
chr2L	7799559	7800762	Gaf_Gaf_4_i9_EKDL210009962-1a_HVCLLDSX2_L3_1_s_dedup.bam_peak_572	750	.	695219	769815	750427	704	3
chr2L	7809296	7812017	Gaf_Gaf_4_i9_EKDL210009962-1a_HVCLLDSX2_L3_1_s_dedup.bam_peak_573	3488	.	195161	351613	348815	595	4
chr2L	7821303	7821926	Gaf_Gaf_4_i9_EKDL210009962-1a_HVCLLDSX2_L3_1_s_dedup.bam_peak_574	175	.	355363	19041	175256	346	1
chr2L	7827320	7829706	Gaf_Gaf_4_i9_EKDL210009962-1a_HVCLLDSX2_L3_1_s_dedup.bam_peak_575	5766	.	256558	580047	576.68	862	4
chr2L	7832484	7833327	Gaf_Gaf_4_i9_EKDL210009962-1a_HVCLLDSX2_L3_1_s_dedup.bam_peak_576	240	.	405588	256459	240511	518	2
chr2L	7860440	7861429	Gaf_Gaf_4_i9_EKDL210009962-1a_HVCLLDSX2_L3_1_s_dedup.bam_peak_577	199	.	373606	215196	199723	359	2
chr2L	7861858	7862190	Gaf_Gaf_4_i9_EKDL210009962-1a_HVCLLDSX2_L3_1_s_dedup.bam_peak_578	150	.	342486	165683	150892	191	1
chr2L	7868901	7870631	Gaf_Gaf_4_i9_EKDL210009962-1a_HVCLLDSX2_L3_1_s_dedup.bam_peak_579	368	.	499565	385764	368662	531	2
chr2L	7878646	7881254	Gaf_Gaf_4_i9_EKDL210009962-1a_HVCLLDSX2_L3_1_s_dedup.bam_peak_580	1698	.	121779	172101	169802	2031	4
chr2L	7884949	7888423	Gaf_Gaf_4_i9_EKDL210009962-1a_HVCLLDSX2_L3_1_s_dedup.bam_peak_581	2530	.	152985	255638	253094	2393	4
chr2L	7897171	7899907	Gaf_Gaf_4_i9_EKDL210009962-1a_HVCLLDSX2_L3_1_s_dedup.bam_peak_582	237	.	418205	253622	237702	2531	2
chr2L	7908783	7910289	Gaf_Gaf_4_i9_EKDL210009962-1a_HVCLLDSX2_L3_1_s_dedup.bam_peak_583	1679	.	101926	170.28	167988	1059	4
chr2L	7911189	7911806	Gaf_Gaf_4_i9_EKDL210009962-1a_HVCLLDSX2_L3_1_s_dedup.bam_peak_584	355	.	481935	372373	355373	312	2
chr2L	7915036	7917041	Gaf_Gaf_4_i9_EKDL210009962-1a_HVCLLDSX2_L3_1_s_dedup.bam_peak_585	293	.	426102	309672	29.32	1488	2
chr2L	7962046	7962679	Gaf_Gaf_4_i9_EKDL210009962-1a_HVCLLDSX2_L3_1_s_dedup.bam_peak_587	143	.	317972	158557	143864	401	1
chr2L	7973327	7974553	Gaf_Gaf_4_i9_EKDL210009962-1a_HVCLLDSX2_L3_1_s_dedup.bam_peak_588	713	.	684247	73223	713027	635	3
chr2L	7976436	7977204	Gaf_Gaf_4_i9_EKDL210009962-1a_HVCLLDSX2_L3_1_s_dedup.bam_peak_589	1985	.	15491	200902	198514	580	4
chr2L	7984052	7985936	Gaf_Gaf_4_i9_EKDL210009962-1a_HVCLLDSX2_L3_1_s_dedup.bam_peak_590	1582	.	13.35	160513	158252	209	4
chr2L	7991292	7992561	Gaf_Gaf_4_i9_EKDL210009962-1a_HVCLLDSX2_L3_1_s_dedup.bam_peak_591	568	.	596542	586844	568425	384	3
chr2L	7992961	7995352	Gaf_Gaf_4_i9_EKDL210009962-1a_HVCLLDSX2_L3_1_s_dedup.bam_peak_592	7411	.	335191	744912	741.12	1405	4
chr2L	7998924	8001883	Gaf_Gaf_4_i9_EKDL210009962-1a_HVCLLDSX2_L3_1_s_dedup.bam_peak_593	248	.	426325	264976	24894	1905	2
chr2L	8003921	8004474	Gaf_Gaf_4_i9_EKDL210009962-1a_HVCLLDSX2_L3_1_s_dedup.bam_peak_594	125	.	299685	14026	12588	258	1
chr2L	8006218	8007929	Gaf_Gaf_4_i9_EKDL210009962-1a_HVCLLDSX2_L3_1_s_dedup.bam_peak_595	1202	.	10064	122374	120247	1207	4
chr2L	8008650	8011900	Gaf_Gaf_4_i9_EKDL210009962-1a_HVCLLDSX2_L3_1_s_dedup.bam_peak_596	1826	.	116484	185005	182665	1955	4
chr2L	8029162	8032544	Gaf_Gaf_4_i9_EKDL210009962-1a_HVCLLDSX2_L3_1_s_dedup.bam_peak_597	3460	.	167523	348824	346033	2491	4
chr2L	8071186	8071618	Gaf_Gaf_4_i9_EKDL210009962-1a_HVCLLDSX2_L3_1_s_dedup.bam_peak_599	151	.	343017	16601	151216	269	1
chr2L	8082425	8085177	Gaf_Gaf_4_i9_EKDL210009962-1a_HVCLLDSX2_L3_1_s_dedup.bam_peak_601	6725	.	295003	676131	672527	1121	4
chr2L	8104036	8104696	Gaf_Gaf_4_i9_EKDL210009962-1a_HVCLLDSX2_L3_1_s_dedup.bam_peak_604	351	.	500553	368832	351858	259	2
chr2L	8123679	8124475	Gaf_Gaf_4_i9_EKDL210009962-1a_HVCLLDSX2_L3_1_s_dedup.bam_peak_605	160	.	351455	175925	16098	595	1
chr2L	8142716	8143121	Gaf_Gaf_4_i9_EKDL210009962-1a_HVCLLDSX2_L3_1_s_dedup.bam_peak_607	108	.	274279	12288	108805	200	1
chr2L	8148559	8149181	Gaf_Gaf_4_i9_EKDL210009962-1a_HVCLLDSX2_L3_1_s_dedup.bam_peak_608	341	.	511321	358423	341534	348	2
chr2L	8159216	8160045	Gaf_Gaf_4_i9_EKDL210009962-1a_HVCLLDSX2_L3_1_s_dedup.bam_peak_609	227	.	384046	243541	227734	515	2
chr2L	8161924	8163787	Gaf_Gaf_4_i9_EKDL210009962-1a_HVCLLDSX2_L3_1_s_dedup.bam_peak_610	4972	.	224939	500445	497281	967	4
chr2L	8196939	8197524	Gaf_Gaf_4_i9_EKDL210009962-1a_HVCLLDSX2_L3_1_s_dedup.bam_peak_611	194	.	373441	209953	194549	362	2
chr2L	8199007	8199422	Gaf_Gaf_4_i9_EKDL210009962-1a_HVCLLDSX2_L3_1_s_dedup.bam_peak_612	159	.	341504	174228	159298	77	1
chr2L	8204588	8206198	Gaf_Gaf_4_i9_EKDL210009962-1a_HVCLLDSX2_L3_1_s_dedup.bam_peak_613	1727	.	119593	175022	172714	726	4
chr2L	8210711	8211691	Gaf_Gaf_4_i9_EKDL210009962-1a_HVCLLDSX2_L3_1_s_dedup.bam_peak_614	171	.	356428	18628	171186	537	1
chr2L	8212552	8213542	Gaf_Gaf_4_i9_EKDL210009962-1a_HVCLLDSX2_L3_1_s_dedup.bam_peak_615	371	.	503123	388426	371303	487	2
chr2L	8239246	8240191	Gaf_Gaf_4_i9_EKDL210009962-1a_HVCLLDSX2_L3_1_s_dedup.bam_peak_616	1218	.	945881	123945	121812	779	4
chr2L	8274158	8275328	Gaf_Gaf_4_i9_EKDL210009962-1a_HVCLLDSX2_L3_1_s_dedup.bam_peak_618	675	.	713389	694206	675201	366	3
chr2L	8276155	8280888	Gaf_Gaf_4_i9_EKDL210009962-1a_HVCLLDSX2_L3_1_s_dedup.bam_peak_619	8292	.	350582	833324	829299	2092	4
chr2L	8285391	8285772	Gaf_Gaf_4_i9_EKDL210009962-1a_HVCLLDSX2_L3_1_s_dedup.bam_peak_620	168	.	348662	183579	168519	224	1
chr2L	8290767	8291358	Gaf_Gaf_4_i9_EKDL210009962-1a_HVCLLDSX2_L3_1_s_dedup.bam_peak_621	157	.	332739	172877	157968	347	1
chr2L	8293654	8294260	Gaf_Gaf_4_i9_EKDL210009962-1a_HVCLLDSX2_L3_1_s_dedup.bam_peak_622	137	.	299992	151875	137288	417	1
chr2L	8298980	8301113	Gaf_Gaf_4_i9_EKDL210009962-1a_HVCLLDSX2_L3_1_s_dedup.bam_peak_623	1732	.	111426	175513	173203	661	4
chr2L	8307948	8308667	Gaf_Gaf_4_i9_EKDL210009962-1a_HVCLLDSX2_L3_1_s_dedup.bam_peak_625	209	.	380868	225417	209819	323	2
chr2L	8311204	8311762	Gaf_Gaf_4_i9_EKDL210009962-1a_HVCLLDSX2_L3_1_s_dedup.bam_peak_626	197	.	366495	212778	197334	161	2
chr2L	8320327	8320692	Gaf_Gaf_4_i9_EKDL210009962-1a_HVCLLDSX2_L3_1_s_dedup.bam_peak_627	189	.	386413	205205	189859	136	1
chr2L	8326185	8327540	Gaf_Gaf_4_i9_EKDL210009962-1a_HVCLLDSX2_L3_1_s_dedup.bam_peak_628	319	.	488365	335899	319196	1011	2
chr2L	8328333	8329129	Gaf_Gaf_4_i9_EKDL210009962-1a_HVCLLDSX2_L3_1_s_dedup.bam_peak_629	157	.	32294	172503	157609	614	1
chr2L	8345942	8347150	Gaf_Gaf_4_i9_EKDL210009962-1a_HVCLLDSX2_L3_1_s_dedup.bam_peak_630	564	.	617255	582899	564503	501	3
chr2L	8360982	8362699	Gaf_Gaf_4_i9_EKDL210009962-1a_HVCLLDSX2_L3_1_s_dedup.bam_peak_631	104	.	272178	118155	104172	187	1
chr2L	8364178	8365101	Gaf_Gaf_4_i9_EKDL210009962-1a_HVCLLDSX2_L3_1_s_dedup.bam_peak_632	810	.	766683	829979	810309	566	3
chr2L	8365474	8366549	Gaf_Gaf_4_i9_EKDL210009962-1a_HVCLLDSX2_L3_1_s_dedup.bam_peak_633	258	.	414718	274505	258371	900	2
chr2L	8403274	8403928	Gaf_Gaf_4_i9_EKDL210009962-1a_HVCLLDSX2_L3_1_s_dedup.bam_peak_637	991	.	741012	101183	991371	441	3
chr2L	8414905	8420777	Gaf_Gaf_4_i9_EKDL210009962-1a_HVCLLDSX2_L3_1_s_dedup.bam_peak_639	6133	.	237017	616846	613.39	1772	4
chr2L	8421935	8422836	Gaf_Gaf_4_i9_EKDL210009962-1a_HVCLLDSX2_L3_1_s_dedup.bam_peak_640	128	.	315673	142633	12.82	452	1
chr2L	8424397	8425535	Gaf_Gaf_4_i9_EKDL210009962-1a_HVCLLDSX2_L3_1_s_dedup.bam_peak_641	222	.	387522	238075	222328	727	2
chr2L	8437115	8438486	Gaf_Gaf_4_i9_EKDL210009962-1a_HVCLLDSX2_L3_1_s_dedup.bam_peak_642	264	.	404543	28109	264889	437	2
chr2L	8463199	8464792	Gaf_Gaf_4_i9_EKDL210009962-1a_HVCLLDSX2_L3_1_s_dedup.bam_peak_643	373	.	496698	390624	373484	1083	2
chr2L	8468828	8469622	Gaf_Gaf_4_i9_EKDL210009962-1a_HVCLLDSX2_L3_1_s_dedup.bam_peak_644	138	.	28923	152953	138347	356	1
chr2L	8478165	8479744	Gaf_Gaf_4_i9_EKDL210009962-1a_HVCLLDSX2_L3_1_s_dedup.bam_peak_646	1729	.	112558	175292	172983	723	4
chr2L	8480395	8480800	Gaf_Gaf_4_i9_EKDL210009962-1a_HVCLLDSX2_L3_1_s_dedup.bam_peak_647	179	.	340881	194347	179142	262	1
chr2L	8514761	8515364	Gaf_Gaf_4_i9_EKDL210009962-1a_HVCLLDSX2_L3_1_s_dedup.bam_peak_648	133	.	314946	148321	133794	165	1
chr2L	8528160	8529797	Gaf_Gaf_4_i9_EKDL210009962-1a_HVCLLDSX2_L3_1_s_dedup.bam_peak_650	398	.	51126	41611	39878	732	3
chr2L	8534320	8536638	Gaf_Gaf_4_i9_EKDL210009962-1a_HVCLLDSX2_L3_1_s_dedup.bam_peak_651	1724	.	119309	174774	172467	579	4
chr2L	8541920	8544907	Gaf_Gaf_4_i9_EKDL210009962-1a_HVCLLDSX2_L3_1_s_dedup.bam_peak_653	4626	.	248812	465679	462604	334	4
chr2L	8553730	8554555	Gaf_Gaf_4_i9_EKDL210009962-1a_HVCLLDSX2_L3_1_s_dedup.bam_peak_654	168	.	359351	183276	168225	197	1
chr2L	8685579	8686441	Gaf_Gaf_4_i9_EKDL210009962-1a_HVCLLDSX2_L3_1_s_dedup.bam_peak_655	288	.	42708	304452	288028	456	2
chr2L	8690164	8693190	Gaf_Gaf_4_i9_EKDL210009962-1a_HVCLLDSX2_L3_1_s_dedup.bam_peak_656	1761	.	104347	178485	176166	1409	4
chr2L	8708412	8710147	Gaf_Gaf_4_i9_EKDL210009962-1a_HVCLLDSX2_L3_1_s_dedup.bam_peak_658	4374	.	239322	440417	437402	1026	4
chr2L	8717174	8719045	Gaf_Gaf_4_i9_EKDL210009962-1a_HVCLLDSX2_L3_1_s_dedup.bam_peak_659	5662	.	286719	569608	566266	1003	4
chr2L	8734559	8736462	Gaf_Gaf_4_i9_EKDL210009962-1a_HVCLLDSX2_L3_1_s_dedup.bam_peak_661	1065	.	875032	108612	106536	1292	3
chr2L	8739512	8741142	Gaf_Gaf_4_i9_EKDL210009962-1a_HVCLLDSX2_L3_1_s_dedup.bam_peak_662	4753	.	189639	478488	475382	974	4
chr2L	8825078	8825979	Gaf_Gaf_4_i9_EKDL210009962-1a_HVCLLDSX2_L3_1_s_dedup.bam_peak_663	1898	.	121241	192215	189853	442	4
chr2L	8846678	8847421	Gaf_Gaf_4_i9_EKDL210009962-1a_HVCLLDSX2_L3_1_s_dedup.bam_peak_664	678	.	687749	697836	678812	254	3
chr2L	8888524	8889358	Gaf_Gaf_4_i9_EKDL210009962-1a_HVCLLDSX2_L3_1_s_dedup.bam_peak_668	203	.	375911	219363	20384	415	2
chr2L	8897516	8899496	Gaf_Gaf_4_i9_EKDL210009962-1a_HVCLLDSX2_L3_1_s_dedup.bam_peak_669	8676	.	332991	871795	867.67	894	4
chr2L	8910462	8911180	Gaf_Gaf_4_i9_EKDL210009962-1a_HVCLLDSX2_L3_1_s_dedup.bam_peak_671	238	.	415015	254398	238472	385	2
chr2L	8920367	8921113	Gaf_Gaf_4_i9_EKDL210009962-1a_HVCLLDSX2_L3_1_s_dedup.bam_peak_672	162	.	354731	177968	162991	427	1
chr2L	8922972	8923502	Gaf_Gaf_4_i9_EKDL210009962-1a_HVCLLDSX2_L3_1_s_dedup.bam_peak_673	127	.	291421	141959	127537	167	1
chr2L	8949497	8951932	Gaf_Gaf_4_i9_EKDL210009962-1a_HVCLLDSX2_L3_1_s_dedup.bam_peak_674	2283	.	129243	230787	228313	799	4
chr2L	8958072	8958396	Gaf_Gaf_4_i9_EKDL210009962-1a_HVCLLDSX2_L3_1_s_dedup.bam_peak_675	181	.	377373	196995	181756	228	1
chr2L	8984665	8985625	Gaf_Gaf_4_i9_EKDL210009962-1a_HVCLLDSX2_L3_1_s_dedup.bam_peak_676	2102	.	125997	212714	210292	414	4
chr2L	8988464	8989741	Gaf_Gaf_4_i9_EKDL210009962-1a_HVCLLDSX2_L3_1_s_dedup.bam_peak_678	1036	.	880423	105714	103.65	948	3
chr2L	8997135	8997825	Gaf_Gaf_4_i9_EKDL210009962-1a_HVCLLDSX2_L3_1_s_dedup.bam_peak_679	124	.	306037	138614	124254	379	1
chr2L	9124200	9126324	Gaf_Gaf_4_i9_EKDL210009962-1a_HVCLLDSX2_L3_1_s_dedup.bam_peak_680	939	.	856052	959652	939413	926	3
chr2L	9127106	9127480	Gaf_Gaf_4_i9_EKDL210009962-1a_HVCLLDSX2_L3_1_s_dedup.bam_peak_681	147	.	323095	16202	14728	177	1
chr2L	9136751	9137523	Gaf_Gaf_4_i9_EKDL210009962-1a_HVCLLDSX2_L3_1_s_dedup.bam_peak_682	175	.	367072	190591	175435	326	1
chr2L	9166468	9168552	Gaf_Gaf_4_i9_EKDL210009962-1a_HVCLLDSX2_L3_1_s_dedup.bam_peak_683	647	.	721952	666703	647848	527	3
chr2L	9175045	9177434	Gaf_Gaf_4_i9_EKDL210009962-1a_HVCLLDSX2_L3_1_s_dedup.bam_peak_685	6817	.	275107	685377	681748	1489	4
chr2L	9178286	9178983	Gaf_Gaf_4_i9_EKDL210009962-1a_HVCLLDSX2_L3_1_s_dedup.bam_peak_686	236	.	385734	252791	236881	324	2
chr2L	9182482	9183756	Gaf_Gaf_4_i9_EKDL210009962-1a_HVCLLDSX2_L3_1_s_dedup.bam_peak_688	592	.	6588	610866	592316	612	3
chr2L	9188702	9189485	Gaf_Gaf_4_i9_EKDL210009962-1a_HVCLLDSX2_L3_1_s_dedup.bam_peak_689	294	.	457505	311291	294805	376	2
chr2L	9198261	9198916	Gaf_Gaf_4_i9_EKDL210009962-1a_HVCLLDSX2_L3_1_s_dedup.bam_peak_690	297	.	419989	313646	297139	463	2
chr2L	9202911	9204194	Gaf_Gaf_4_i9_EKDL210009962-1a_HVCLLDSX2_L3_1_s_dedup.bam_peak_691	967	.	817913	987497	96714	735	3
chr2L	9204795	9206029	Gaf_Gaf_4_i9_EKDL210009962-1a_HVCLLDSX2_L3_1_s_dedup.bam_peak_692	4561	.	184381	459171	456111	651	4
chr2L	9210854	9211768	Gaf_Gaf_4_i9_EKDL210009962-1a_HVCLLDSX2_L3_1_s_dedup.bam_peak_693	212	.	387941	227634	21201	710	2
chr2L	9222922	9225848	Gaf_Gaf_4_i9_EKDL210009962-1a_HVCLLDSX2_L3_1_s_dedup.bam_peak_694	2840	.	186909	286663	284036	1683	4
chr2L	9234226	9234534	Gaf_Gaf_4_i9_EKDL210009962-1a_HVCLLDSX2_L3_1_s_dedup.bam_peak_696	101	.	289399	115295	10137	137	1
chr2L	9237155	9238469	Gaf_Gaf_4_i9_EKDL210009962-1a_HVCLLDSX2_L3_1_s_dedup.bam_peak_697	1621	.	10536	164458	162184	503	4
chr2L	9252420	9253150	Gaf_Gaf_4_i9_EKDL210009962-1a_HVCLLDSX2_L3_1_s_dedup.bam_peak_698	342	.	487355	359314	342418	506	2
chr2L	9330790	9331198	Gaf_Gaf_4_i9_EKDL210009962-1a_HVCLLDSX2_L3_1_s_dedup.bam_peak_700	155	.	349518	169994	15513	146	1
chr2L	9388071	9388682	Gaf_Gaf_4_i9_EKDL210009962-1a_HVCLLDSX2_L3_1_s_dedup.bam_peak_701	257	.	381647	273323	257204	163	2
chr2L	9416105	9416823	Gaf_Gaf_4_i9_EKDL210009962-1a_HVCLLDSX2_L3_1_s_dedup.bam_peak_702	183	.	323938	198718	183461	373	1
chr2L	9430815	9431855	Gaf_Gaf_4_i9_EKDL210009962-1a_HVCLLDSX2_L3_1_s_dedup.bam_peak_703	161	.	341155	176284	161336	793	1
chr2L	9437082	9438721	Gaf_Gaf_4_i9_EKDL210009962-1a_HVCLLDSX2_L3_1_s_dedup.bam_peak_704	824	.	67487	843829	824094	471	3
chr2L	9446255	9450722	Gaf_Gaf_4_i9_EKDL210009962-1a_HVCLLDSX2_L3_1_s_dedup.bam_peak_707	10236	.	423448	1028.2	1023.65	3335	4
chr2L	9451134	9452233	Gaf_Gaf_4_i9_EKDL210009962-1a_HVCLLDSX2_L3_1_s_dedup.bam_peak_708	1508	.	94895	153087	150851	605	4
chr2L	9464522	9464800	Gaf_Gaf_4_i9_EKDL210009962-1a_HVCLLDSX2_L3_1_s_dedup.bam_peak_709	210	.	407415	226473	210862	184	2
chr2L	9486323	9486765	Gaf_Gaf_4_i9_EKDL210009962-1a_HVCLLDSX2_L3_1_s_dedup.bam_peak_710	496	.	642834	514595	496611	152	3
chr2L	9493390	9497674	Gaf_Gaf_4_i9_EKDL210009962-1a_HVCLLDSX2_L3_1_s_dedup.bam_peak_711	1152	.	944723	117381	115272	911	3
chr2L	9508274	9509102	Gaf_Gaf_4_i9_EKDL210009962-1a_HVCLLDSX2_L3_1_s_dedup.bam_peak_712	195	.	350654	210934	195514	442	2
chr2L	9520928	9524040	Gaf_Gaf_4_i9_EKDL210009962-1a_HVCLLDSX2_L3_1_s_dedup.bam_peak_713	2446	.	129961	247.21	244691	528	4
chr2L	9526886	9528192	Gaf_Gaf_4_i9_EKDL210009962-1a_HVCLLDSX2_L3_1_s_dedup.bam_peak_714	593	.	643024	612087	593526	845	3
chr2L	9530608	9530995	Gaf_Gaf_4_i9_EKDL210009962-1a_HVCLLDSX2_L3_1_s_dedup.bam_peak_715	106	.	291989	12046	106437	122	1
chr2L	9532147	9532666	Gaf_Gaf_4_i9_EKDL210009962-1a_HVCLLDSX2_L3_1_s_dedup.bam_peak_716	107	.	303879	121706	107654	403	1
chr2L	9567198	9569744	Gaf_Gaf_4_i9_EKDL210009962-1a_HVCLLDSX2_L3_1_s_dedup.bam_peak_717	3127	.	174647	315.44	312738	1505	4
chr2L	9570335	9571009	Gaf_Gaf_4_i9_EKDL210009962-1a_HVCLLDSX2_L3_1_s_dedup.bam_peak_718	128	.	307292	143356	128914	153	1
chr2L	9576341	9576766	Gaf_Gaf_4_i9_EKDL210009962-1a_HVCLLDSX2_L3_1_s_dedup.bam_peak_719	210	.	402629	226299	21069	277	2
chr2L	9581451	9582316	Gaf_Gaf_4_i9_EKDL210009962-1a_HVCLLDSX2_L3_1_s_dedup.bam_peak_720	703	.	712413	722284	703133	573	3
chr2L	9607562	9608742	Gaf_Gaf_4_i9_EKDL210009962-1a_HVCLLDSX2_L3_1_s_dedup.bam_peak_721	911	.	821068	931535	911417	804	3
chr2L	9613372	9614156	Gaf_Gaf_4_i9_EKDL210009962-1a_HVCLLDSX2_L3_1_s_dedup.bam_peak_722	549	.	565959	56817	549855	232	3
chr2L	9698143	9699331	Gaf_Gaf_4_i9_EKDL210009962-1a_HVCLLDSX2_L3_1_s_dedup.bam_peak_724	1004	.	911473	102528	100477	497	3
chr2L	9700558	9700966	Gaf_Gaf_4_i9_EKDL210009962-1a_HVCLLDSX2_L3_1_s_dedup.bam_peak_725	250	.	423936	26634	25029	157	2
chr2L	9704242	9706462	Gaf_Gaf_4_i9_EKDL210009962-1a_HVCLLDSX2_L3_1_s_dedup.bam_peak_726	809	.	798149	82891	809245	1589	3
chr2L	9758028	9759392	Gaf_Gaf_4_i9_EKDL210009962-1a_HVCLLDSX2_L3_1_s_dedup.bam_peak_729	1571	.	10806	159412	157154	834	4
chr2L	9779725	9780262	Gaf_Gaf_4_i9_EKDL210009962-1a_HVCLLDSX2_L3_1_s_dedup.bam_peak_732	280	.	450918	297113	280761	232	2
chr2L	9781743	9783326	Gaf_Gaf_4_i9_EKDL210009962-1a_HVCLLDSX2_L3_1_s_dedup.bam_peak_733	979	.	779765	999886	979477	812	3
chr2L	9790295	9791132	Gaf_Gaf_4_i9_EKDL210009962-1a_HVCLLDSX2_L3_1_s_dedup.bam_peak_735	255	.	431001	271138	255041	260	2
chr2L	9811881	9812535	Gaf_Gaf_4_i9_EKDL210009962-1a_HVCLLDSX2_L3_1_s_dedup.bam_peak_736	130	.	323747	145445	130977	548	1
chr2L	9816425	9816850	Gaf_Gaf_4_i9_EKDL210009962-1a_HVCLLDSX2_L3_1_s_dedup.bam_peak_737	201	.	396495	216883	201389	183	2
chr2L	9888096	9888534	Gaf_Gaf_4_i9_EKDL210009962-1a_HVCLLDSX2_L3_1_s_dedup.bam_peak_738	242	.	420359	257998	242035	145	2
chr2L	9912396	9913163	Gaf_Gaf_4_i9_EKDL210009962-1a_HVCLLDSX2_L3_1_s_dedup.bam_peak_742	197	.	346968	212796	197352	368	2
chr2L	9915229	9915578	Gaf_Gaf_4_i9_EKDL210009962-1a_HVCLLDSX2_L3_1_s_dedup.bam_peak_743	187	.	366989	20309	187772	144	1
chr2L	9928939	9929512	Gaf_Gaf_4_i9_EKDL210009962-1a_HVCLLDSX2_L3_1_s_dedup.bam_peak_744	191	.	361673	206903	191533	172	2
chr2L	9937889	9939143	Gaf_Gaf_4_i9_EKDL210009962-1a_HVCLLDSX2_L3_1_s_dedup.bam_peak_745	409	.	520809	427169	409759	460	3
chr2L	9945930	9946601	Gaf_Gaf_4_i9_EKDL210009962-1a_HVCLLDSX2_L3_1_s_dedup.bam_peak_746	163	.	338149	178801	163805	417	1
chr2L	9947297	9948624	Gaf_Gaf_4_i9_EKDL210009962-1a_HVCLLDSX2_L3_1_s_dedup.bam_peak_747	163	.	341287	178657	163662	179	1
chr2L	9953974	9954454	Gaf_Gaf_4_i9_EKDL210009962-1a_HVCLLDSX2_L3_1_s_dedup.bam_peak_748	116	.	302208	13.04	116195	376	1
chr2L	9956833	9957542	Gaf_Gaf_4_i9_EKDL210009962-1a_HVCLLDSX2_L3_1_s_dedup.bam_peak_749	168	.	338722	183715	168652	560	1
chr2L	9966844	9967556	Gaf_Gaf_4_i9_EKDL210009962-1a_HVCLLDSX2_L3_1_s_dedup.bam_peak_750	610	.	588719	629398	610742	261	3
chr2L	9981730	9984949	Gaf_Gaf_4_i9_EKDL210009962-1a_HVCLLDSX2_L3_1_s_dedup.bam_peak_751	1005	.	920157	102615	100563	1343	3
chr2L	9986444	9986994	Gaf_Gaf_4_i9_EKDL210009962-1a_HVCLLDSX2_L3_1_s_dedup.bam_peak_752	163	.	34521	178962	163963	228	1
chr2L	9988738	9990104	Gaf_Gaf_4_i9_EKDL210009962-1a_HVCLLDSX2_L3_1_s_dedup.bam_peak_753	162	.	338911	177058	162104	144	1
chr2L	10003830	10004764	Gaf_Gaf_4_i9_EKDL210009962-1a_HVCLLDSX2_L3_1_s_dedup.bam_peak_754	172	.	350939	187457	172353	74	1
chr2L	10009371	10010642	Gaf_Gaf_4_i9_EKDL210009962-1a_HVCLLDSX2_L3_1_s_dedup.bam_peak_755	1301	.	105356	132323	130158	792	4
chr2L	10031956	10033402	Gaf_Gaf_4_i9_EKDL210009962-1a_HVCLLDSX2_L3_1_s_dedup.bam_peak_756	213	.	367793	228782	213143	833	2
chr2L	10045139	10045723	Gaf_Gaf_4_i9_EKDL210009962-1a_HVCLLDSX2_L3_1_s_dedup.bam_peak_757	105	.	299962	119502	105497	257	1
chr2L	10056653	10057748	Gaf_Gaf_4_i9_EKDL210009962-1a_HVCLLDSX2_L3_1_s_dedup.bam_peak_759	217	.	376778	232923	217235	436	2
chr2L	10143387	10143738	Gaf_Gaf_4_i9_EKDL210009962-1a_HVCLLDSX2_L3_1_s_dedup.bam_peak_760	1423	.	124684	144549	142341	166	4
chr2L	10208663	10209764	Gaf_Gaf_4_i9_EKDL210009962-1a_HVCLLDSX2_L3_1_s_dedup.bam_peak_761	367	.	47544	384138	367047	597	2
chr2L	10226360	10226803	Gaf_Gaf_4_i9_EKDL210009962-1a_HVCLLDSX2_L3_1_s_dedup.bam_peak_762	324	.	4427	341307	324557	270	2
chr2L	10246765	10247102	Gaf_Gaf_4_i9_EKDL210009962-1a_HVCLLDSX2_L3_1_s_dedup.bam_peak_764	729	.	637506	748309	729028	166	3
chr2L	10249573	10250735	Gaf_Gaf_4_i9_EKDL210009962-1a_HVCLLDSX2_L3_1_s_dedup.bam_peak_765	294	.	410295	311358	294869	444	2
chr2L	10268650	10269222	Gaf_Gaf_4_i9_EKDL210009962-1a_HVCLLDSX2_L3_1_s_dedup.bam_peak_767	202	.	389304	217774	202268	369	2
chr2L	10334296	10335301	Gaf_Gaf_4_i9_EKDL210009962-1a_HVCLLDSX2_L3_1_s_dedup.bam_peak_770	1261	.	784174	128281	126132	747	4
chr2L	10364492	10364852	Gaf_Gaf_4_i9_EKDL210009962-1a_HVCLLDSX2_L3_1_s_dedup.bam_peak_771	229	.	409406	244868	229044	155	2
chr2L	10396409	10397195	Gaf_Gaf_4_i9_EKDL210009962-1a_HVCLLDSX2_L3_1_s_dedup.bam_peak_773	197	.	373928	212848	197403	467	2
chr2L	10506420	10507082	Gaf_Gaf_4_i9_EKDL210009962-1a_HVCLLDSX2_L3_1_s_dedup.bam_peak_776	240	.	414075	256658	240709	517	2
chr2L	10516449	10517542	Gaf_Gaf_4_i9_EKDL210009962-1a_HVCLLDSX2_L3_1_s_dedup.bam_peak_777	229	.	401052	244849	229025	702	2
chr2L	10612799	10613482	Gaf_Gaf_4_i9_EKDL210009962-1a_HVCLLDSX2_L3_1_s_dedup.bam_peak_778	280	.	441205	296617	28027	312	2
chr2L	10615312	10616267	Gaf_Gaf_4_i9_EKDL210009962-1a_HVCLLDSX2_L3_1_s_dedup.bam_peak_779	217	.	387726	232855	217168	681	2
chr2L	10676950	10678025	Gaf_Gaf_4_i9_EKDL210009962-1a_HVCLLDSX2_L3_1_s_dedup.bam_peak_781	343	.	470447	360141	343237	641	2
chr2L	10732213	10732661	Gaf_Gaf_4_i9_EKDL210009962-1a_HVCLLDSX2_L3_1_s_dedup.bam_peak_782	225	.	399893	241264	225482	313	2
chr2L	10756122	10757660	Gaf_Gaf_4_i9_EKDL210009962-1a_HVCLLDSX2_L3_1_s_dedup.bam_peak_783	696	.	635957	716105	696984	918	3
chr2L	10767428	10767943	Gaf_Gaf_4_i9_EKDL210009962-1a_HVCLLDSX2_L3_1_s_dedup.bam_peak_784	148	.	334464	16293	148166	406	1
chr2L	10800643	10802434	Gaf_Gaf_4_i9_EKDL210009962-1a_HVCLLDSX2_L3_1_s_dedup.bam_peak_786	346	.	443118	363476	346545	1320	2
chr2L	10850433	10850846	Gaf_Gaf_4_i9_EKDL210009962-1a_HVCLLDSX2_L3_1_s_dedup.bam_peak_787	123	.	322395	138287	123932	154	1
chr2L	10964082	10964949	Gaf_Gaf_4_i9_EKDL210009962-1a_HVCLLDSX2_L3_1_s_dedup.bam_peak_788	964	.	860261	985031	964683	368	3
chr2L	10967180	10968183	Gaf_Gaf_4_i9_EKDL210009962-1a_HVCLLDSX2_L3_1_s_dedup.bam_peak_789	1208	.	976358	122976	120847	384	4
chr2L	10970110	10970669	Gaf_Gaf_4_i9_EKDL210009962-1a_HVCLLDSX2_L3_1_s_dedup.bam_peak_790	216	.	353526	23223	216551	208	2
chr2L	10976023	10977162	Gaf_Gaf_4_i9_EKDL210009962-1a_HVCLLDSX2_L3_1_s_dedup.bam_peak_791	175	.	356278	191018	175858	939	1
chr2L	11004248	11005041	Gaf_Gaf_4_i9_EKDL210009962-1a_HVCLLDSX2_L3_1_s_dedup.bam_peak_794	153	.	338916	168006	153164	175	1
chr2L	11011105	11011509	Gaf_Gaf_4_i9_EKDL210009962-1a_HVCLLDSX2_L3_1_s_dedup.bam_peak_795	117	.	277694	13199	117745	102	1
chr2L	11020780	11022029	Gaf_Gaf_4_i9_EKDL210009962-1a_HVCLLDSX2_L3_1_s_dedup.bam_peak_797	194	.	340545	21003	194622	632	2
chr2L	11023126	11024515	Gaf_Gaf_4_i9_EKDL210009962-1a_HVCLLDSX2_L3_1_s_dedup.bam_peak_798	1581	.	116762	160.46	158199	636	4
chr2L	11045028	11045544	Gaf_Gaf_4_i9_EKDL210009962-1a_HVCLLDSX2_L3_1_s_dedup.bam_peak_799	281	.	452285	298049	281686	339	2
chr2L	11046639	11047085	Gaf_Gaf_4_i9_EKDL210009962-1a_HVCLLDSX2_L3_1_s_dedup.bam_peak_800	103	.	295674	117075	103113	137	1
chr2L	11051553	11053918	Gaf_Gaf_4_i9_EKDL210009962-1a_HVCLLDSX2_L3_1_s_dedup.bam_peak_801	2604	.	172501	262.99	260426	1591	4
chr2L	11057181	11058273	Gaf_Gaf_4_i9_EKDL210009962-1a_HVCLLDSX2_L3_1_s_dedup.bam_peak_802	654	.	718268	673729	654835	500	3
chr2L	11058907	11062520	Gaf_Gaf_4_i9_EKDL210009962-1a_HVCLLDSX2_L3_1_s_dedup.bam_peak_803	395	.	515735	412308	395008	2441	3
chr2L	11063623	11064352	Gaf_Gaf_4_i9_EKDL210009962-1a_HVCLLDSX2_L3_1_s_dedup.bam_peak_804	159	.	352837	17.44	159468	544	1
chr2L	11065504	11070233	Gaf_Gaf_4_i9_EKDL210009962-1a_HVCLLDSX2_L3_1_s_dedup.bam_peak_805	1341	.	977791	136315	134135	1379	4
chr2L	11071917	11072934	Gaf_Gaf_4_i9_EKDL210009962-1a_HVCLLDSX2_L3_1_s_dedup.bam_peak_806	340	.	479781	357159	340281	496	2
chr2L	11123555	11124008	Gaf_Gaf_4_i9_EKDL210009962-1a_HVCLLDSX2_L3_1_s_dedup.bam_peak_809	117	.	292268	131603	117367	120	1
chr2L	11130153	11131005	Gaf_Gaf_4_i9_EKDL210009962-1a_HVCLLDSX2_L3_1_s_dedup.bam_peak_810	142	.	321502	156736	142082	689	1
chr2L	11155021	11156270	Gaf_Gaf_4_i9_EKDL210009962-1a_HVCLLDSX2_L3_1_s_dedup.bam_peak_811	1226	.	968804	124738	122601	740	4
chr2L	11168825	11169221	Gaf_Gaf_4_i9_EKDL210009962-1a_HVCLLDSX2_L3_1_s_dedup.bam_peak_812	200	.	370702	215732	200253	152	2
chr2L	11175296	11175976	Gaf_Gaf_4_i9_EKDL210009962-1a_HVCLLDSX2_L3_1_s_dedup.bam_peak_814	143	.	314227	158043	143358	430	1
chr2L	11179052	11179434	Gaf_Gaf_4_i9_EKDL210009962-1a_HVCLLDSX2_L3_1_s_dedup.bam_peak_818	103	.	28374	117218	103251	118	1
chr2L	11180618	11180995	Gaf_Gaf_4_i9_EKDL210009962-1a_HVCLLDSX2_L3_1_s_dedup.bam_peak_819	117	.	289313	13145	117216	128	1
chr2L	11181433	11183576	Gaf_Gaf_4_i9_EKDL210009962-1a_HVCLLDSX2_L3_1_s_dedup.bam_peak_820	1182	.	918453	120361	118241	407	4
chr2L	11184513	11185343	Gaf_Gaf_4_i9_EKDL210009962-1a_HVCLLDSX2_L3_1_s_dedup.bam_peak_821	527	.	549525	545501	527325	474	3
chr2L	11188802	11189526	Gaf_Gaf_4_i9_EKDL210009962-1a_HVCLLDSX2_L3_1_s_dedup.bam_peak_822	104	.	269993	118274	104286	422	1
chr2L	11210256	11210949	Gaf_Gaf_4_i9_EKDL210009962-1a_HVCLLDSX2_L3_1_s_dedup.bam_peak_824	365	.	509872	382644	365565	317	2
chr2L	11220863	11222636	Gaf_Gaf_4_i9_EKDL210009962-1a_HVCLLDSX2_L3_1_s_dedup.bam_peak_826	1469	.	10802	149137	146914	457	4
chr2L	11268774	11269955	Gaf_Gaf_4_i9_EKDL210009962-1a_HVCLLDSX2_L3_1_s_dedup.bam_peak_827	170	.	371803	185889	170799	451	1
chr2L	11271266	11272400	Gaf_Gaf_4_i9_EKDL210009962-1a_HVCLLDSX2_L3_1_s_dedup.bam_peak_828	1018	.	840384	103941	101884	694	3
chr2L	11326422	11327071	Gaf_Gaf_4_i9_EKDL210009962-1a_HVCLLDSX2_L3_1_s_dedup.bam_peak_830	137	.	311124	151875	137288	150	1
chr2L	11358226	11359338	Gaf_Gaf_4_i9_EKDL210009962-1a_HVCLLDSX2_L3_1_s_dedup.bam_peak_831	2183	.	127101	220834	218388	585	4
chr2L	11362749	11363588	Gaf_Gaf_4_i9_EKDL210009962-1a_HVCLLDSX2_L3_1_s_dedup.bam_peak_832	457	.	543179	474804	45707	526	3
chr2L	11382883	11383174	Gaf_Gaf_4_i9_EKDL210009962-1a_HVCLLDSX2_L3_1_s_dedup.bam_peak_833	108	.	274106	12276	108689	179	1
chr2L	11445355	11446649	Gaf_Gaf_4_i9_EKDL210009962-1a_HVCLLDSX2_L3_1_s_dedup.bam_peak_834	9266	.	298823	930933	926651	631	4
chr2L	11447239	11448273	Gaf_Gaf_4_i9_EKDL210009962-1a_HVCLLDSX2_L3_1_s_dedup.bam_peak_835	6657	.	248798	669286	665.7	591	4
chr2L	11491280	11491574	Gaf_Gaf_4_i9_EKDL210009962-1a_HVCLLDSX2_L3_1_s_dedup.bam_peak_836	110	.	31296	124732	11063	154	1
chr2L	11504926	11505389	Gaf_Gaf_4_i9_EKDL210009962-1a_HVCLLDSX2_L3_1_s_dedup.bam_peak_837	253	.	38999	269543	253459	186	2
chr2L	11516311	11517533	Gaf_Gaf_4_i9_EKDL210009962-1a_HVCLLDSX2_L3_1_s_dedup.bam_peak_838	2360	.	146774	238579	236084	668	4
chr2L	11803215	11809495	Gaf_Gaf_4_i9_EKDL210009962-1a_HVCLLDSX2_L3_1_s_dedup.bam_peak_840	8525	.	29494	856684	852596	4299	4
chr2L	11813515	11814046	Gaf_Gaf_4_i9_EKDL210009962-1a_HVCLLDSX2_L3_1_s_dedup.bam_peak_841	136	.	31345	151416	136853	418	1
chr2L	11829121	11829399	Gaf_Gaf_4_i9_EKDL210009962-1a_HVCLLDSX2_L3_1_s_dedup.bam_peak_842	128	.	318768	142452	128023	134	1
chr2L	11870806	11871617	Gaf_Gaf_4_i9_EKDL210009962-1a_HVCLLDSX2_L3_1_s_dedup.bam_peak_843	305	.	437854	321947	305365	310	2
chr2L	11878597	11879569	Gaf_Gaf_4_i9_EKDL210009962-1a_HVCLLDSX2_L3_1_s_dedup.bam_peak_845	330	.	484911	347256	330459	650	2
chr2L	11952434	11952761	Gaf_Gaf_4_i9_EKDL210009962-1a_HVCLLDSX2_L3_1_s_dedup.bam_peak_847	111	.	294988	125969	111842	168	1
chr2L	11959425	11960523	Gaf_Gaf_4_i9_EKDL210009962-1a_HVCLLDSX2_L3_1_s_dedup.bam_peak_848	162	.	315927	177682	162721	447	1
chr2L	11962356	11963665	Gaf_Gaf_4_i9_EKDL210009962-1a_HVCLLDSX2_L3_1_s_dedup.bam_peak_849	703	.	718688	722394	703242	432	3
chr2L	11965019	11969759	Gaf_Gaf_4_i9_EKDL210009962-1a_HVCLLDSX2_L3_1_s_dedup.bam_peak_850	3559	.	178831	358799	355982	3727	4
chr2L	11970340	11971976	Gaf_Gaf_4_i9_EKDL210009962-1a_HVCLLDSX2_L3_1_s_dedup.bam_peak_851	2596	.	153366	262215	259653	1038	4
chr2L	11987764	11988514	Gaf_Gaf_4_i9_EKDL210009962-1a_HVCLLDSX2_L3_1_s_dedup.bam_peak_852	227	.	402833	243271	227466	411	2
chr2L	11989374	11990208	Gaf_Gaf_4_i9_EKDL210009962-1a_HVCLLDSX2_L3_1_s_dedup.bam_peak_853	237	.	418205	253622	237702	321	2
chr2L	12003046	12007806	Gaf_Gaf_4_i9_EKDL210009962-1a_HVCLLDSX2_L3_1_s_dedup.bam_peak_854	3395	.	146247	342331	339559	2927	4
chr2L	12009705	12012947	Gaf_Gaf_4_i9_EKDL210009962-1a_HVCLLDSX2_L3_1_s_dedup.bam_peak_855	2496	.	136014	252185	249651	1540	4
chr2L	12013272	12014277	Gaf_Gaf_4_i9_EKDL210009962-1a_HVCLLDSX2_L3_1_s_dedup.bam_peak_856	2257	.	133894	228217	225.75	361	4
chr2L	12027375	12028121	Gaf_Gaf_4_i9_EKDL210009962-1a_HVCLLDSX2_L3_1_s_dedup.bam_peak_858	233	.	388162	249277	233406	362	2
chr2L	12038110	12038765	Gaf_Gaf_4_i9_EKDL210009962-1a_HVCLLDSX2_L3_1_s_dedup.bam_peak_859	252	.	422249	268147	252077	191	2
chr2L	12040262	12040889	Gaf_Gaf_4_i9_EKDL210009962-1a_HVCLLDSX2_L3_1_s_dedup.bam_peak_860	213	.	386584	229384	213737	258	2
chr2L	12043972	12046774	Gaf_Gaf_4_i9_EKDL210009962-1a_HVCLLDSX2_L3_1_s_dedup.bam_peak_861	2795	.	139885	282145	279529	974	4
chr2L	12055148	12056882	Gaf_Gaf_4_i9_EKDL210009962-1a_HVCLLDSX2_L3_1_s_dedup.bam_peak_862	5306	.	239432	533.91	530658	994	4
chr2L	12062916	12063729	Gaf_Gaf_4_i9_EKDL210009962-1a_HVCLLDSX2_L3_1_s_dedup.bam_peak_863	123	.	314089	13758	123237	116	1
chr2L	12065267	12067308	Gaf_Gaf_4_i9_EKDL210009962-1a_HVCLLDSX2_L3_1_s_dedup.bam_peak_864	1373	.	102087	139568	137377	646	4
chr2L	12085717	12086202	Gaf_Gaf_4_i9_EKDL210009962-1a_HVCLLDSX2_L3_1_s_dedup.bam_peak_866	142	.	321502	156736	142082	232	1
chr2L	12103707	12104133	Gaf_Gaf_4_i9_EKDL210009962-1a_HVCLLDSX2_L3_1_s_dedup.bam_peak_868	275	.	407563	291981	275675	199	2
chr2L	12108833	12109120	Gaf_Gaf_4_i9_EKDL210009962-1a_HVCLLDSX2_L3_1_s_dedup.bam_peak_869	282	.	428107	299235	282863	147	2
chr2L	12112590	12114779	Gaf_Gaf_4_i9_EKDL210009962-1a_HVCLLDSX2_L3_1_s_dedup.bam_peak_870	1105	.	998512	112615	110523	591	3
chr2L	12133107	12134713	Gaf_Gaf_4_i9_EKDL210009962-1a_HVCLLDSX2_L3_1_s_dedup.bam_peak_874	2249	.	161043	227.46	224995	893	4
chr2L	12207752	12208222	Gaf_Gaf_4_i9_EKDL210009962-1a_HVCLLDSX2_L3_1_s_dedup.bam_peak_875	375	.	498934	392337	375183	193	3
chr2L	12364497	12364930	Gaf_Gaf_4_i9_EKDL210009962-1a_HVCLLDSX2_L3_1_s_dedup.bam_peak_876	118	.	309868	133047	118783	204	1
chr2L	12365617	12366642	Gaf_Gaf_4_i9_EKDL210009962-1a_HVCLLDSX2_L3_1_s_dedup.bam_peak_877	2012	.	138394	203681	201285	551	4
chr2L	12404092	12404930	Gaf_Gaf_4_i9_EKDL210009962-1a_HVCLLDSX2_L3_1_s_dedup.bam_peak_878	170	.	348699	185954	170862	592	1
chr2L	12421500	12421987	Gaf_Gaf_4_i9_EKDL210009962-1a_HVCLLDSX2_L3_1_s_dedup.bam_peak_879	136	.	319827	151454	136883	348	1
chr2L	12423464	12425004	Gaf_Gaf_4_i9_EKDL210009962-1a_HVCLLDSX2_L3_1_s_dedup.bam_peak_880	793	.	745682	812778	793189	555	3
chr2L	12433584	12435118	Gaf_Gaf_4_i9_EKDL210009962-1a_HVCLLDSX2_L3_1_s_dedup.bam_peak_881	751	.	742803	770719	751328	1044	3
chr2L	12435910	12437019	Gaf_Gaf_4_i9_EKDL210009962-1a_HVCLLDSX2_L3_1_s_dedup.bam_peak_882	244	.	434045	260982	244985	692	2
chr2L	12457274	12457849	Gaf_Gaf_4_i9_EKDL210009962-1a_HVCLLDSX2_L3_1_s_dedup.bam_peak_884	201	.	365241	216881	201386	190	2
chr2L	12459441	12461948	Gaf_Gaf_4_i9_EKDL210009962-1a_HVCLLDSX2_L3_1_s_dedup.bam_peak_885	2372	.	134591	239794	237295	1997	4
chr2L	12480576	12481585	Gaf_Gaf_4_i9_EKDL210009962-1a_HVCLLDSX2_L3_1_s_dedup.bam_peak_886	654	.	652101	672923	654031	414	3
chr2L	12482329	12485006	Gaf_Gaf_4_i9_EKDL210009962-1a_HVCLLDSX2_L3_1_s_dedup.bam_peak_887	7606	.	262901	764521	760682	1073	4
chr2L	12504388	12505614	Gaf_Gaf_4_i9_EKDL210009962-1a_HVCLLDSX2_L3_1_s_dedup.bam_peak_889	1449	.	112694	147191	144975	635	4
chr2L	12506776	12508534	Gaf_Gaf_4_i9_EKDL210009962-1a_HVCLLDSX2_L3_1_s_dedup.bam_peak_890	1790	.	11078	181384	179055	1115	4
chr2L	12513242	12515664	Gaf_Gaf_4_i9_EKDL210009962-1a_HVCLLDSX2_L3_1_s_dedup.bam_peak_891	2741	.	167208	276765	274164	900	4
chr2L	12520143	12521383	Gaf_Gaf_4_i9_EKDL210009962-1a_HVCLLDSX2_L3_1_s_dedup.bam_peak_892	581	.	64473	600125	581631	354	3
chr2L	12529474	12530740	Gaf_Gaf_4_i9_EKDL210009962-1a_HVCLLDSX2_L3_1_s_dedup.bam_peak_894	660	.	682575	679711	660783	259	3
chr2L	12542734	12546847	Gaf_Gaf_4_i9_EKDL210009962-1a_HVCLLDSX2_L3_1_s_dedup.bam_peak_895	5703	.	204865	573668	570316	3473	4
chr2L	12578075	12578690	Gaf_Gaf_4_i9_EKDL210009962-1a_HVCLLDSX2_L3_1_s_dedup.bam_peak_896	211	.	356344	227307	211685	402	2
chr2L	12586642	12587801	Gaf_Gaf_4_i9_EKDL210009962-1a_HVCLLDSX2_L3_1_s_dedup.bam_peak_897	4974	.	208631	500644	497479	682	4
chr2L	12597485	12598703	Gaf_Gaf_4_i9_EKDL210009962-1a_HVCLLDSX2_L3_1_s_dedup.bam_peak_899	707	.	688339	726366	707193	362	3
chr2L	12601669	12602571	Gaf_Gaf_4_i9_EKDL210009962-1a_HVCLLDSX2_L3_1_s_dedup.bam_peak_900	427	.	554781	445117	42758	277	3
chr2L	12617671	12618951	Gaf_Gaf_4_i9_EKDL210009962-1a_HVCLLDSX2_L3_1_s_dedup.bam_peak_901	5272	.	246999	530542	527298	529	4
chr2L	12655470	12656285	Gaf_Gaf_4_i9_EKDL210009962-1a_HVCLLDSX2_L3_1_s_dedup.bam_peak_903	2210	.	124939	223533	221079	455	4
chr2L	12657462	12658098	Gaf_Gaf_4_i9_EKDL210009962-1a_HVCLLDSX2_L3_1_s_dedup.bam_peak_904	112	.	286973	126322	112186	65	1
chr2L	12692531	12693197	Gaf_Gaf_4_i9_EKDL210009962-1a_HVCLLDSX2_L3_1_s_dedup.bam_peak_906	119	.	293049	133953	119676	268	1
chr2L	12695045	12695424	Gaf_Gaf_4_i9_EKDL210009962-1a_HVCLLDSX2_L3_1_s_dedup.bam_peak_907	151	.	336684	166579	15178	82	1
chr2L	12704431	12704948	Gaf_Gaf_4_i9_EKDL210009962-1a_HVCLLDSX2_L3_1_s_dedup.bam_peak_908	174	.	35448	189823	174677	110	1
chr2L	12822347	12825108	Gaf_Gaf_4_i9_EKDL210009962-1a_HVCLLDSX2_L3_1_s_dedup.bam_peak_910	1655	.	106903	167878	165593	1917	4
chr2L	12828929	12830158	Gaf_Gaf_4_i9_EKDL210009962-1a_HVCLLDSX2_L3_1_s_dedup.bam_peak_911	300	.	409768	316629	300094	834	2
chr2L	12838693	12839201	Gaf_Gaf_4_i9_EKDL210009962-1a_HVCLLDSX2_L3_1_s_dedup.bam_peak_913	168	.	342384	183981	168913	246	1
chr2L	12840530	12842997	Gaf_Gaf_4_i9_EKDL210009962-1a_HVCLLDSX2_L3_1_s_dedup.bam_peak_914	659	.	610088	678736	659814	1539	3
chr2L	12852750	12853226	Gaf_Gaf_4_i9_EKDL210009962-1a_HVCLLDSX2_L3_1_s_dedup.bam_peak_915	130	.	313291	145223	130758	268	1
chr2L	12854253	12855081	Gaf_Gaf_4_i9_EKDL210009962-1a_HVCLLDSX2_L3_1_s_dedup.bam_peak_916	942	.	911636	962293	942041	494	3
chr2L	12973793	12975711	Gaf_Gaf_4_i9_EKDL210009962-1a_HVCLLDSX2_L3_1_s_dedup.bam_peak_917	3542	.	195375	357071	354258	934	4
chr2L	13000186	13000619	Gaf_Gaf_4_i9_EKDL210009962-1a_HVCLLDSX2_L3_1_s_dedup.bam_peak_919	173	.	376158	188479	173357	270	1
chr2L	13018733	13019306	Gaf_Gaf_4_i9_EKDL210009962-1a_HVCLLDSX2_L3_1_s_dedup.bam_peak_921	155	.	343265	17077	155901	318	1
chr2L	13035791	13036434	Gaf_Gaf_4_i9_EKDL210009962-1a_HVCLLDSX2_L3_1_s_dedup.bam_peak_922	373	.	542943	390611	373473	249	2
chr2L	13043939	13044544	Gaf_Gaf_4_i9_EKDL210009962-1a_HVCLLDSX2_L3_1_s_dedup.bam_peak_923	1814	.	113192	183794	181458	293	4
chr2L	13059683	13060884	Gaf_Gaf_4_i9_EKDL210009962-1a_HVCLLDSX2_L3_1_s_dedup.bam_peak_924	5473	.	236026	550621	547328	705	4
chr2L	13062075	13063818	Gaf_Gaf_4_i9_EKDL210009962-1a_HVCLLDSX2_L3_1_s_dedup.bam_peak_925	250	.	373846	266675	250621	1228	2
chr2L	13092653	13093661	Gaf_Gaf_4_i9_EKDL210009962-1a_HVCLLDSX2_L3_1_s_dedup.bam_peak_926	185	.	371625	201084	185789	277	1
chr2L	13098038	13098655	Gaf_Gaf_4_i9_EKDL210009962-1a_HVCLLDSX2_L3_1_s_dedup.bam_peak_927	627	.	687046	645912	627167	354	3
chr2L	13102238	13102821	Gaf_Gaf_4_i9_EKDL210009962-1a_HVCLLDSX2_L3_1_s_dedup.bam_peak_928	301	.	448744	317758	301211	426	2
chr2L	13113254	13114150	Gaf_Gaf_4_i9_EKDL210009962-1a_HVCLLDSX2_L3_1_s_dedup.bam_peak_929	1040	.	943806	106149	104083	264	3
chr2L	13154533	13154814	Gaf_Gaf_4_i9_EKDL210009962-1a_HVCLLDSX2_L3_1_s_dedup.bam_peak_931	196	.	362245	21224	196802	150	2
chr2L	13165175	13166179	Gaf_Gaf_4_i9_EKDL210009962-1a_HVCLLDSX2_L3_1_s_dedup.bam_peak_932	690	.	70238	709555	690469	553	3
chr2L	13191309	13192388	Gaf_Gaf_4_i9_EKDL210009962-1a_HVCLLDSX2_L3_1_s_dedup.bam_peak_933	211	.	352853	226907	211291	130	2
chr2L	13203330	13204276	Gaf_Gaf_4_i9_EKDL210009962-1a_HVCLLDSX2_L3_1_s_dedup.bam_peak_934	267	.	4444	283231	267012	567	2
chr2L	13289998	13291240	Gaf_Gaf_4_i9_EKDL210009962-1a_HVCLLDSX2_L3_1_s_dedup.bam_peak_937	705	.	728388	725036	705871	482	3
chr2L	13295915	13296908	Gaf_Gaf_4_i9_EKDL210009962-1a_HVCLLDSX2_L3_1_s_dedup.bam_peak_939	178	.	363569	19335	178169	579	1
chr2L	13331232	13332326	Gaf_Gaf_4_i9_EKDL210009962-1a_HVCLLDSX2_L3_1_s_dedup.bam_peak_940	133	.	285374	148142	133616	108	1
chr2L	13349431	13349711	Gaf_Gaf_4_i9_EKDL210009962-1a_HVCLLDSX2_L3_1_s_dedup.bam_peak_941	190	.	379073	205882	190526	158	1
chr2L	13362676	13363424	Gaf_Gaf_4_i9_EKDL210009962-1a_HVCLLDSX2_L3_1_s_dedup.bam_peak_942	332	.	473515	349139	332327	334	2
chr2L	13365970	13366421	Gaf_Gaf_4_i9_EKDL210009962-1a_HVCLLDSX2_L3_1_s_dedup.bam_peak_943	148	.	313648	163735	148961	360	1
chr2L	13373602	13374463	Gaf_Gaf_4_i9_EKDL210009962-1a_HVCLLDSX2_L3_1_s_dedup.bam_peak_944	203	.	375922	219371	203847	401	2
chr2L	13378264	13379123	Gaf_Gaf_4_i9_EKDL210009962-1a_HVCLLDSX2_L3_1_s_dedup.bam_peak_945	348	.	491563	36584	348891	470	2
chr2L	13512502	13514938	Gaf_Gaf_4_i9_EKDL210009962-1a_HVCLLDSX2_L3_1_s_dedup.bam_peak_949	4995	.	254291	502738	499567	760	4
chr2L	13517299	13517721	Gaf_Gaf_4_i9_EKDL210009962-1a_HVCLLDSX2_L3_1_s_dedup.bam_peak_950	129	.	320493	143492	129047	163	1
chr2L	13536063	13536824	Gaf_Gaf_4_i9_EKDL210009962-1a_HVCLLDSX2_L3_1_s_dedup.bam_peak_952	199	.	398543	215384	199909	519	2
chr2L	13547759	13551070	Gaf_Gaf_4_i9_EKDL210009962-1a_HVCLLDSX2_L3_1_s_dedup.bam_peak_953	4316	.	22794	434.65	431649	2894	4
chr2L	13552471	13553034	Gaf_Gaf_4_i9_EKDL210009962-1a_HVCLLDSX2_L3_1_s_dedup.bam_peak_954	187	.	370201	202698	187384	214	1
chr2L	13570295	13572051	Gaf_Gaf_4_i9_EKDL210009962-1a_HVCLLDSX2_L3_1_s_dedup.bam_peak_956	493	.	512901	511443	493477	816	3
chr2L	13664889	13667033	Gaf_Gaf_4_i9_EKDL210009962-1a_HVCLLDSX2_L3_1_s_dedup.bam_peak_957	3685	.	174754	371354	368504	1138	4
chr2L	13776910	13777599	Gaf_Gaf_4_i9_EKDL210009962-1a_HVCLLDSX2_L3_1_s_dedup.bam_peak_958	357	.	498789	374615	357598	449	2
chr2L	13780193	13780868	Gaf_Gaf_4_i9_EKDL210009962-1a_HVCLLDSX2_L3_1_s_dedup.bam_peak_959	300	.	452347	317228	300691	217	2
chr2L	13803759	13805258	Gaf_Gaf_4_i9_EKDL210009962-1a_HVCLLDSX2_L3_1_s_dedup.bam_peak_960	117	.	310929	131666	11743	1104	1
chr2L	13834840	13835595	Gaf_Gaf_4_i9_EKDL210009962-1a_HVCLLDSX2_L3_1_s_dedup.bam_peak_962	177	.	348803	193078	177898	315	1
chr2L	13837193	13837889	Gaf_Gaf_4_i9_EKDL210009962-1a_HVCLLDSX2_L3_1_s_dedup.bam_peak_963	465	.	530363	483084	465295	527	3
chr2L	13877560	13879462	Gaf_Gaf_4_i9_EKDL210009962-1a_HVCLLDSX2_L3_1_s_dedup.bam_peak_964	932	.	767123	952249	93204	841	3
chr2L	13904219	13905005	Gaf_Gaf_4_i9_EKDL210009962-1a_HVCLLDSX2_L3_1_s_dedup.bam_peak_965	304	.	404922	320878	304303	344	2
chr2L	13934658	13935191	Gaf_Gaf_4_i9_EKDL210009962-1a_HVCLLDSX2_L3_1_s_dedup.bam_peak_966	190	.	349852	205608	190255	152	1
chr2L	13955708	13956346	Gaf_Gaf_4_i9_EKDL210009962-1a_HVCLLDSX2_L3_1_s_dedup.bam_peak_967	178	.	367393	193306	178125	265	1
chr2L	14019870	14025954	Gaf_Gaf_4_i9_EKDL210009962-1a_HVCLLDSX2_L3_1_s_dedup.bam_peak_969	4405	.	232758	443528	440507	4244	4
chr2L	14133817	14134356	Gaf_Gaf_4_i9_EKDL210009962-1a_HVCLLDSX2_L3_1_s_dedup.bam_peak_971	156	.	351182	171007	156135	139	1
chr2L	14160747	14161427	Gaf_Gaf_4_i9_EKDL210009962-1a_HVCLLDSX2_L3_1_s_dedup.bam_peak_972	162	.	32142	177716	162749	511	1
chr2L	14166573	14167251	Gaf_Gaf_4_i9_EKDL210009962-1a_HVCLLDSX2_L3_1_s_dedup.bam_peak_973	121	.	296382	136172	121856	265	1
chr2L	14180496	14181449	Gaf_Gaf_4_i9_EKDL210009962-1a_HVCLLDSX2_L3_1_s_dedup.bam_peak_975	1398	.	104163	142003	139804	407	4
chr2L	14182813	14183539	Gaf_Gaf_4_i9_EKDL210009962-1a_HVCLLDSX2_L3_1_s_dedup.bam_peak_976	493	.	573854	511016	493052	404	3
chr2L	14207309	14208010	Gaf_Gaf_4_i9_EKDL210009962-1a_HVCLLDSX2_L3_1_s_dedup.bam_peak_978	150	.	337476	164834	15005	387	1
chr2L	14225992	14227085	Gaf_Gaf_4_i9_EKDL210009962-1a_HVCLLDSX2_L3_1_s_dedup.bam_peak_979	1586	.	113324	160869	158607	543	4
chr2L	14233788	14234960	Gaf_Gaf_4_i9_EKDL210009962-1a_HVCLLDSX2_L3_1_s_dedup.bam_peak_980	376	.	491671	393699	376535	520	3
chr2L	14252539	14253347	Gaf_Gaf_4_i9_EKDL210009962-1a_HVCLLDSX2_L3_1_s_dedup.bam_peak_981	197	.	370964	213373	197923	446	2
chr2L	14297527	14298115	Gaf_Gaf_4_i9_EKDL210009962-1a_HVCLLDSX2_L3_1_s_dedup.bam_peak_984	252	.	398777	26823	252159	322	2
chr2L	14334223	14334589	Gaf_Gaf_4_i9_EKDL210009962-1a_HVCLLDSX2_L3_1_s_dedup.bam_peak_986	102	.	288718	116694	10274	93	1
chr2L	14355086	14355722	Gaf_Gaf_4_i9_EKDL210009962-1a_HVCLLDSX2_L3_1_s_dedup.bam_peak_987	2327	.	149142	235272	232786	217	4
chr2L	14365863	14367509	Gaf_Gaf_4_i9_EKDL210009962-1a_HVCLLDSX2_L3_1_s_dedup.bam_peak_988	423	.	51539	441128	42362	543	3
chr2L	14369705	14370664	Gaf_Gaf_4_i9_EKDL210009962-1a_HVCLLDSX2_L3_1_s_dedup.bam_peak_989	374	.	522249	391465	374318	403	2
chr2L	14386403	14387237	Gaf_Gaf_4_i9_EKDL210009962-1a_HVCLLDSX2_L3_1_s_dedup.bam_peak_991	203	.	39111	21894	203421	254	2
chr2L	14405957	14406563	Gaf_Gaf_4_i9_EKDL210009962-1a_HVCLLDSX2_L3_1_s_dedup.bam_peak_992	179	.	362049	194832	17962	312	1
chr2L	14408565	14410864	Gaf_Gaf_4_i9_EKDL210009962-1a_HVCLLDSX2_L3_1_s_dedup.bam_peak_993	3958	.	176179	398796	395879	1158	4
chr2L	14418689	14419276	Gaf_Gaf_4_i9_EKDL210009962-1a_HVCLLDSX2_L3_1_s_dedup.bam_peak_994	310	.	42856	326648	310023	399	2
chr2L	14426221	14426997	Gaf_Gaf_4_i9_EKDL210009962-1a_HVCLLDSX2_L3_1_s_dedup.bam_peak_995	185	.	356851	201085	185789	416	1
chr2L	14431335	14431739	Gaf_Gaf_4_i9_EKDL210009962-1a_HVCLLDSX2_L3_1_s_dedup.bam_peak_996	155	.	346581	170533	155666	241	1
chr2L	14469706	14470175	Gaf_Gaf_4_i9_EKDL210009962-1a_HVCLLDSX2_L3_1_s_dedup.bam_peak_998	147	.	348277	16219	147442	274	1
chr2L	14471771	14472843	Gaf_Gaf_4_i9_EKDL210009962-1a_HVCLLDSX2_L3_1_s_dedup.bam_peak_999	159	.	352812	174384	159453	986	1
chr2L	14483018	14483722	Gaf_Gaf_4_i9_EKDL210009962-1a_HVCLLDSX2_L3_1_s_dedup.bam_peak_1000	265	.	398561	281916	26571	308	2
chr2L	14489875	14491325	Gaf_Gaf_4_i9_EKDL210009962-1a_HVCLLDSX2_L3_1_s_dedup.bam_peak_1001	8143	.	290783	818308	814326	740	4
chr2L	14499329	14500130	Gaf_Gaf_4_i9_EKDL210009962-1a_HVCLLDSX2_L3_1_s_dedup.bam_peak_1002	136	.	316566	151423	136858	604	1
chr2L	14502541	14503248	Gaf_Gaf_4_i9_EKDL210009962-1a_HVCLLDSX2_L3_1_s_dedup.bam_peak_1003	257	.	421427	273485	257361	434	2
chr2L	14506758	14507505	Gaf_Gaf_4_i9_EKDL210009962-1a_HVCLLDSX2_L3_1_s_dedup.bam_peak_1004	198	.	379802	214203	198744	352	2
chr2L	14507901	14509288	Gaf_Gaf_4_i9_EKDL210009962-1a_HVCLLDSX2_L3_1_s_dedup.bam_peak_1005	208	.	371653	224043	208461	1005	2
chr2L	14510573	14511850	Gaf_Gaf_4_i9_EKDL210009962-1a_HVCLLDSX2_L3_1_s_dedup.bam_peak_1006	123	.	283103	13768	123333	841	1
chr2L	14513490	14514528	Gaf_Gaf_4_i9_EKDL210009962-1a_HVCLLDSX2_L3_1_s_dedup.bam_peak_1007	390	.	479988	408154	390881	751	3
chr2L	14518990	14519977	Gaf_Gaf_4_i9_EKDL210009962-1a_HVCLLDSX2_L3_1_s_dedup.bam_peak_1009	358	.	464616	375274	358252	412	2
chr2L	14531282	14531956	Gaf_Gaf_4_i9_EKDL210009962-1a_HVCLLDSX2_L3_1_s_dedup.bam_peak_1010	157	.	32294	172503	157609	446	1
chr2L	14540286	14540736	Gaf_Gaf_4_i9_EKDL210009962-1a_HVCLLDSX2_L3_1_s_dedup.bam_peak_1012	106	.	286879	120932	106898	192	1
chr2L	14550870	14551648	Gaf_Gaf_4_i9_EKDL210009962-1a_HVCLLDSX2_L3_1_s_dedup.bam_peak_1013	128	.	293024	143109	128669	517	1
chr2L	14552206	14553052	Gaf_Gaf_4_i9_EKDL210009962-1a_HVCLLDSX2_L3_1_s_dedup.bam_peak_1014	373	.	45953	390503	373365	627	2
chr2L	14553941	14554442	Gaf_Gaf_4_i9_EKDL210009962-1a_HVCLLDSX2_L3_1_s_dedup.bam_peak_1015	168	.	307753	183142	168095	91	1
chr2L	14557346	14558366	Gaf_Gaf_4_i9_EKDL210009962-1a_HVCLLDSX2_L3_1_s_dedup.bam_peak_1016	405	.	529431	422625	405247	527	3
chr2L	14559944	14561168	Gaf_Gaf_4_i9_EKDL210009962-1a_HVCLLDSX2_L3_1_s_dedup.bam_peak_1017	710	.	74074	729498	710309	570	3
chr2L	14568618	14570188	Gaf_Gaf_4_i9_EKDL210009962-1a_HVCLLDSX2_L3_1_s_dedup.bam_peak_1018	328	.	468255	345218	328436	243	2
chr2L	14571477	14572160	Gaf_Gaf_4_i9_EKDL210009962-1a_HVCLLDSX2_L3_1_s_dedup.bam_peak_1019	228	.	395695	243878	228065	462	2
chr2L	14572686	14573860	Gaf_Gaf_4_i9_EKDL210009962-1a_HVCLLDSX2_L3_1_s_dedup.bam_peak_1020	463	.	56692	481681	463901	711	3
chr2L	14577496	14578383	Gaf_Gaf_4_i9_EKDL210009962-1a_HVCLLDSX2_L3_1_s_dedup.bam_peak_1021	213	.	402139	228791	21315	385	2
chr2L	14580633	14581420	Gaf_Gaf_4_i9_EKDL210009962-1a_HVCLLDSX2_L3_1_s_dedup.bam_peak_1022	391	.	535923	408585	391309	427	3
chr2L	14605762	14606593	Gaf_Gaf_4_i9_EKDL210009962-1a_HVCLLDSX2_L3_1_s_dedup.bam_peak_1025	162	.	32142	177716	162749	462	1
chr2L	14674378	14675388	Gaf_Gaf_4_i9_EKDL210009962-1a_HVCLLDSX2_L3_1_s_dedup.bam_peak_1027	629	.	638325	647957	629199	456	3
chr2L	14688663	14691231	Gaf_Gaf_4_i9_EKDL210009962-1a_HVCLLDSX2_L3_1_s_dedup.bam_peak_1028	2086	.	135025	211086	208668	862	4
chr2L	14994948	14996376	Gaf_Gaf_4_i9_EKDL210009962-1a_HVCLLDSX2_L3_1_s_dedup.bam_peak_1030	3860	.	231024	388951	386058	805	4
chr2L	14997195	14997888	Gaf_Gaf_4_i9_EKDL210009962-1a_HVCLLDSX2_L3_1_s_dedup.bam_peak_1031	355	.	482591	372877	355874	468	2
chr2L	14999493	14999792	Gaf_Gaf_4_i9_EKDL210009962-1a_HVCLLDSX2_L3_1_s_dedup.bam_peak_1032	107	.	293968	121646	107597	140	1
chr2L	15009740	15010192	Gaf_Gaf_4_i9_EKDL210009962-1a_HVCLLDSX2_L3_1_s_dedup.bam_peak_1033	116	.	313046	130869	11665	68	1
chr2L	15013416	15014094	Gaf_Gaf_4_i9_EKDL210009962-1a_HVCLLDSX2_L3_1_s_dedup.bam_peak_1034	336	.	509369	353518	336669	350	2
chr2L	15016895	15017312	Gaf_Gaf_4_i9_EKDL210009962-1a_HVCLLDSX2_L3_1_s_dedup.bam_peak_1035	102	.	279029	115994	102056	231	1
chr2L	15038597	15040061	Gaf_Gaf_4_i9_EKDL210009962-1a_HVCLLDSX2_L3_1_s_dedup.bam_peak_1036	361	.	518856	378084	36104	1042	2
chr2L	15056391	15058580	Gaf_Gaf_4_i9_EKDL210009962-1a_HVCLLDSX2_L3_1_s_dedup.bam_peak_1037	3373	.	164711	340152	337385	918	4
chr2L	15060466	15061160	Gaf_Gaf_4_i9_EKDL210009962-1a_HVCLLDSX2_L3_1_s_dedup.bam_peak_1038	133	.	331734	147993	133471	520	1
chr2L	15067563	15068287	Gaf_Gaf_4_i9_EKDL210009962-1a_HVCLLDSX2_L3_1_s_dedup.bam_peak_1039	288	.	447893	304503	288078	300	2
chr2L	15109016	15109472	Gaf_Gaf_4_i9_EKDL210009962-1a_HVCLLDSX2_L3_1_s_dedup.bam_peak_1040	423	.	529193	441087	423579	227	3
chr2L	15111109	15111761	Gaf_Gaf_4_i9_EKDL210009962-1a_HVCLLDSX2_L3_1_s_dedup.bam_peak_1041	757	.	791001	776693	757273	337	3
chr2L	15113477	15113755	Gaf_Gaf_4_i9_EKDL210009962-1a_HVCLLDSX2_L3_1_s_dedup.bam_peak_1042	210	.	390208	226471	21086	129	2
chr2L	15263765	15265298	Gaf_Gaf_4_i9_EKDL210009962-1a_HVCLLDSX2_L3_1_s_dedup.bam_peak_1044	1079	.	835693	110012	107931	967	3
chr2L	15271354	15272319	Gaf_Gaf_4_i9_EKDL210009962-1a_HVCLLDSX2_L3_1_s_dedup.bam_peak_1045	644	.	631176	663681	644839	496	3
chr2L	15280770	15281399	Gaf_Gaf_4_i9_EKDL210009962-1a_HVCLLDSX2_L3_1_s_dedup.bam_peak_1046	136	.	319827	151454	136883	360	1
chr2L	15304672	15305066	Gaf_Gaf_4_i9_EKDL210009962-1a_HVCLLDSX2_L3_1_s_dedup.bam_peak_1047	131	.	303089	14.64	131906	277	1
chr2L	15313638	15314103	Gaf_Gaf_4_i9_EKDL210009962-1a_HVCLLDSX2_L3_1_s_dedup.bam_peak_1048	292	.	445157	308825	292361	245	2
chr2L	15332291	15334286	Gaf_Gaf_4_i9_EKDL210009962-1a_HVCLLDSX2_L3_1_s_dedup.bam_peak_1049	2173	.	147143	219827	217384	1367	4
chr2L	15339259	15340106	Gaf_Gaf_4_i9_EKDL210009962-1a_HVCLLDSX2_L3_1_s_dedup.bam_peak_1050	236	.	381336	252036	236135	580	2
chr2L	15363422	15363925	Gaf_Gaf_4_i9_EKDL210009962-1a_HVCLLDSX2_L3_1_s_dedup.bam_peak_1051	107	.	284516	121205	107164	307	1
chr2L	15368129	15369436	Gaf_Gaf_4_i9_EKDL210009962-1a_HVCLLDSX2_L3_1_s_dedup.bam_peak_1052	477	.	531415	495204	477337	895	3
chr2L	15385185	15389729	Gaf_Gaf_4_i9_EKDL210009962-1a_HVCLLDSX2_L3_1_s_dedup.bam_peak_1054	1593	.	104388	161617	159352	1008	4
chr2L	15396690	15397667	Gaf_Gaf_4_i9_EKDL210009962-1a_HVCLLDSX2_L3_1_s_dedup.bam_peak_1055	117	.	304012	131499	117265	870	1
chr2L	15407908	15408307	Gaf_Gaf_4_i9_EKDL210009962-1a_HVCLLDSX2_L3_1_s_dedup.bam_peak_1057	103	.	275536	117105	10314	112	1
chr2L	15413269	15414544	Gaf_Gaf_4_i9_EKDL210009962-1a_HVCLLDSX2_L3_1_s_dedup.bam_peak_1058	233	.	391262	248876	23301	569	2
chr2L	15425350	15426883	Gaf_Gaf_4_i9_EKDL210009962-1a_HVCLLDSX2_L3_1_s_dedup.bam_peak_1060	6247	.	296729	628285	624799	627	4
chr2L	15458545	15459688	Gaf_Gaf_4_i9_EKDL210009962-1a_HVCLLDSX2_L3_1_s_dedup.bam_peak_1062	161	.	348808	176619	161668	134	1
chr2L	15463887	15464240	Gaf_Gaf_4_i9_EKDL210009962-1a_HVCLLDSX2_L3_1_s_dedup.bam_peak_1064	111	.	291825	125837	111712	140	1
chr2L	15491891	15492418	Gaf_Gaf_4_i9_EKDL210009962-1a_HVCLLDSX2_L3_1_s_dedup.bam_peak_1067	257	.	42981	273353	257233	359	2
chr2L	15498822	15500421	Gaf_Gaf_4_i9_EKDL210009962-1a_HVCLLDSX2_L3_1_s_dedup.bam_peak_1069	4317	.	197352	434736	431735	444	4
chr2L	15742846	15748579	Gaf_Gaf_4_i9_EKDL210009962-1a_HVCLLDSX2_L3_1_s_dedup.bam_peak_1070	4518	.	247605	454918	451868	5147	4
chr2L	15750518	15751126	Gaf_Gaf_4_i9_EKDL210009962-1a_HVCLLDSX2_L3_1_s_dedup.bam_peak_1071	640	.	680266	659342	640526	400	3
chr2L	15761423	15762799	Gaf_Gaf_4_i9_EKDL210009962-1a_HVCLLDSX2_L3_1_s_dedup.bam_peak_1072	1089	.	864482	111016	108.93	871	3
chr2L	15910912	15912454	Gaf_Gaf_4_i9_EKDL210009962-1a_HVCLLDSX2_L3_1_s_dedup.bam_peak_1073	2650	.	127379	267656	265.08	831	4
chr2L	16148060	16148585	Gaf_Gaf_4_i9_EKDL210009962-1a_HVCLLDSX2_L3_1_s_dedup.bam_peak_1076	137	.	32065	151981	137392	288	1
chr2L	16255423	16255988	Gaf_Gaf_4_i9_EKDL210009962-1a_HVCLLDSX2_L3_1_s_dedup.bam_peak_1077	172	.	351189	187625	17252	297	1
chr2L	16257083	16258220	Gaf_Gaf_4_i9_EKDL210009962-1a_HVCLLDSX2_L3_1_s_dedup.bam_peak_1078	292	.	468612	309087	292621	391	2
chr2L	16261309	16262417	Gaf_Gaf_4_i9_EKDL210009962-1a_HVCLLDSX2_L3_1_s_dedup.bam_peak_1079	178	.	337504	194107	178906	651	1
chr2L	16266798	16270740	Gaf_Gaf_4_i9_EKDL210009962-1a_HVCLLDSX2_L3_1_s_dedup.bam_peak_1080	6235	.	290555	627034	623552	2598	4
chr2L	16271016	16272054	Gaf_Gaf_4_i9_EKDL210009962-1a_HVCLLDSX2_L3_1_s_dedup.bam_peak_1081	255	.	39919	271323	255221	492	2
chr2L	16276442	16277209	Gaf_Gaf_4_i9_EKDL210009962-1a_HVCLLDSX2_L3_1_s_dedup.bam_peak_1084	201	.	396495	216883	201389	602	2
chr2L	16278027	16279035	Gaf_Gaf_4_i9_EKDL210009962-1a_HVCLLDSX2_L3_1_s_dedup.bam_peak_1085	202	.	40348	218398	202885	226	2
chr2L	16279737	16280347	Gaf_Gaf_4_i9_EKDL210009962-1a_HVCLLDSX2_L3_1_s_dedup.bam_peak_1086	575	.	700558	594323	575864	434	3
chr2L	16281446	16282768	Gaf_Gaf_4_i9_EKDL210009962-1a_HVCLLDSX2_L3_1_s_dedup.bam_peak_1087	538	.	651794	556312	538069	817	3
chr2L	16283750	16288635	Gaf_Gaf_4_i9_EKDL210009962-1a_HVCLLDSX2_L3_1_s_dedup.bam_peak_1088	8185	.	304916	822.58	818587	1078	4
chr2L	16299284	16300238	Gaf_Gaf_4_i9_EKDL210009962-1a_HVCLLDSX2_L3_1_s_dedup.bam_peak_1089	933	.	876608	953392	933179	455	3
chr2L	16307111	16307634	Gaf_Gaf_4_i9_EKDL210009962-1a_HVCLLDSX2_L3_1_s_dedup.bam_peak_1091	166	.	346172	181924	166896	66	1
chr2L	16310467	16311003	Gaf_Gaf_4_i9_EKDL210009962-1a_HVCLLDSX2_L3_1_s_dedup.bam_peak_1092	118	.	280883	132611	118354	388	1
chr2L	16323403	16323879	Gaf_Gaf_4_i9_EKDL210009962-1a_HVCLLDSX2_L3_1_s_dedup.bam_peak_1093	131	.	320961	145875	131403	157	1
chr2L	16324559	16326317	Gaf_Gaf_4_i9_EKDL210009962-1a_HVCLLDSX2_L3_1_s_dedup.bam_peak_1094	2361	.	144248	238602	236106	1154	4
chr2L	16328824	16329258	Gaf_Gaf_4_i9_EKDL210009962-1a_HVCLLDSX2_L3_1_s_dedup.bam_peak_1095	152	.	33818	167536	152707	140	1
chr2L	16350230	16353424	Gaf_Gaf_4_i9_EKDL210009962-1a_HVCLLDSX2_L3_1_s_dedup.bam_peak_1096	784	.	77866	803668	78412	1019	3
chr2L	16356458	16356969	Gaf_Gaf_4_i9_EKDL210009962-1a_HVCLLDSX2_L3_1_s_dedup.bam_peak_1097	302	.	47369	31916	302601	393	2
chr2L	16413569	16414306	Gaf_Gaf_4_i9_EKDL210009962-1a_HVCLLDSX2_L3_1_s_dedup.bam_peak_1099	403	.	537052	420723	403359	307	3
chr2L	16422371	16423407	Gaf_Gaf_4_i9_EKDL210009962-1a_HVCLLDSX2_L3_1_s_dedup.bam_peak_1100	2133	.	140476	215.8	213369	448	4
chr2L	16441490	16442066	Gaf_Gaf_4_i9_EKDL210009962-1a_HVCLLDSX2_L3_1_s_dedup.bam_peak_1102	293	.	405751	310313	293837	351	2
chr2L	16485663	16487223	Gaf_Gaf_4_i9_EKDL210009962-1a_HVCLLDSX2_L3_1_s_dedup.bam_peak_1103	3169	.	945645	319662	316949	581	4
chr2L	16491042	16492885	Gaf_Gaf_4_i9_EKDL210009962-1a_HVCLLDSX2_L3_1_s_dedup.bam_peak_1104	672	.	65318	691765	672772	649	3
chr2L	16509958	16510729	Gaf_Gaf_4_i9_EKDL210009962-1a_HVCLLDSX2_L3_1_s_dedup.bam_peak_1105	101	.	28429	115807	101873	507	1
chr2L	16519540	16522649	Gaf_Gaf_4_i9_EKDL210009962-1a_HVCLLDSX2_L3_1_s_dedup.bam_peak_1106	3925	.	182387	395487	392578	931	4
chr2L	16524983	16528589	Gaf_Gaf_4_i9_EKDL210009962-1a_HVCLLDSX2_L3_1_s_dedup.bam_peak_1108	6431	.	256708	646658	643126	1223	4
chr2L	16532389	16537256	Gaf_Gaf_4_i9_EKDL210009962-1a_HVCLLDSX2_L3_1_s_dedup.bam_peak_1110	13937	.	450745	1400.7	1393.73	813	4
chr2L	16543530	16546293	Gaf_Gaf_4_i9_EKDL210009962-1a_HVCLLDSX2_L3_1_s_dedup.bam_peak_1111	938	.	847794	95856	938326	2287	3
chr2L	16547705	16548506	Gaf_Gaf_4_i9_EKDL210009962-1a_HVCLLDSX2_L3_1_s_dedup.bam_peak_1112	824	.	797756	844294	824558	488	3
chr2L	16570213	16570625	Gaf_Gaf_4_i9_EKDL210009962-1a_HVCLLDSX2_L3_1_s_dedup.bam_peak_1113	618	.	729254	637674	618973	167	3
chr2L	16587348	16589052	Gaf_Gaf_4_i9_EKDL210009962-1a_HVCLLDSX2_L3_1_s_dedup.bam_peak_1115	6235	.	262708	627051	623569	782	4
chr2L	16590431	16592441	Gaf_Gaf_4_i9_EKDL210009962-1a_HVCLLDSX2_L3_1_s_dedup.bam_peak_1116	490	.	620562	508213	490267	927	3
chr2L	16593673	16595254	Gaf_Gaf_4_i9_EKDL210009962-1a_HVCLLDSX2_L3_1_s_dedup.bam_peak_1117	572	.	622077	591058	572615	909	3
chr2L	16597357	16598991	Gaf_Gaf_4_i9_EKDL210009962-1a_HVCLLDSX2_L3_1_s_dedup.bam_peak_1118	3316	.	193443	334373	331622	624	4
chr2L	16599452	16602466	Gaf_Gaf_4_i9_EKDL210009962-1a_HVCLLDSX2_L3_1_s_dedup.bam_peak_1119	2658	.	144634	268442	265863	2210	4
chr2L	16619246	16620740	Gaf_Gaf_4_i9_EKDL210009962-1a_HVCLLDSX2_L3_1_s_dedup.bam_peak_1120	410	.	57551	427797	410383	1293	3
chr2L	16680025	16680803	Gaf_Gaf_4_i9_EKDL210009962-1a_HVCLLDSX2_L3_1_s_dedup.bam_peak_1122	776	.	608794	795801	776292	300	3
chr2L	16683440	16687518	Gaf_Gaf_4_i9_EKDL210009962-1a_HVCLLDSX2_L3_1_s_dedup.bam_peak_1123	3943	.	196904	397219	394306	1947	4
chr2L	16689540	16691100	Gaf_Gaf_4_i9_EKDL210009962-1a_HVCLLDSX2_L3_1_s_dedup.bam_peak_1124	1419	.	96009	144183	141976	547	4
chr2L	16715259	16717949	Gaf_Gaf_4_i9_EKDL210009962-1a_HVCLLDSX2_L3_1_s_dedup.bam_peak_1125	9185	.	407838	922786	918525	1095	4
chr2L	16719447	16721467	Gaf_Gaf_4_i9_EKDL210009962-1a_HVCLLDSX2_L3_1_s_dedup.bam_peak_1126	713	.	684247	73223	713027	662	3
chr2L	16727547	16728239	Gaf_Gaf_4_i9_EKDL210009962-1a_HVCLLDSX2_L3_1_s_dedup.bam_peak_1127	126	.	301086	141198	126795	127	1
chr2L	16729171	16730123	Gaf_Gaf_4_i9_EKDL210009962-1a_HVCLLDSX2_L3_1_s_dedup.bam_peak_1128	205	.	345491	220919	205375	376	2
chr2L	16742864	16743690	Gaf_Gaf_4_i9_EKDL210009962-1a_HVCLLDSX2_L3_1_s_dedup.bam_peak_1129	473	.	568812	491084	473244	690	3
chr2L	16806793	16807415	Gaf_Gaf_4_i9_EKDL210009962-1a_HVCLLDSX2_L3_1_s_dedup.bam_peak_1131	232	.	390471	248294	232433	459	2
chr2L	16815878	16817209	Gaf_Gaf_4_i9_EKDL210009962-1a_HVCLLDSX2_L3_1_s_dedup.bam_peak_1133	209	.	384034	224966	209374	694	2
chr2L	16824936	16825233	Gaf_Gaf_4_i9_EKDL210009962-1a_HVCLLDSX2_L3_1_s_dedup.bam_peak_1134	349	.	45004	366281	34933	150	2
chr2L	16827051	16827594	Gaf_Gaf_4_i9_EKDL210009962-1a_HVCLLDSX2_L3_1_s_dedup.bam_peak_1135	619	.	682788	638069	619367	151	3
chr2L	16842597	16843563	Gaf_Gaf_4_i9_EKDL210009962-1a_HVCLLDSX2_L3_1_s_dedup.bam_peak_1136	142	.	318272	156685	142037	490	1
chr2L	16852196	16852734	Gaf_Gaf_4_i9_EKDL210009962-1a_HVCLLDSX2_L3_1_s_dedup.bam_peak_1139	756	.	843819	775817	756403	180	3
chr2L	16857091	16860178	Gaf_Gaf_4_i9_EKDL210009962-1a_HVCLLDSX2_L3_1_s_dedup.bam_peak_1140	2827	.	186328	285365	282741	1053	4
chr2L	16879489	16879892	Gaf_Gaf_4_i9_EKDL210009962-1a_HVCLLDSX2_L3_1_s_dedup.bam_peak_1141	148	.	318848	16331	148541	101	1
chr2L	16880401	16882225	Gaf_Gaf_4_i9_EKDL210009962-1a_HVCLLDSX2_L3_1_s_dedup.bam_peak_1142	1608	.	122644	163.16	160891	753	4
chr2L	16887714	16889002	Gaf_Gaf_4_i9_EKDL210009962-1a_HVCLLDSX2_L3_1_s_dedup.bam_peak_1143	270	.	412371	287192	270934	956	2
chr2L	16972793	16973149	Gaf_Gaf_4_i9_EKDL210009962-1a_HVCLLDSX2_L3_1_s_dedup.bam_peak_1144	235	.	406129	251178	235286	172	2
chr2L	17102353	17103109	Gaf_Gaf_4_i9_EKDL210009962-1a_HVCLLDSX2_L3_1_s_dedup.bam_peak_1145	223	.	423178	239105	223346	304	2
chr2L	17237220	17237684	Gaf_Gaf_4_i9_EKDL210009962-1a_HVCLLDSX2_L3_1_s_dedup.bam_peak_1146	162	.	330536	177936	162959	263	1
chr2L	17243154	17243846	Gaf_Gaf_4_i9_EKDL210009962-1a_HVCLLDSX2_L3_1_s_dedup.bam_peak_1147	223	.	401485	239556	223791	297	2
chr2L	17263382	17263775	Gaf_Gaf_4_i9_EKDL210009962-1a_HVCLLDSX2_L3_1_s_dedup.bam_peak_1148	106	.	291989	12046	106437	172	1
chr2L	17267461	17268726	Gaf_Gaf_4_i9_EKDL210009962-1a_HVCLLDSX2_L3_1_s_dedup.bam_peak_1149	1423	.	102867	144596	142388	819	4
chr2L	17383431	17385320	Gaf_Gaf_4_i9_EKDL210009962-1a_HVCLLDSX2_L3_1_s_dedup.bam_peak_1150	630	.	691729	649411	630647	487	3
chr2L	17410075	17410842	Gaf_Gaf_4_i9_EKDL210009962-1a_HVCLLDSX2_L3_1_s_dedup.bam_peak_1151	220	.	384868	236175	220449	423	2
chr2L	17429465	17431878	Gaf_Gaf_4_i9_EKDL210009962-1a_HVCLLDSX2_L3_1_s_dedup.bam_peak_1153	2502	.	163706	252797	250262	1696	4
chr2L	17448595	17451300	Gaf_Gaf_4_i9_EKDL210009962-1a_HVCLLDSX2_L3_1_s_dedup.bam_peak_1154	1999	.	104367	202308	199916	1413	4
chr2L	17472683	17473657	Gaf_Gaf_4_i9_EKDL210009962-1a_HVCLLDSX2_L3_1_s_dedup.bam_peak_1156	244	.	369911	260758	244764	304	2
chr2L	17484071	17484538	Gaf_Gaf_4_i9_EKDL210009962-1a_HVCLLDSX2_L3_1_s_dedup.bam_peak_1157	122	.	289289	136829	122497	345	1
chr2L	17500724	17501088	Gaf_Gaf_4_i9_EKDL210009962-1a_HVCLLDSX2_L3_1_s_dedup.bam_peak_1159	145	.	324176	160617	145905	227	1
chr2L	17621150	17621791	Gaf_Gaf_4_i9_EKDL210009962-1a_HVCLLDSX2_L3_1_s_dedup.bam_peak_1161	361	.	477441	379019	361968	361	2
chr2L	17702156	17703009	Gaf_Gaf_4_i9_EKDL210009962-1a_HVCLLDSX2_L3_1_s_dedup.bam_peak_1162	3036	.	160732	306323	303644	408	4
chr2L	17715539	17716012	Gaf_Gaf_4_i9_EKDL210009962-1a_HVCLLDSX2_L3_1_s_dedup.bam_peak_1163	885	.	79568	905298	885288	261	3
chr2L	17743589	17744218	Gaf_Gaf_4_i9_EKDL210009962-1a_HVCLLDSX2_L3_1_s_dedup.bam_peak_1165	242	.	385719	25811	242144	298	2
chr2L	17749744	17750196	Gaf_Gaf_4_i9_EKDL210009962-1a_HVCLLDSX2_L3_1_s_dedup.bam_peak_1167	196	.	358197	211755	196324	264	2
chr2L	17751220	17751607	Gaf_Gaf_4_i9_EKDL210009962-1a_HVCLLDSX2_L3_1_s_dedup.bam_peak_1168	294	.	443559	310781	294302	215	2
chr2L	17754024	17754369	Gaf_Gaf_4_i9_EKDL210009962-1a_HVCLLDSX2_L3_1_s_dedup.bam_peak_1170	103	.	271756	117868	103888	150	1
chr2L	17781416	17782060	Gaf_Gaf_4_i9_EKDL210009962-1a_HVCLLDSX2_L3_1_s_dedup.bam_peak_1171	132	.	295707	146886	132381	329	1
chr2L	17843805	17844484	Gaf_Gaf_4_i9_EKDL210009962-1a_HVCLLDSX2_L3_1_s_dedup.bam_peak_1172	591	.	65148	609773	591227	171	3
chr2L	17963315	17963744	Gaf_Gaf_4_i9_EKDL210009962-1a_HVCLLDSX2_L3_1_s_dedup.bam_peak_1173	349	.	492431	366474	34952	165	2
chr2L	18002079	18003977	Gaf_Gaf_4_i9_EKDL210009962-1a_HVCLLDSX2_L3_1_s_dedup.bam_peak_1174	688	.	737322	707198	688125	1588	3
chr2L	18121293	18122498	Gaf_Gaf_4_i9_EKDL210009962-1a_HVCLLDSX2_L3_1_s_dedup.bam_peak_1176	803	.	739848	822764	803127	522	3
chr2L	18150114	18152572	Gaf_Gaf_4_i9_EKDL210009962-1a_HVCLLDSX2_L3_1_s_dedup.bam_peak_1178	1197	.	846073	121883	119757	419	4
chr2L	18158433	18158947	Gaf_Gaf_4_i9_EKDL210009962-1a_HVCLLDSX2_L3_1_s_dedup.bam_peak_1179	115	.	308249	130101	115901	409	1
chr2L	18310128	18313207	Gaf_Gaf_4_i9_EKDL210009962-1a_HVCLLDSX2_L3_1_s_dedup.bam_peak_1180	1240	.	100051	126177	124036	1896	4
chr2L	18313675	18314596	Gaf_Gaf_4_i9_EKDL210009962-1a_HVCLLDSX2_L3_1_s_dedup.bam_peak_1181	738	.	732481	757608	738283	716	3
chr2L	18319905	18321061	Gaf_Gaf_4_i9_EKDL210009962-1a_HVCLLDSX2_L3_1_s_dedup.bam_peak_1182	573	.	645565	591888	573439	389	3
chr2L	18327033	18328002	Gaf_Gaf_4_i9_EKDL210009962-1a_HVCLLDSX2_L3_1_s_dedup.bam_peak_1183	326	.	430809	343623	326856	465	2
chr2L	18443064	18443557	Gaf_Gaf_4_i9_EKDL210009962-1a_HVCLLDSX2_L3_1_s_dedup.bam_peak_1186	453	.	59715	470963	453253	350	3
chr2L	18444611	18445465	Gaf_Gaf_4_i9_EKDL210009962-1a_HVCLLDSX2_L3_1_s_dedup.bam_peak_1187	294	.	471572	311061	294577	375	2
chr2L	18454000	18457475	Gaf_Gaf_4_i9_EKDL210009962-1a_HVCLLDSX2_L3_1_s_dedup.bam_peak_1188	8188	.	341765	822889	818894	1957	4
chr2L	18458506	18459116	Gaf_Gaf_4_i9_EKDL210009962-1a_HVCLLDSX2_L3_1_s_dedup.bam_peak_1189	352	.	460946	368985	352011	297	2
chr2L	18463257	18470383	Gaf_Gaf_4_i9_EKDL210009962-1a_HVCLLDSX2_L3_1_s_dedup.bam_peak_1190	12780	.	510912	1283.71	1278	5407	4
chr2L	18479401	18480812	Gaf_Gaf_4_i9_EKDL210009962-1a_HVCLLDSX2_L3_1_s_dedup.bam_peak_1192	109	.	284751	12311	109032	821	1
chr2L	18481710	18482176	Gaf_Gaf_4_i9_EKDL210009962-1a_HVCLLDSX2_L3_1_s_dedup.bam_peak_1193	247	.	411706	263663	247641	318	2
chr2L	18483847	18486001	Gaf_Gaf_4_i9_EKDL210009962-1a_HVCLLDSX2_L3_1_s_dedup.bam_peak_1194	3491	.	198621	351933	349134	823	4
chr2L	18515930	18517836	Gaf_Gaf_4_i9_EKDL210009962-1a_HVCLLDSX2_L3_1_s_dedup.bam_peak_1195	2459	.	143529	248494	245971	1442	4
chr2L	18561591	18564424	Gaf_Gaf_4_i9_EKDL210009962-1a_HVCLLDSX2_L3_1_s_dedup.bam_peak_1197	1618	.	978877	164074	161802	1448	4
chr2L	18571481	18573282	Gaf_Gaf_4_i9_EKDL210009962-1a_HVCLLDSX2_L3_1_s_dedup.bam_peak_1198	1665	.	126361	168846	166558	1133	4
chr2L	18604772	18605286	Gaf_Gaf_4_i9_EKDL210009962-1a_HVCLLDSX2_L3_1_s_dedup.bam_peak_1199	345	.	486648	362237	345316	323	2
chr2L	18664713	18666432	Gaf_Gaf_4_i9_EKDL210009962-1a_HVCLLDSX2_L3_1_s_dedup.bam_peak_1202	764	.	711801	784197	764741	472	3
chr2L	18677184	18677587	Gaf_Gaf_4_i9_EKDL210009962-1a_HVCLLDSX2_L3_1_s_dedup.bam_peak_1203	316	.	475212	333616	316931	173	2
chr2L	18688549	18689707	Gaf_Gaf_4_i9_EKDL210009962-1a_HVCLLDSX2_L3_1_s_dedup.bam_peak_1204	201	.	358822	217088	201589	481	2
chr2L	18695171	18696166	Gaf_Gaf_4_i9_EKDL210009962-1a_HVCLLDSX2_L3_1_s_dedup.bam_peak_1205	290	.	425966	306578	290136	441	2
chr2L	18708084	18709122	Gaf_Gaf_4_i9_EKDL210009962-1a_HVCLLDSX2_L3_1_s_dedup.bam_peak_1206	183	.	323938	198718	183461	366	1
chr2L	18732502	18733193	Gaf_Gaf_4_i9_EKDL210009962-1a_HVCLLDSX2_L3_1_s_dedup.bam_peak_1207	1271	.	909726	129322	127169	446	4
chr2L	18741611	18742051	Gaf_Gaf_4_i9_EKDL210009962-1a_HVCLLDSX2_L3_1_s_dedup.bam_peak_1208	224	.	376764	240685	224908	305	2
chr2L	18742944	18743614	Gaf_Gaf_4_i9_EKDL210009962-1a_HVCLLDSX2_L3_1_s_dedup.bam_peak_1209	288	.	471651	30445	288028	360	2
chr2L	18782535	18783879	Gaf_Gaf_4_i9_EKDL210009962-1a_HVCLLDSX2_L3_1_s_dedup.bam_peak_1211	1134	.	973166	115523	113.42	573	3
chr2L	18795761	18797069	Gaf_Gaf_4_i9_EKDL210009962-1a_HVCLLDSX2_L3_1_s_dedup.bam_peak_1213	3575	.	17871	360362	357541	471	4
chr2L	18823604	18823901	Gaf_Gaf_4_i9_EKDL210009962-1a_HVCLLDSX2_L3_1_s_dedup.bam_peak_1214	117	.	295485	131857	117616	157	1
chr2L	18830666	18831481	Gaf_Gaf_4_i9_EKDL210009962-1a_HVCLLDSX2_L3_1_s_dedup.bam_peak_1215	520	.	610093	539023	520885	372	3
chr2L	18839139	18839747	Gaf_Gaf_4_i9_EKDL210009962-1a_HVCLLDSX2_L3_1_s_dedup.bam_peak_1216	875	.	777309	894964	875001	434	3
chr2L	18857380	18857796	Gaf_Gaf_4_i9_EKDL210009962-1a_HVCLLDSX2_L3_1_s_dedup.bam_peak_1217	119	.	307453	133587	119316	103	1
chr2L	18880925	18882053	Gaf_Gaf_4_i9_EKDL210009962-1a_HVCLLDSX2_L3_1_s_dedup.bam_peak_1218	2440	.	14.07	246538	244021	573	4
chr2L	18936032	18937140	Gaf_Gaf_4_i9_EKDL210009962-1a_HVCLLDSX2_L3_1_s_dedup.bam_peak_1219	152	.	318455	167188	152377	435	1
chr2L	18943260	18945233	Gaf_Gaf_4_i9_EKDL210009962-1a_HVCLLDSX2_L3_1_s_dedup.bam_peak_1220	1815	.	107594	183874	181538	1368	4
chr2L	18945617	18948812	Gaf_Gaf_4_i9_EKDL210009962-1a_HVCLLDSX2_L3_1_s_dedup.bam_peak_1221	2460	.	124248	248538	246014	2035	4
chr2L	18968242	18969006	Gaf_Gaf_4_i9_EKDL210009962-1a_HVCLLDSX2_L3_1_s_dedup.bam_peak_1222	412	.	444104	429944	412513	599	3
chr2L	19003317	19003722	Gaf_Gaf_4_i9_EKDL210009962-1a_HVCLLDSX2_L3_1_s_dedup.bam_peak_1224	126	.	309673	140916	126525	113	1
chr2L	19021512	19022163	Gaf_Gaf_4_i9_EKDL210009962-1a_HVCLLDSX2_L3_1_s_dedup.bam_peak_1225	285	.	463462	302363	285958	440	2
chr2L	19034668	19035278	Gaf_Gaf_4_i9_EKDL210009962-1a_HVCLLDSX2_L3_1_s_dedup.bam_peak_1226	206	.	355705	221979	206422	132	2
chr2L	19063052	19063539	Gaf_Gaf_4_i9_EKDL210009962-1a_HVCLLDSX2_L3_1_s_dedup.bam_peak_1229	123	.	307835	137775	123428	364	1
chr2L	19131718	19132540	Gaf_Gaf_4_i9_EKDL210009962-1a_HVCLLDSX2_L3_1_s_dedup.bam_peak_1231	114	.	288398	129045	114859	420	1
chr2L	19133524	19137998	Gaf_Gaf_4_i9_EKDL210009962-1a_HVCLLDSX2_L3_1_s_dedup.bam_peak_1232	5873	.	280053	590764	587371	3236	4
chr2L	19141589	19142467	Gaf_Gaf_4_i9_EKDL210009962-1a_HVCLLDSX2_L3_1_s_dedup.bam_peak_1234	279	.	416067	295867	279525	229	2
chr2L	19143788	19144418	Gaf_Gaf_4_i9_EKDL210009962-1a_HVCLLDSX2_L3_1_s_dedup.bam_peak_1235	299	.	450103	315591	299065	246	2
chr2L	19146917	19147374	Gaf_Gaf_4_i9_EKDL210009962-1a_HVCLLDSX2_L3_1_s_dedup.bam_peak_1236	165	.	358324	180196	165185	345	1
chr2L	19154401	19155402	Gaf_Gaf_4_i9_EKDL210009962-1a_HVCLLDSX2_L3_1_s_dedup.bam_peak_1237	1309	.	10484	133167	131	624	4
chr2L	19156249	19159291	Gaf_Gaf_4_i9_EKDL210009962-1a_HVCLLDSX2_L3_1_s_dedup.bam_peak_1238	4007	.	221195	403634	400707	2056	4
chr2L	19161074	19164066	Gaf_Gaf_4_i9_EKDL210009962-1a_HVCLLDSX2_L3_1_s_dedup.bam_peak_1239	2889	.	167334	291547	288907	597	4
chr2L	19164764	19166370	Gaf_Gaf_4_i9_EKDL210009962-1a_HVCLLDSX2_L3_1_s_dedup.bam_peak_1240	679	.	71278	698549	679521	747	3
chr2L	19190122	19190712	Gaf_Gaf_4_i9_EKDL210009962-1a_HVCLLDSX2_L3_1_s_dedup.bam_peak_1241	334	.	495157	350973	334147	270	2
chr2L	19201519	19202125	Gaf_Gaf_4_i9_EKDL210009962-1a_HVCLLDSX2_L3_1_s_dedup.bam_peak_1243	253	.	411742	269443	253361	265	2
chr2L	19244496	19245199	Gaf_Gaf_4_i9_EKDL210009962-1a_HVCLLDSX2_L3_1_s_dedup.bam_peak_1245	152	.	305318	16744	152613	392	1
chr2L	19321918	19322445	Gaf_Gaf_4_i9_EKDL210009962-1a_HVCLLDSX2_L3_1_s_dedup.bam_peak_1246	245	.	377471	26199	245983	219	2
chr2L	19322978	19323940	Gaf_Gaf_4_i9_EKDL210009962-1a_HVCLLDSX2_L3_1_s_dedup.bam_peak_1247	613	.	625355	632596	613921	609	3
chr2L	19327986	19329820	Gaf_Gaf_4_i9_EKDL210009962-1a_HVCLLDSX2_L3_1_s_dedup.bam_peak_1248	555	.	622236	573963	555618	1394	3
chr2L	19361241	19364101	Gaf_Gaf_4_i9_EKDL210009962-1a_HVCLLDSX2_L3_1_s_dedup.bam_peak_1249	3782	.	21186	381074	378201	1870	4
chr2L	19388644	19390092	Gaf_Gaf_4_i9_EKDL210009962-1a_HVCLLDSX2_L3_1_s_dedup.bam_peak_1250	207	.	384512	222637	207072	736	2
chr2L	19393521	19394331	Gaf_Gaf_4_i9_EKDL210009962-1a_HVCLLDSX2_L3_1_s_dedup.bam_peak_1251	425	.	551494	44272	425199	242	3
chr2L	19397311	19399667	Gaf_Gaf_4_i9_EKDL210009962-1a_HVCLLDSX2_L3_1_s_dedup.bam_peak_1252	3225	.	189793	325229	322.5	945	4
chr2L	19413878	19414690	Gaf_Gaf_4_i9_EKDL210009962-1a_HVCLLDSX2_L3_1_s_dedup.bam_peak_1253	1054	.	895261	107509	105437	408	3
chr2L	19423395	19423980	Gaf_Gaf_4_i9_EKDL210009962-1a_HVCLLDSX2_L3_1_s_dedup.bam_peak_1254	146	.	318416	160934	146218	432	1
chr2L	19424962	19426982	Gaf_Gaf_4_i9_EKDL210009962-1a_HVCLLDSX2_L3_1_s_dedup.bam_peak_1255	1312	.	103588	133399	131.23	1456	4
chr2L	19438951	19439749	Gaf_Gaf_4_i9_EKDL210009962-1a_HVCLLDSX2_L3_1_s_dedup.bam_peak_1257	1065	.	79945	108644	106568	259	3
chr2L	19444757	19445255	Gaf_Gaf_4_i9_EKDL210009962-1a_HVCLLDSX2_L3_1_s_dedup.bam_peak_1258	542	.	561766	560449	54218	117	3
chr2L	19452657	19454722	Gaf_Gaf_4_i9_EKDL210009962-1a_HVCLLDSX2_L3_1_s_dedup.bam_peak_1259	186	.	369397	202169	18686	781	1
chr2L	19492988	19493695	Gaf_Gaf_4_i9_EKDL210009962-1a_HVCLLDSX2_L3_1_s_dedup.bam_peak_1260	388	.	488896	405321	388069	325	3
chr2L	19508491	19508802	Gaf_Gaf_4_i9_EKDL210009962-1a_HVCLLDSX2_L3_1_s_dedup.bam_peak_1261	290	.	442058	30656	290118	146	2
chr2L	19519711	19520144	Gaf_Gaf_4_i9_EKDL210009962-1a_HVCLLDSX2_L3_1_s_dedup.bam_peak_1263	228	.	392366	244244	228427	217	2
chr2L	19526016	19526626	Gaf_Gaf_4_i9_EKDL210009962-1a_HVCLLDSX2_L3_1_s_dedup.bam_peak_1264	285	.	427945	302116	285715	482	2
chr2L	19533161	19533942	Gaf_Gaf_4_i9_EKDL210009962-1a_HVCLLDSX2_L3_1_s_dedup.bam_peak_1265	180	.	359285	195454	180232	596	1
chr2L	19537994	19538376	Gaf_Gaf_4_i9_EKDL210009962-1a_HVCLLDSX2_L3_1_s_dedup.bam_peak_1266	327	.	471896	344603	327828	238	2
chr2L	19542423	19543078	Gaf_Gaf_4_i9_EKDL210009962-1a_HVCLLDSX2_L3_1_s_dedup.bam_peak_1267	368	.	509415	385911	368808	161	2
chr2L	19549238	19550087	Gaf_Gaf_4_i9_EKDL210009962-1a_HVCLLDSX2_L3_1_s_dedup.bam_peak_1269	351	.	510616	368763	351791	399	2
chr2L	19571018	19577803	Gaf_Gaf_4_i9_EKDL210009962-1a_HVCLLDSX2_L3_1_s_dedup.bam_peak_1270	6510	.	217015	654643	651092	1883	4
chr2L	19587172	19587706	Gaf_Gaf_4_i9_EKDL210009962-1a_HVCLLDSX2_L3_1_s_dedup.bam_peak_1271	400	.	527968	417812	400469	169	3
chr2L	19605529	19606170	Gaf_Gaf_4_i9_EKDL210009962-1a_HVCLLDSX2_L3_1_s_dedup.bam_peak_1272	104	.	269993	118274	104286	163	1
chr2L	19735491	19736344	Gaf_Gaf_4_i9_EKDL210009962-1a_HVCLLDSX2_L3_1_s_dedup.bam_peak_1273	696	.	675063	715137	696021	296	3
chr2L	19756500	19756940	Gaf_Gaf_4_i9_EKDL210009962-1a_HVCLLDSX2_L3_1_s_dedup.bam_peak_1274	293	.	455147	309635	293165	258	2
chr2L	19763480	19765075	Gaf_Gaf_4_i9_EKDL210009962-1a_HVCLLDSX2_L3_1_s_dedup.bam_peak_1275	515	.	645319	533997	515892	985	3
chr2L	19790635	19792131	Gaf_Gaf_4_i9_EKDL210009962-1a_HVCLLDSX2_L3_1_s_dedup.bam_peak_1276	395	.	515735	412308	395008	900	3
chr2L	19819915	19820708	Gaf_Gaf_4_i9_EKDL210009962-1a_HVCLLDSX2_L3_1_s_dedup.bam_peak_1278	195	.	409315	210488	195075	145	2
chr2L	19865453	19865928	Gaf_Gaf_4_i9_EKDL210009962-1a_HVCLLDSX2_L3_1_s_dedup.bam_peak_1279	306	.	447622	323233	306639	239	2
chr2L	19904624	19905510	Gaf_Gaf_4_i9_EKDL210009962-1a_HVCLLDSX2_L3_1_s_dedup.bam_peak_1280	139	.	331614	154523	139901	337	1
chr2L	19916455	19918391	Gaf_Gaf_4_i9_EKDL210009962-1a_HVCLLDSX2_L3_1_s_dedup.bam_peak_1281	1399	.	105115	142197	139997	844	4
chr2L	19934885	19935625	Gaf_Gaf_4_i9_EKDL210009962-1a_HVCLLDSX2_L3_1_s_dedup.bam_peak_1282	308	.	463162	325048	308438	193	2
chr2L	19949214	19949944	Gaf_Gaf_4_i9_EKDL210009962-1a_HVCLLDSX2_L3_1_s_dedup.bam_peak_1283	184	.	349012	200281	184995	322	1
chr2L	19987190	19987699	Gaf_Gaf_4_i9_EKDL210009962-1a_HVCLLDSX2_L3_1_s_dedup.bam_peak_1284	111	.	289338	126068	111937	380	1
chr2L	19989285	19989954	Gaf_Gaf_4_i9_EKDL210009962-1a_HVCLLDSX2_L3_1_s_dedup.bam_peak_1285	148	.	33083	162812	148049	323	1
chr2L	19995526	19996024	Gaf_Gaf_4_i9_EKDL210009962-1a_HVCLLDSX2_L3_1_s_dedup.bam_peak_1286	119	.	299199	134248	119968	182	1
chr2L	20075198	20075735	Gaf_Gaf_4_i9_EKDL210009962-1a_HVCLLDSX2_L3_1_s_dedup.bam_peak_1288	417	.	551712	435129	417662	348	3
chr2L	20082520	20083024	Gaf_Gaf_4_i9_EKDL210009962-1a_HVCLLDSX2_L3_1_s_dedup.bam_peak_1289	271	.	424363	287468	271205	314	2
chr2L	20084211	20085464	Gaf_Gaf_4_i9_EKDL210009962-1a_HVCLLDSX2_L3_1_s_dedup.bam_peak_1290	262	.	40858	278543	262369	862	2
chr2L	20093854	20094400	Gaf_Gaf_4_i9_EKDL210009962-1a_HVCLLDSX2_L3_1_s_dedup.bam_peak_1291	151	.	333263	166595	151797	164	1
chr2L	20120514	20121616	Gaf_Gaf_4_i9_EKDL210009962-1a_HVCLLDSX2_L3_1_s_dedup.bam_peak_1292	707	.	717537	726325	707153	584	3
chr2L	20242747	20243471	Gaf_Gaf_4_i9_EKDL210009962-1a_HVCLLDSX2_L3_1_s_dedup.bam_peak_1294	316	.	474483	333102	316422	145	2
chr2L	20310701	20312079	Gaf_Gaf_4_i9_EKDL210009962-1a_HVCLLDSX2_L3_1_s_dedup.bam_peak_1295	7302	.	337873	733967	730207	321	4
chr2L	20350040	20350400	Gaf_Gaf_4_i9_EKDL210009962-1a_HVCLLDSX2_L3_1_s_dedup.bam_peak_1297	125	.	296463	139963	125587	189	1
chr2L	20416770	20417905	Gaf_Gaf_4_i9_EKDL210009962-1a_HVCLLDSX2_L3_1_s_dedup.bam_peak_1298	1542	.	119403	156512	154264	507	4
chr2L	20426198	20426786	Gaf_Gaf_4_i9_EKDL210009962-1a_HVCLLDSX2_L3_1_s_dedup.bam_peak_1299	105	.	266692	119129	105129	425	1
chr2L	20428561	20429767	Gaf_Gaf_4_i9_EKDL210009962-1a_HVCLLDSX2_L3_1_s_dedup.bam_peak_1300	839	.	715017	859201	839398	611	3
chr2L	20434720	20435679	Gaf_Gaf_4_i9_EKDL210009962-1a_HVCLLDSX2_L3_1_s_dedup.bam_peak_1301	164	.	353709	179728	164719	787	1
chr2L	20463233	20463740	Gaf_Gaf_4_i9_EKDL210009962-1a_HVCLLDSX2_L3_1_s_dedup.bam_peak_1302	180	.	379965	19597	180743	356	1
chr2L	20637437	20639039	Gaf_Gaf_4_i9_EKDL210009962-1a_HVCLLDSX2_L3_1_s_dedup.bam_peak_1303	2342	.	139044	236786	234295	873	4
chr2L	20645045	20645755	Gaf_Gaf_4_i9_EKDL210009962-1a_HVCLLDSX2_L3_1_s_dedup.bam_peak_1304	292	.	440806	308744	292282	525	2
chr2L	20655963	20656639	Gaf_Gaf_4_i9_EKDL210009962-1a_HVCLLDSX2_L3_1_s_dedup.bam_peak_1305	266	.	403252	282884	266666	348	2
chr2L	20675749	20676251	Gaf_Gaf_4_i9_EKDL210009962-1a_HVCLLDSX2_L3_1_s_dedup.bam_peak_1306	137	.	299804	151738	137154	380	1
chr2L	20695001	20695450	Gaf_Gaf_4_i9_EKDL210009962-1a_HVCLLDSX2_L3_1_s_dedup.bam_peak_1308	151	.	329088	166034	151239	254	1
chr2L	20715934	20716662	Gaf_Gaf_4_i9_EKDL210009962-1a_HVCLLDSX2_L3_1_s_dedup.bam_peak_1310	1359	.	984244	138.11	135925	349	4
chr2L	20733847	20734275	Gaf_Gaf_4_i9_EKDL210009962-1a_HVCLLDSX2_L3_1_s_dedup.bam_peak_1311	138	.	313226	153295	138686	239	1
chr2L	20734913	20735879	Gaf_Gaf_4_i9_EKDL210009962-1a_HVCLLDSX2_L3_1_s_dedup.bam_peak_1312	246	.	381498	262681	246668	526	2
chr2L	20752255	20752719	Gaf_Gaf_4_i9_EKDL210009962-1a_HVCLLDSX2_L3_1_s_dedup.bam_peak_1313	109	.	269162	124089	109995	107	1
chr2L	20757613	20758775	Gaf_Gaf_4_i9_EKDL210009962-1a_HVCLLDSX2_L3_1_s_dedup.bam_peak_1314	268	.	420475	284594	268361	695	2
chr2L	20787270	20788201	Gaf_Gaf_4_i9_EKDL210009962-1a_HVCLLDSX2_L3_1_s_dedup.bam_peak_1315	407	.	54772	424557	407165	548	3
chr2L	20793200	20794940	Gaf_Gaf_4_i9_EKDL210009962-1a_HVCLLDSX2_L3_1_s_dedup.bam_peak_1316	6099	.	283495	613425	609978	639	4
chr2L	20796638	20798808	Gaf_Gaf_4_i9_EKDL210009962-1a_HVCLLDSX2_L3_1_s_dedup.bam_peak_1317	344	.	41416	360926	344016	1631	2
chr2L	20799672	20801023	Gaf_Gaf_4_i9_EKDL210009962-1a_HVCLLDSX2_L3_1_s_dedup.bam_peak_1318	1300	.	946765	132.26	130096	698	4
chr2L	20801999	20802954	Gaf_Gaf_4_i9_EKDL210009962-1a_HVCLLDSX2_L3_1_s_dedup.bam_peak_1319	163	.	34521	178962	163963	392	1
chr2L	20808269	20809055	Gaf_Gaf_4_i9_EKDL210009962-1a_HVCLLDSX2_L3_1_s_dedup.bam_peak_1321	119	.	307918	133868	119594	96	1
chr2L	20821344	20824395	Gaf_Gaf_4_i9_EKDL210009962-1a_HVCLLDSX2_L3_1_s_dedup.bam_peak_1322	1121	.	94985	114268	112171	2476	3
chr2L	20824770	20826014	Gaf_Gaf_4_i9_EKDL210009962-1a_HVCLLDSX2_L3_1_s_dedup.bam_peak_1323	350	.	417731	367303	350341	812	2
chr2L	20829578	20830367	Gaf_Gaf_4_i9_EKDL210009962-1a_HVCLLDSX2_L3_1_s_dedup.bam_peak_1324	184	.	365338	199487	184215	386	1
chr2L	20864768	20865077	Gaf_Gaf_4_i9_EKDL210009962-1a_HVCLLDSX2_L3_1_s_dedup.bam_peak_1326	228	.	359095	244119	228304	121	2
chr2L	20890160	20891247	Gaf_Gaf_4_i9_EKDL210009962-1a_HVCLLDSX2_L3_1_s_dedup.bam_peak_1327	205	.	407249	220683	205143	425	2
chr2L	20918103	20918917	Gaf_Gaf_4_i9_EKDL210009962-1a_HVCLLDSX2_L3_1_s_dedup.bam_peak_1328	263	.	422411	280105	263916	554	2
chr2L	20922272	20923327	Gaf_Gaf_4_i9_EKDL210009962-1a_HVCLLDSX2_L3_1_s_dedup.bam_peak_1329	607	.	628453	626548	60791	474	3
chr2L	20927381	20927823	Gaf_Gaf_4_i9_EKDL210009962-1a_HVCLLDSX2_L3_1_s_dedup.bam_peak_1330	214	.	396075	230386	214728	328	2
chr2L	20944708	20945275	Gaf_Gaf_4_i9_EKDL210009962-1a_HVCLLDSX2_L3_1_s_dedup.bam_peak_1331	584	.	591413	603063	584554	232	3
chr2L	20956253	20956724	Gaf_Gaf_4_i9_EKDL210009962-1a_HVCLLDSX2_L3_1_s_dedup.bam_peak_1332	142	.	325504	157212	14254	179	1
chr2L	20964983	20965390	Gaf_Gaf_4_i9_EKDL210009962-1a_HVCLLDSX2_L3_1_s_dedup.bam_peak_1333	134	.	31973	149303	134766	184	1
chr2L	21008253	21010420	Gaf_Gaf_4_i9_EKDL210009962-1a_HVCLLDSX2_L3_1_s_dedup.bam_peak_1334	1806	.	114426	183022	180688	1248	4
chr2L	21015302	21015982	Gaf_Gaf_4_i9_EKDL210009962-1a_HVCLLDSX2_L3_1_s_dedup.bam_peak_1335	129	.	321987	144389	129934	360	1
chr2L	21017658	21020426	Gaf_Gaf_4_i9_EKDL210009962-1a_HVCLLDSX2_L3_1_s_dedup.bam_peak_1336	1615	.	112907	163794	161522	2196	4
chr2L	21024020	21024722	Gaf_Gaf_4_i9_EKDL210009962-1a_HVCLLDSX2_L3_1_s_dedup.bam_peak_1337	728	.	675008	747312	728035	218	3
chr2L	21030047	21031035	Gaf_Gaf_4_i9_EKDL210009962-1a_HVCLLDSX2_L3_1_s_dedup.bam_peak_1338	362	.	482306	37947	362415	492	2
chr2L	21051768	21052581	Gaf_Gaf_4_i9_EKDL210009962-1a_HVCLLDSX2_L3_1_s_dedup.bam_peak_1339	630	.	560545	649721	630956	602	3
chr2L	21064955	21065407	Gaf_Gaf_4_i9_EKDL210009962-1a_HVCLLDSX2_L3_1_s_dedup.bam_peak_1341	295	.	437516	312452	295956	219	2
chr2L	21070603	21071598	Gaf_Gaf_4_i9_EKDL210009962-1a_HVCLLDSX2_L3_1_s_dedup.bam_peak_1343	314	.	44545	330998	314336	646	2
chr2L	21102166	21103032	Gaf_Gaf_4_i9_EKDL210009962-1a_HVCLLDSX2_L3_1_s_dedup.bam_peak_1344	374	.	528137	391888	374739	408	2
chr2L	21141676	21142331	Gaf_Gaf_4_i9_EKDL210009962-1a_HVCLLDSX2_L3_1_s_dedup.bam_peak_1346	564	.	587345	58305	564652	447	3
chr2L	21168337	21169102	Gaf_Gaf_4_i9_EKDL210009962-1a_HVCLLDSX2_L3_1_s_dedup.bam_peak_1347	272	.	378202	288601	272331	152	2
chr2L	21178672	21179920	Gaf_Gaf_4_i9_EKDL210009962-1a_HVCLLDSX2_L3_1_s_dedup.bam_peak_1348	261	.	42342	277866	261699	622	2
chr2L	21218193	21218859	Gaf_Gaf_4_i9_EKDL210009962-1a_HVCLLDSX2_L3_1_s_dedup.bam_peak_1350	184	.	341887	199662	184386	227	1
chr2L	21219888	21220556	Gaf_Gaf_4_i9_EKDL210009962-1a_HVCLLDSX2_L3_1_s_dedup.bam_peak_1351	106	.	286888	120938	106902	525	1
chr2L	21221289	21221931	Gaf_Gaf_4_i9_EKDL210009962-1a_HVCLLDSX2_L3_1_s_dedup.bam_peak_1352	318	.	421442	335499	318799	106	2
chr2L	21236852	21238405	Gaf_Gaf_4_i9_EKDL210009962-1a_HVCLLDSX2_L3_1_s_dedup.bam_peak_1354	6056	.	284415	609081	605645	790	4
chr2L	21239496	21240372	Gaf_Gaf_4_i9_EKDL210009962-1a_HVCLLDSX2_L3_1_s_dedup.bam_peak_1355	145	.	326104	159745	145041	461	1
chr2L	21243635	21245719	Gaf_Gaf_4_i9_EKDL210009962-1a_HVCLLDSX2_L3_1_s_dedup.bam_peak_1356	2834	.	152996	286026	283.4	503	4
chr2L	21248364	21249281	Gaf_Gaf_4_i9_EKDL210009962-1a_HVCLLDSX2_L3_1_s_dedup.bam_peak_1357	142	.	321502	156736	142082	459	1
chr2L	21250360	21251442	Gaf_Gaf_4_i9_EKDL210009962-1a_HVCLLDSX2_L3_1_s_dedup.bam_peak_1358	4747	.	223815	477805	474701	551	4
chr2L	21262956	21263599	Gaf_Gaf_4_i9_EKDL210009962-1a_HVCLLDSX2_L3_1_s_dedup.bam_peak_1360	108	.	288922	122207	108143	186	1
chr2L	21309272	21311379	Gaf_Gaf_4_i9_EKDL210009962-1a_HVCLLDSX2_L3_1_s_dedup.bam_peak_1362	1286	.	104282	130838	128679	587	4
chr2L	21312943	21314805	Gaf_Gaf_4_i9_EKDL210009962-1a_HVCLLDSX2_L3_1_s_dedup.bam_peak_1363	580	.	655199	599145	580658	262	3
chr2L	21344023	21345431	Gaf_Gaf_4_i9_EKDL210009962-1a_HVCLLDSX2_L3_1_s_dedup.bam_peak_1364	1042	.	854881	106305	104239	409	3
chr2L	21374948	21375433	Gaf_Gaf_4_i9_EKDL210009962-1a_HVCLLDSX2_L3_1_s_dedup.bam_peak_1365	108	.	308989	122568	108498	147	1
chr2L	21396859	21397320	Gaf_Gaf_4_i9_EKDL210009962-1a_HVCLLDSX2_L3_1_s_dedup.bam_peak_1366	248	.	459692	264152	248124	266	2
chr2L	21401326	21401620	Gaf_Gaf_4_i9_EKDL210009962-1a_HVCLLDSX2_L3_1_s_dedup.bam_peak_1367	105	.	300784	119966	105953	210	1
chr2L	21572920	21573947	Gaf_Gaf_4_i9_EKDL210009962-1a_HVCLLDSX2_L3_1_s_dedup.bam_peak_1368	833	.	894196	85335	833573	600	3
chr2L	21623268	21624814	Gaf_Gaf_4_i9_EKDL210009962-1a_HVCLLDSX2_L3_1_s_dedup.bam_peak_1370	319	.	469936	33652	319811	698	2
chr2L	21628570	21630278	Gaf_Gaf_4_i9_EKDL210009962-1a_HVCLLDSX2_L3_1_s_dedup.bam_peak_1371	1153	.	892571	117468	115358	577	3
chr2L	21656379	21656715	Gaf_Gaf_4_i9_EKDL210009962-1a_HVCLLDSX2_L3_1_s_dedup.bam_peak_1372	195	.	409315	210488	195075	163	2
chr2L	21657470	21657912	Gaf_Gaf_4_i9_EKDL210009962-1a_HVCLLDSX2_L3_1_s_dedup.bam_peak_1373	113	.	280523	127216	113059	351	1
chr2L	21676549	21677802	Gaf_Gaf_4_i9_EKDL210009962-1a_HVCLLDSX2_L3_1_s_dedup.bam_peak_1375	195	.	354337	211321	195895	468	2
chr2L	21681758	21682131	Gaf_Gaf_4_i9_EKDL210009962-1a_HVCLLDSX2_L3_1_s_dedup.bam_peak_1376	159	.	338736	174678	159744	183	1
chr2L	21683342	21683867	Gaf_Gaf_4_i9_EKDL210009962-1a_HVCLLDSX2_L3_1_s_dedup.bam_peak_1377	467	.	503709	484849	467049	209	3
chr2L	21752669	21754447	Gaf_Gaf_4_i9_EKDL210009962-1a_HVCLLDSX2_L3_1_s_dedup.bam_peak_1378	1093	.	974286	111414	109328	1232	3
chr2L	21756526	21758290	Gaf_Gaf_4_i9_EKDL210009962-1a_HVCLLDSX2_L3_1_s_dedup.bam_peak_1379	580	.	679888	598856	580373	729	3
chr2L	21770308	21770939	Gaf_Gaf_4_i9_EKDL210009962-1a_HVCLLDSX2_L3_1_s_dedup.bam_peak_1380	290	.	442058	30656	290118	378	2
chr2L	21794373	21795821	Gaf_Gaf_4_i9_EKDL210009962-1a_HVCLLDSX2_L3_1_s_dedup.bam_peak_1382	2039	.	129001	206391	203987	521	4
chr2L	21796367	21797148	Gaf_Gaf_4_i9_EKDL210009962-1a_HVCLLDSX2_L3_1_s_dedup.bam_peak_1383	538	.	616476	556642	538397	363	3
chr2L	21798230	21798669	Gaf_Gaf_4_i9_EKDL210009962-1a_HVCLLDSX2_L3_1_s_dedup.bam_peak_1384	400	.	509112	418027	400683	168	3
chr2L	21827714	21829315	Gaf_Gaf_4_i9_EKDL210009962-1a_HVCLLDSX2_L3_1_s_dedup.bam_peak_1388	5671	.	268759	570472	567128	674	4
chr2L	21846557	21847981	Gaf_Gaf_4_i9_EKDL210009962-1a_HVCLLDSX2_L3_1_s_dedup.bam_peak_1390	950	.	884705	970747	950458	602	3
chr2L	21851440	21851865	Gaf_Gaf_4_i9_EKDL210009962-1a_HVCLLDSX2_L3_1_s_dedup.bam_peak_1391	162	.	32142	177716	162749	175	1
chr2L	21860644	21861071	Gaf_Gaf_4_i9_EKDL210009962-1a_HVCLLDSX2_L3_1_s_dedup.bam_peak_1392	114	.	273179	128664	114484	236	1
chr2L	21863396	21863935	Gaf_Gaf_4_i9_EKDL210009962-1a_HVCLLDSX2_L3_1_s_dedup.bam_peak_1393	210	.	34322	225952	210347	268	2
chr2L	21868758	21869452	Gaf_Gaf_4_i9_EKDL210009962-1a_HVCLLDSX2_L3_1_s_dedup.bam_peak_1395	312	.	446551	328713	312072	384	2
chr2L	21878960	21880074	Gaf_Gaf_4_i9_EKDL210009962-1a_HVCLLDSX2_L3_1_s_dedup.bam_peak_1396	373	.	516195	390811	373669	316	2
chr2L	21881157	21882175	Gaf_Gaf_4_i9_EKDL210009962-1a_HVCLLDSX2_L3_1_s_dedup.bam_peak_1397	152	.	321458	167229	152412	173	1
chr2L	21883402	21884042	Gaf_Gaf_4_i9_EKDL210009962-1a_HVCLLDSX2_L3_1_s_dedup.bam_peak_1398	374	.	493568	391704	374555	309	2
chr2L	21898799	21900169	Gaf_Gaf_4_i9_EKDL210009962-1a_HVCLLDSX2_L3_1_s_dedup.bam_peak_1399	2791	.	143638	281749	279134	772	4
chr2L	21923593	21924097	Gaf_Gaf_4_i9_EKDL210009962-1a_HVCLLDSX2_L3_1_s_dedup.bam_peak_1400	174	.	343427	189305	174166	302	1
chr2L	21954956	21955623	Gaf_Gaf_4_i9_EKDL210009962-1a_HVCLLDSX2_L3_1_s_dedup.bam_peak_1401	112	.	290641	126904	112753	197	1
chr2L	21980070	21980589	Gaf_Gaf_4_i9_EKDL210009962-1a_HVCLLDSX2_L3_1_s_dedup.bam_peak_1402	287	.	47013	303459	287047	325	2
chr2L	21993048	21994002	Gaf_Gaf_4_i9_EKDL210009962-1a_HVCLLDSX2_L3_1_s_dedup.bam_peak_1403	217	.	391906	233044	217356	462	2
chr2L	22018498	22020131	Gaf_Gaf_4_i9_EKDL210009962-1a_HVCLLDSX2_L3_1_s_dedup.bam_peak_1404	5638	.	248526	567.2	563865	628	4
chr2L	22023386	22025134	Gaf_Gaf_4_i9_EKDL210009962-1a_HVCLLDSX2_L3_1_s_dedup.bam_peak_1405	4384	.	159165	441508	438491	1153	4
chr2L	22109310	22110194	Gaf_Gaf_4_i9_EKDL210009962-1a_HVCLLDSX2_L3_1_s_dedup.bam_peak_1407	147	.	323095	16202	14728	411	1
chr2L	22117203	22118638	Gaf_Gaf_4_i9_EKDL210009962-1a_HVCLLDSX2_L3_1_s_dedup.bam_peak_1408	1003	.	100125	102445	100394	590	3
chr2L	22120851	22121224	Gaf_Gaf_4_i9_EKDL210009962-1a_HVCLLDSX2_L3_1_s_dedup.bam_peak_1409	123	.	279401	138339	123982	172	1
chr2L	22121672	22122135	Gaf_Gaf_4_i9_EKDL210009962-1a_HVCLLDSX2_L3_1_s_dedup.bam_peak_1410	141	.	345226	155758	141123	284	1
chr2L	22129710	22130165	Gaf_Gaf_4_i9_EKDL210009962-1a_HVCLLDSX2_L3_1_s_dedup.bam_peak_1411	180	.	374967	195509	180287	327	1
chr2L	22131404	22131867	Gaf_Gaf_4_i9_EKDL210009962-1a_HVCLLDSX2_L3_1_s_dedup.bam_peak_1412	154	.	351861	169039	154185	114	1
chr2L	22133913	22134773	Gaf_Gaf_4_i9_EKDL210009962-1a_HVCLLDSX2_L3_1_s_dedup.bam_peak_1413	1132	.	93483	115388	113286	290	3
chr2L	22148423	22149085	Gaf_Gaf_4_i9_EKDL210009962-1a_HVCLLDSX2_L3_1_s_dedup.bam_peak_1414	101	.	295253	114975	101058	233	1
chr2L	22168475	22169514	Gaf_Gaf_4_i9_EKDL210009962-1a_HVCLLDSX2_L3_1_s_dedup.bam_peak_1415	227	.	399193	243562	227754	443	2
chr2L	22361188	22362019	Gaf_Gaf_4_i9_EKDL210009962-1a_HVCLLDSX2_L3_1_s_dedup.bam_peak_1417	970	.	97827	990929	970556	319	3
chr2L	22538235	22538822	Gaf_Gaf_4_i9_EKDL210009962-1a_HVCLLDSX2_L3_1_s_dedup.bam_peak_1418	142	.	332272	157129	142458	143	1
chr2L	22549986	22550938	Gaf_Gaf_4_i9_EKDL210009962-1a_HVCLLDSX2_L3_1_s_dedup.bam_peak_1420	973	.	982356	993657	973273	246	3
chr2L	22577515	22578412	Gaf_Gaf_4_i9_EKDL210009962-1a_HVCLLDSX2_L3_1_s_dedup.bam_peak_1422	152	.	365235	166969	152164	322	1
chr2L	22751243	22751925	Gaf_Gaf_4_i9_EKDL210009962-1a_HVCLLDSX2_L3_1_s_dedup.bam_peak_1423	132	.	337719	146947	132441	396	1
chr2L	22755663	22756734	Gaf_Gaf_4_i9_EKDL210009962-1a_HVCLLDSX2_L3_1_s_dedup.bam_peak_1424	143	.	354282	158474	143783	792	1
chr2L	22923816	22925274	Gaf_Gaf_4_i9_EKDL210009962-1a_HVCLLDSX2_L3_1_s_dedup.bam_peak_1425	149	.	287438	163971	149195	1121	1
chr2L	22979750	22980080	Gaf_Gaf_4_i9_EKDL210009962-1a_HVCLLDSX2_L3_1_s_dedup.bam_peak_1426	107	.	314858	121666	107616	123	1
chr2L	22981789	22982803	Gaf_Gaf_4_i9_EKDL210009962-1a_HVCLLDSX2_L3_1_s_dedup.bam_peak_1427	319	.	494464	336521	319811	226	2
chr2L	23074893	23075824	Gaf_Gaf_4_i9_EKDL210009962-1a_HVCLLDSX2_L3_1_s_dedup.bam_peak_1429	129	.	340046	143689	129242	489	1
chr2L	23173265	23174717	Gaf_Gaf_4_i9_EKDL210009962-1a_HVCLLDSX2_L3_1_s_dedup.bam_peak_1430	266	.	425373	282243	266033	977	2
chr2L	23175943	23176565	Gaf_Gaf_4_i9_EKDL210009962-1a_HVCLLDSX2_L3_1_s_dedup.bam_peak_1431	158	.	371532	172975	158064	465	1
chr2L	23400207	23400555	Gaf_Gaf_4_i9_EKDL210009962-1a_HVCLLDSX2_L3_1_s_dedup.bam_peak_1433	294	.	498057	310756	294277	197	2
chr2R	544936	545950	Gaf_Gaf_4_i9_EKDL210009962-1a_HVCLLDSX2_L3_1_s_dedup.bam_peak_1434	164	.	377829	179053	164052	663	1
chr2R	999813	1000451	Gaf_Gaf_4_i9_EKDL210009962-1a_HVCLLDSX2_L3_1_s_dedup.bam_peak_1435	170	.	384127	185203	170119	215	1
chr2R	1070789	1072783	Gaf_Gaf_4_i9_EKDL210009962-1a_HVCLLDSX2_L3_1_s_dedup.bam_peak_1436	197	.	370964	213373	197923	1496	2
chr2R	1264044	1264798	Gaf_Gaf_4_i9_EKDL210009962-1a_HVCLLDSX2_L3_1_s_dedup.bam_peak_1437	232	.	390471	248294	232433	163	2
chr2R	1344685	1345627	Gaf_Gaf_4_i9_EKDL210009962-1a_HVCLLDSX2_L3_1_s_dedup.bam_peak_1438	289	.	495406	305646	289214	674	2
chr2R	1512766	1513136	Gaf_Gaf_4_i9_EKDL210009962-1a_HVCLLDSX2_L3_1_s_dedup.bam_peak_1439	187	.	252406	202428	187118	166	1
chr2R	1526385	1527545	Gaf_Gaf_4_i9_EKDL210009962-1a_HVCLLDSX2_L3_1_s_dedup.bam_peak_1440	201	.	415612	216975	20148	870	2
chr2R	1530836	1531804	Gaf_Gaf_4_i9_EKDL210009962-1a_HVCLLDSX2_L3_1_s_dedup.bam_peak_1441	137	.	334835	152022	137433	709	1
chr2R	1590138	1591347	Gaf_Gaf_4_i9_EKDL210009962-1a_HVCLLDSX2_L3_1_s_dedup.bam_peak_1442	277	.	450175	29343	277112	509	2
chr2R	2118305	2119173	Gaf_Gaf_4_i9_EKDL210009962-1a_HVCLLDSX2_L3_1_s_dedup.bam_peak_1445	104	.	308048	118086	104104	356	1
chr2R	2564268	2565996	Gaf_Gaf_4_i9_EKDL210009962-1a_HVCLLDSX2_L3_1_s_dedup.bam_peak_1446	255	.	427556	271807	25.57	855	2
chr2R	2846373	2847000	Gaf_Gaf_4_i9_EKDL210009962-1a_HVCLLDSX2_L3_1_s_dedup.bam_peak_1447	121	.	314223	135621	121323	144	1
chr2R	3492646	3493005	Gaf_Gaf_4_i9_EKDL210009962-1a_HVCLLDSX2_L3_1_s_dedup.bam_peak_1450	152	.	318455	167188	152377	210	1
chr2R	3943040	3943527	Gaf_Gaf_4_i9_EKDL210009962-1a_HVCLLDSX2_L3_1_s_dedup.bam_peak_1452	182	.	396721	19771	182463	383	1
chr2R	4242511	4243237	Gaf_Gaf_4_i9_EKDL210009962-1a_HVCLLDSX2_L3_1_s_dedup.bam_peak_1455	161	.	367873	175979	161034	544	1
chr2R	4260390	4261686	Gaf_Gaf_4_i9_EKDL210009962-1a_HVCLLDSX2_L3_1_s_dedup.bam_peak_1456	311	.	476972	328116	31148	648	2
chr2R	4269809	4272615	Gaf_Gaf_4_i9_EKDL210009962-1a_HVCLLDSX2_L3_1_s_dedup.bam_peak_1457	765	.	850116	785398	765935	1183	3
chr2R	4471125	4471583	Gaf_Gaf_4_i9_EKDL210009962-1a_HVCLLDSX2_L3_1_s_dedup.bam_peak_1458	315	.	451629	332623	315947	110	2
chr2R	4544026	4545104	Gaf_Gaf_4_i9_EKDL210009962-1a_HVCLLDSX2_L3_1_s_dedup.bam_peak_1459	234	.	39721	250466	234582	475	2
chr2R	4621607	4623059	Gaf_Gaf_4_i9_EKDL210009962-1a_HVCLLDSX2_L3_1_s_dedup.bam_peak_1461	158	.	371532	172975	158064	626	1
chr2R	4744334	4744872	Gaf_Gaf_4_i9_EKDL210009962-1a_HVCLLDSX2_L3_1_s_dedup.bam_peak_1462	596	.	683572	615404	596825	188	3
chr2R	4829240	4829649	Gaf_Gaf_4_i9_EKDL210009962-1a_HVCLLDSX2_L3_1_s_dedup.bam_peak_1464	143	.	337357	158006	143321	134	1
chr2R	5088098	5088761	Gaf_Gaf_4_i9_EKDL210009962-1a_HVCLLDSX2_L3_1_s_dedup.bam_peak_1465	122	.	315981	136655	122328	485	1
chr2R	5127592	5128280	Gaf_Gaf_4_i9_EKDL210009962-1a_HVCLLDSX2_L3_1_s_dedup.bam_peak_1467	101	.	296933	115913	101976	221	1
chr2R	5141361	5141731	Gaf_Gaf_4_i9_EKDL210009962-1a_HVCLLDSX2_L3_1_s_dedup.bam_peak_1468	260	.	458317	276282	26013	194	2
chr2R	5293589	5293974	Gaf_Gaf_4_i9_EKDL210009962-1a_HVCLLDSX2_L3_1_s_dedup.bam_peak_1471	140	.	352641	155177	140549	293	1
chr2R	5415928	5417278	Gaf_Gaf_4_i9_EKDL210009962-1a_HVCLLDSX2_L3_1_s_dedup.bam_peak_1475	418	.	54748	435931	418458	847	3
chr2R	5495336	5497116	Gaf_Gaf_4_i9_EKDL210009962-1a_HVCLLDSX2_L3_1_s_dedup.bam_peak_1477	168	.	342384	183981	168913	1152	1
chr2R	5608646	5609090	Gaf_Gaf_4_i9_EKDL210009962-1a_HVCLLDSX2_L3_1_s_dedup.bam_peak_1478	118	.	327452	132515	11826	194	1
chr2R	5683676	5684670	Gaf_Gaf_4_i9_EKDL210009962-1a_HVCLLDSX2_L3_1_s_dedup.bam_peak_1480	797	.	783316	817543	79793	294	3
chr2R	5691216	5692423	Gaf_Gaf_4_i9_EKDL210009962-1a_HVCLLDSX2_L3_1_s_dedup.bam_peak_1481	576	.	616286	594934	57647	844	3
chr2R	5726534	5727411	Gaf_Gaf_4_i9_EKDL210009962-1a_HVCLLDSX2_L3_1_s_dedup.bam_peak_1482	548	.	630072	566986	54868	468	3
chr2R	5760460	5761076	Gaf_Gaf_4_i9_EKDL210009962-1a_HVCLLDSX2_L3_1_s_dedup.bam_peak_1483	127	.	293394	141536	127124	83	1
chr2R	5781901	5783250	Gaf_Gaf_4_i9_EKDL210009962-1a_HVCLLDSX2_L3_1_s_dedup.bam_peak_1484	2020	.	123243	204457	202059	737	4
chr2R	5803453	5804714	Gaf_Gaf_4_i9_EKDL210009962-1a_HVCLLDSX2_L3_1_s_dedup.bam_peak_1487	129	.	318055	144097	129644	319	1
chr2R	5885676	5886297	Gaf_Gaf_4_i9_EKDL210009962-1a_HVCLLDSX2_L3_1_s_dedup.bam_peak_1491	181	.	373133	196935	181696	349	1
chr2R	5892985	5896058	Gaf_Gaf_4_i9_EKDL210009962-1a_HVCLLDSX2_L3_1_s_dedup.bam_peak_1492	2267	.	152109	229231	226761	796	4
chr2R	5900067	5901644	Gaf_Gaf_4_i9_EKDL210009962-1a_HVCLLDSX2_L3_1_s_dedup.bam_peak_1493	1087	.	850335	110829	108744	1163	3
chr2R	5967490	5967951	Gaf_Gaf_4_i9_EKDL210009962-1a_HVCLLDSX2_L3_1_s_dedup.bam_peak_1494	106	.	298644	120651	106624	126	1
chr2R	5973977	5974745	Gaf_Gaf_4_i9_EKDL210009962-1a_HVCLLDSX2_L3_1_s_dedup.bam_peak_1495	295	.	457844	311528	295039	251	2
chr2R	5980952	5982613	Gaf_Gaf_4_i9_EKDL210009962-1a_HVCLLDSX2_L3_1_s_dedup.bam_peak_1496	1133	.	907963	115419	113317	1047	3
chr2R	5990193	5990952	Gaf_Gaf_4_i9_EKDL210009962-1a_HVCLLDSX2_L3_1_s_dedup.bam_peak_1497	123	.	311579	138089	123736	130	1
chr2R	5992017	5994770	Gaf_Gaf_4_i9_EKDL210009962-1a_HVCLLDSX2_L3_1_s_dedup.bam_peak_1498	2272	.	151721	229693	227222	838	4
chr2R	5999127	6000162	Gaf_Gaf_4_i9_EKDL210009962-1a_HVCLLDSX2_L3_1_s_dedup.bam_peak_1500	284	.	455736	300405	284021	631	2
chr2R	6013170	6013745	Gaf_Gaf_4_i9_EKDL210009962-1a_HVCLLDSX2_L3_1_s_dedup.bam_peak_1502	128	.	287206	142474	128043	407	1
chr2R	6015471	6015997	Gaf_Gaf_4_i9_EKDL210009962-1a_HVCLLDSX2_L3_1_s_dedup.bam_peak_1503	419	.	534189	437447	419962	376	3
chr2R	6017129	6018109	Gaf_Gaf_4_i9_EKDL210009962-1a_HVCLLDSX2_L3_1_s_dedup.bam_peak_1504	105	.	290924	119819	105808	348	1
chr2R	6022784	6023375	Gaf_Gaf_4_i9_EKDL210009962-1a_HVCLLDSX2_L3_1_s_dedup.bam_peak_1505	245	.	426169	26188	245875	438	2
chr2R	6035256	6036663	Gaf_Gaf_4_i9_EKDL210009962-1a_HVCLLDSX2_L3_1_s_dedup.bam_peak_1506	462	.	491488	480299	462527	441	3
chr2R	6076435	6076851	Gaf_Gaf_4_i9_EKDL210009962-1a_HVCLLDSX2_L3_1_s_dedup.bam_peak_1508	130	.	323242	145142	130679	189	1
chr2R	6089218	6089551	Gaf_Gaf_4_i9_EKDL210009962-1a_HVCLLDSX2_L3_1_s_dedup.bam_peak_1509	192	.	355815	207598	19222	181	2
chr2R	6102046	6102999	Gaf_Gaf_4_i9_EKDL210009962-1a_HVCLLDSX2_L3_1_s_dedup.bam_peak_1510	442	.	549027	460202	442562	665	3
chr2R	6109972	6110572	Gaf_Gaf_4_i9_EKDL210009962-1a_HVCLLDSX2_L3_1_s_dedup.bam_peak_1512	213	.	371853	229287	213643	155	2
chr2R	6118846	6119475	Gaf_Gaf_4_i9_EKDL210009962-1a_HVCLLDSX2_L3_1_s_dedup.bam_peak_1513	307	.	46149	323848	307251	331	2
chr2R	6120200	6121276	Gaf_Gaf_4_i9_EKDL210009962-1a_HVCLLDSX2_L3_1_s_dedup.bam_peak_1514	1518	.	941798	154076	151836	479	4
chr2R	6125008	6126060	Gaf_Gaf_4_i9_EKDL210009962-1a_HVCLLDSX2_L3_1_s_dedup.bam_peak_1516	1810	.	114086	183354	181019	438	4
chr2R	6131684	6133522	Gaf_Gaf_4_i9_EKDL210009962-1a_HVCLLDSX2_L3_1_s_dedup.bam_peak_1517	2213	.	14195	223785	221.33	421	4
chr2R	6141444	6142026	Gaf_Gaf_4_i9_EKDL210009962-1a_HVCLLDSX2_L3_1_s_dedup.bam_peak_1518	227	.	36156	243736	227925	188	2
chr2R	6145498	6146156	Gaf_Gaf_4_i9_EKDL210009962-1a_HVCLLDSX2_L3_1_s_dedup.bam_peak_1519	174	.	35397	189483	174343	508	1
chr2R	6147337	6149953	Gaf_Gaf_4_i9_EKDL210009962-1a_HVCLLDSX2_L3_1_s_dedup.bam_peak_1520	4416	.	227525	444.65	441625	867	4
chr2R	6151107	6151482	Gaf_Gaf_4_i9_EKDL210009962-1a_HVCLLDSX2_L3_1_s_dedup.bam_peak_1521	608	.	674446	627205	608562	229	3
chr2R	6155457	6159914	Gaf_Gaf_4_i9_EKDL210009962-1a_HVCLLDSX2_L3_1_s_dedup.bam_peak_1522	7288	.	324975	732569	728814	1089	4
chr2R	6168268	6169443	Gaf_Gaf_4_i9_EKDL210009962-1a_HVCLLDSX2_L3_1_s_dedup.bam_peak_1523	767	.	777089	787076	767608	392	3
chr2R	6195776	6196725	Gaf_Gaf_4_i9_EKDL210009962-1a_HVCLLDSX2_L3_1_s_dedup.bam_peak_1524	1017	.	85151	103819	101763	361	3
chr2R	6213894	6215098	Gaf_Gaf_4_i9_EKDL210009962-1a_HVCLLDSX2_L3_1_s_dedup.bam_peak_1525	1265	.	915246	128705	126553	475	4
chr2R	6220012	6221896	Gaf_Gaf_4_i9_EKDL210009962-1a_HVCLLDSX2_L3_1_s_dedup.bam_peak_1526	1831	.	126128	185494	183153	610	4
chr2R	6234931	6236762	Gaf_Gaf_4_i9_EKDL210009962-1a_HVCLLDSX2_L3_1_s_dedup.bam_peak_1528	5328	.	210265	536103	532846	985	4
chr2R	6241026	6242623	Gaf_Gaf_4_i9_EKDL210009962-1a_HVCLLDSX2_L3_1_s_dedup.bam_peak_1529	2548	.	162489	257443	254894	1112	4
chr2R	6245119	6245861	Gaf_Gaf_4_i9_EKDL210009962-1a_HVCLLDSX2_L3_1_s_dedup.bam_peak_1530	259	.	43763	275595	259453	195	2
chr2R	6258597	6259170	Gaf_Gaf_4_i9_EKDL210009962-1a_HVCLLDSX2_L3_1_s_dedup.bam_peak_1531	501	.	629944	51903	501017	379	3
chr2R	6259944	6261407	Gaf_Gaf_4_i9_EKDL210009962-1a_HVCLLDSX2_L3_1_s_dedup.bam_peak_1532	297	.	503773	314206	297692	163	2
chr2R	6459973	6460851	Gaf_Gaf_4_i9_EKDL210009962-1a_HVCLLDSX2_L3_1_s_dedup.bam_peak_1533	283	.	491178	299626	283252	291	2
chr2R	6463241	6463762	Gaf_Gaf_4_i9_EKDL210009962-1a_HVCLLDSX2_L3_1_s_dedup.bam_peak_1534	123	.	333749	138062	123709	419	1
chr2R	6500253	6502349	Gaf_Gaf_4_i9_EKDL210009962-1a_HVCLLDSX2_L3_1_s_dedup.bam_peak_1535	5555	.	242137	558823	555509	1340	4
chr2R	6506930	6507259	Gaf_Gaf_4_i9_EKDL210009962-1a_HVCLLDSX2_L3_1_s_dedup.bam_peak_1536	118	.	302483	132496	118242	123	1
chr2R	6511463	6511911	Gaf_Gaf_4_i9_EKDL210009962-1a_HVCLLDSX2_L3_1_s_dedup.bam_peak_1537	103	.	280953	11721	103242	230	1
chr2R	6513741	6516185	Gaf_Gaf_4_i9_EKDL210009962-1a_HVCLLDSX2_L3_1_s_dedup.bam_peak_1538	935	.	857822	955546	935323	710	3
chr2R	6520286	6520987	Gaf_Gaf_4_i9_EKDL210009962-1a_HVCLLDSX2_L3_1_s_dedup.bam_peak_1540	292	.	432597	308696	292236	304	2
chr2R	6529564	6531396	Gaf_Gaf_4_i9_EKDL210009962-1a_HVCLLDSX2_L3_1_s_dedup.bam_peak_1541	1375	.	102294	139.75	137558	508	4
chr2R	6543895	6544816	Gaf_Gaf_4_i9_EKDL210009962-1a_HVCLLDSX2_L3_1_s_dedup.bam_peak_1542	387	.	506342	405119	38787	359	3
chr2R	6546982	6549393	Gaf_Gaf_4_i9_EKDL210009962-1a_HVCLLDSX2_L3_1_s_dedup.bam_peak_1543	1984	.	126746	200789	198401	1796	4
chr2R	6552946	6553427	Gaf_Gaf_4_i9_EKDL210009962-1a_HVCLLDSX2_L3_1_s_dedup.bam_peak_1544	229	.	413798	24489	229065	213	2
chr2R	6561293	6563605	Gaf_Gaf_4_i9_EKDL210009962-1a_HVCLLDSX2_L3_1_s_dedup.bam_peak_1547	2977	.	186929	300446	297782	1639	4
chr2R	6571093	6571787	Gaf_Gaf_4_i9_EKDL210009962-1a_HVCLLDSX2_L3_1_s_dedup.bam_peak_1548	363	.	522922	38088	363816	261	2
chr2R	6573548	6574062	Gaf_Gaf_4_i9_EKDL210009962-1a_HVCLLDSX2_L3_1_s_dedup.bam_peak_1549	192	.	382315	207952	192572	259	2
chr2R	6574507	6575731	Gaf_Gaf_4_i9_EKDL210009962-1a_HVCLLDSX2_L3_1_s_dedup.bam_peak_1550	2318	.	130622	234336	231852	606	4
chr2R	6594937	6596193	Gaf_Gaf_4_i9_EKDL210009962-1a_HVCLLDSX2_L3_1_s_dedup.bam_peak_1551	1212	.	959639	123362	121.23	734	4
chr2R	6603922	6604712	Gaf_Gaf_4_i9_EKDL210009962-1a_HVCLLDSX2_L3_1_s_dedup.bam_peak_1553	137	.	327058	151737	137154	336	1
chr2R	6609935	6611549	Gaf_Gaf_4_i9_EKDL210009962-1a_HVCLLDSX2_L3_1_s_dedup.bam_peak_1554	2262	.	139082	228678	226.21	754	4
chr2R	6612567	6614035	Gaf_Gaf_4_i9_EKDL210009962-1a_HVCLLDSX2_L3_1_s_dedup.bam_peak_1555	2642	.	174186	266784	264.21	823	4
chr2R	6627333	6633569	Gaf_Gaf_4_i9_EKDL210009962-1a_HVCLLDSX2_L3_1_s_dedup.bam_peak_1557	4356	.	176609	438.64	435629	5363	4
chr2R	6635843	6636777	Gaf_Gaf_4_i9_EKDL210009962-1a_HVCLLDSX2_L3_1_s_dedup.bam_peak_1558	590	.	563035	608931	590387	400	3
chr2R	6648146	6649219	Gaf_Gaf_4_i9_EKDL210009962-1a_HVCLLDSX2_L3_1_s_dedup.bam_peak_1559	525	.	565429	543928	525759	688	3
chr2R	6661972	6664106	Gaf_Gaf_4_i9_EKDL210009962-1a_HVCLLDSX2_L3_1_s_dedup.bam_peak_1562	1331	.	973306	135304	133129	1516	4
chr2R	6673122	6673672	Gaf_Gaf_4_i9_EKDL210009962-1a_HVCLLDSX2_L3_1_s_dedup.bam_peak_1564	152	.	324609	167304	152483	373	1
chr2R	6675650	6676221	Gaf_Gaf_4_i9_EKDL210009962-1a_HVCLLDSX2_L3_1_s_dedup.bam_peak_1565	136	.	316556	151417	136853	375	1
chr2R	6696425	6697176	Gaf_Gaf_4_i9_EKDL210009962-1a_HVCLLDSX2_L3_1_s_dedup.bam_peak_1566	248	.	413458	264909	248873	490	2
chr2R	6715429	6716124	Gaf_Gaf_4_i9_EKDL210009962-1a_HVCLLDSX2_L3_1_s_dedup.bam_peak_1567	223	.	400317	238767	223012	555	2
chr2R	6741792	6742534	Gaf_Gaf_4_i9_EKDL210009962-1a_HVCLLDSX2_L3_1_s_dedup.bam_peak_1568	517	.	622897	535689	517571	236	3
chr2R	6749220	6750179	Gaf_Gaf_4_i9_EKDL210009962-1a_HVCLLDSX2_L3_1_s_dedup.bam_peak_1569	617	.	570882	636497	617801	390	3
chr2R	6756768	6757261	Gaf_Gaf_4_i9_EKDL210009962-1a_HVCLLDSX2_L3_1_s_dedup.bam_peak_1570	241	.	398651	257047	241093	335	2
chr2R	6758708	6759343	Gaf_Gaf_4_i9_EKDL210009962-1a_HVCLLDSX2_L3_1_s_dedup.bam_peak_1571	106	.	294758	120264	106245	419	1
chr2R	6788551	6789275	Gaf_Gaf_4_i9_EKDL210009962-1a_HVCLLDSX2_L3_1_s_dedup.bam_peak_1573	168	.	328738	183165	168116	456	1
chr2R	6810592	6811610	Gaf_Gaf_4_i9_EKDL210009962-1a_HVCLLDSX2_L3_1_s_dedup.bam_peak_1574	237	.	352867	253134	237221	586	2
chr2R	6871225	6874048	Gaf_Gaf_4_i9_EKDL210009962-1a_HVCLLDSX2_L3_1_s_dedup.bam_peak_1577	7740	.	301845	777883	774011	775	4
chr2R	6877617	6880917	Gaf_Gaf_4_i9_EKDL210009962-1a_HVCLLDSX2_L3_1_s_dedup.bam_peak_1578	1742	.	12.38	176552	174239	1203	4
chr2R	6882716	6886575	Gaf_Gaf_4_i9_EKDL210009962-1a_HVCLLDSX2_L3_1_s_dedup.bam_peak_1579	2844	.	17365	287128	284499	2975	4
chr2R	6923080	6923782	Gaf_Gaf_4_i9_EKDL210009962-1a_HVCLLDSX2_L3_1_s_dedup.bam_peak_1580	137	.	302439	151728	137145	407	1
chr2R	6970787	6971646	Gaf_Gaf_4_i9_EKDL210009962-1a_HVCLLDSX2_L3_1_s_dedup.bam_peak_1581	275	.	368365	29215	275845	656	2
chr2R	6985514	6986044	Gaf_Gaf_4_i9_EKDL210009962-1a_HVCLLDSX2_L3_1_s_dedup.bam_peak_1582	301	.	414869	318128	301579	364	2
chr2R	6991952	6993207	Gaf_Gaf_4_i9_EKDL210009962-1a_HVCLLDSX2_L3_1_s_dedup.bam_peak_1583	435	.	467069	453081	435491	836	3
chr2R	6994370	6995344	Gaf_Gaf_4_i9_EKDL210009962-1a_HVCLLDSX2_L3_1_s_dedup.bam_peak_1584	389	.	508622	406873	389611	365	3
chr2R	7011912	7013556	Gaf_Gaf_4_i9_EKDL210009962-1a_HVCLLDSX2_L3_1_s_dedup.bam_peak_1585	360	.	434778	377571	36053	509	2
chr2R	7024560	7026209	Gaf_Gaf_4_i9_EKDL210009962-1a_HVCLLDSX2_L3_1_s_dedup.bam_peak_1587	3562	.	160064	359078	356261	532	4
chr2R	7039646	7040650	Gaf_Gaf_4_i9_EKDL210009962-1a_HVCLLDSX2_L3_1_s_dedup.bam_peak_1588	230	.	415408	245942	230107	662	2
chr2R	7045144	7046091	Gaf_Gaf_4_i9_EKDL210009962-1a_HVCLLDSX2_L3_1_s_dedup.bam_peak_1589	136	.	272552	151009	136453	386	1
chr2R	7049117	7050376	Gaf_Gaf_4_i9_EKDL210009962-1a_HVCLLDSX2_L3_1_s_dedup.bam_peak_1590	458	.	576145	476566	45882	352	3
chr2R	7061283	7062000	Gaf_Gaf_4_i9_EKDL210009962-1a_HVCLLDSX2_L3_1_s_dedup.bam_peak_1591	203	.	383585	219359	203837	568	2
chr2R	7085811	7087689	Gaf_Gaf_4_i9_EKDL210009962-1a_HVCLLDSX2_L3_1_s_dedup.bam_peak_1594	1242	.	103384	126382	124239	388	4
chr2R	7088124	7090045	Gaf_Gaf_4_i9_EKDL210009962-1a_HVCLLDSX2_L3_1_s_dedup.bam_peak_1595	168	.	335235	183492	168434	1259	1
chr2R	7092015	7092751	Gaf_Gaf_4_i9_EKDL210009962-1a_HVCLLDSX2_L3_1_s_dedup.bam_peak_1596	224	.	372569	240038	224268	576	2
chr2R	7094163	7095370	Gaf_Gaf_4_i9_EKDL210009962-1a_HVCLLDSX2_L3_1_s_dedup.bam_peak_1597	347	.	484742	364256	347319	255	2
chr2R	7106137	7106901	Gaf_Gaf_4_i9_EKDL210009962-1a_HVCLLDSX2_L3_1_s_dedup.bam_peak_1598	1395	.	114183	141761	139563	245	4
chr2R	7108896	7110450	Gaf_Gaf_4_i9_EKDL210009962-1a_HVCLLDSX2_L3_1_s_dedup.bam_peak_1599	285	.	453824	302302	285898	516	2
chr2R	7141411	7142467	Gaf_Gaf_4_i9_EKDL210009962-1a_HVCLLDSX2_L3_1_s_dedup.bam_peak_1600	214	.	37712	230581	214921	862	2
chr2R	7144772	7148035	Gaf_Gaf_4_i9_EKDL210009962-1a_HVCLLDSX2_L3_1_s_dedup.bam_peak_1601	3220	.	183273	324814	322087	2219	4
chr2R	7149664	7151144	Gaf_Gaf_4_i9_EKDL210009962-1a_HVCLLDSX2_L3_1_s_dedup.bam_peak_1602	2249	.	128012	227402	224938	869	4
chr2R	7170621	7171192	Gaf_Gaf_4_i9_EKDL210009962-1a_HVCLLDSX2_L3_1_s_dedup.bam_peak_1603	203	.	375911	219363	20384	400	2
chr2R	7171818	7172368	Gaf_Gaf_4_i9_EKDL210009962-1a_HVCLLDSX2_L3_1_s_dedup.bam_peak_1604	105	.	279095	119434	10543	138	1
chr2R	7186636	7187461	Gaf_Gaf_4_i9_EKDL210009962-1a_HVCLLDSX2_L3_1_s_dedup.bam_peak_1606	1053	.	922895	107.45	105378	443	3
chr2R	7193916	7194312	Gaf_Gaf_4_i9_EKDL210009962-1a_HVCLLDSX2_L3_1_s_dedup.bam_peak_1607	219	.	391325	235359	219642	141	2
chr2R	7194866	7196220	Gaf_Gaf_4_i9_EKDL210009962-1a_HVCLLDSX2_L3_1_s_dedup.bam_peak_1608	319	.	510257	336099	319395	284	2
chr2R	7245236	7247286	Gaf_Gaf_4_i9_EKDL210009962-1a_HVCLLDSX2_L3_1_s_dedup.bam_peak_1611	1530	.	887454	155313	153068	1395	4
chr2R	7247591	7251051	Gaf_Gaf_4_i9_EKDL210009962-1a_HVCLLDSX2_L3_1_s_dedup.bam_peak_1612	4113	.	209349	414.34	411387	1330	4
chr2R	7252047	7252808	Gaf_Gaf_4_i9_EKDL210009962-1a_HVCLLDSX2_L3_1_s_dedup.bam_peak_1613	261	.	377927	277959	261792	207	2
chr2R	7254203	7255138	Gaf_Gaf_4_i9_EKDL210009962-1a_HVCLLDSX2_L3_1_s_dedup.bam_peak_1614	219	.	390767	234972	219261	395	2
chr2R	7261295	7262192	Gaf_Gaf_4_i9_EKDL210009962-1a_HVCLLDSX2_L3_1_s_dedup.bam_peak_1615	684	.	622687	703549	684493	446	3
chr2R	7278102	7278877	Gaf_Gaf_4_i9_EKDL210009962-1a_HVCLLDSX2_L3_1_s_dedup.bam_peak_1616	368	.	499581	385776	368673	274	2
chr2R	7282203	7283334	Gaf_Gaf_4_i9_EKDL210009962-1a_HVCLLDSX2_L3_1_s_dedup.bam_peak_1617	233	.	391262	248876	23301	757	2
chr2R	7288842	7290050	Gaf_Gaf_4_i9_EKDL210009962-1a_HVCLLDSX2_L3_1_s_dedup.bam_peak_1618	1321	.	104718	134324	132152	844	4
chr2R	7306792	7307600	Gaf_Gaf_4_i9_EKDL210009962-1a_HVCLLDSX2_L3_1_s_dedup.bam_peak_1620	147	.	311205	16197	147234	327	1
chr2R	7308408	7309336	Gaf_Gaf_4_i9_EKDL210009962-1a_HVCLLDSX2_L3_1_s_dedup.bam_peak_1621	597	.	636544	615735	597154	407	3
chr2R	7351899	7353095	Gaf_Gaf_4_i9_EKDL210009962-1a_HVCLLDSX2_L3_1_s_dedup.bam_peak_1623	1426	.	121158	144859	142.65	785	4
chr2R	7370567	7371567	Gaf_Gaf_4_i9_EKDL210009962-1a_HVCLLDSX2_L3_1_s_dedup.bam_peak_1624	182	.	366365	197662	182417	800	1
chr2R	7380802	7382330	Gaf_Gaf_4_i9_EKDL210009962-1a_HVCLLDSX2_L3_1_s_dedup.bam_peak_1626	2275	.	143891	229984	227511	991	4
chr2R	7386937	7387378	Gaf_Gaf_4_i9_EKDL210009962-1a_HVCLLDSX2_L3_1_s_dedup.bam_peak_1627	516	.	573848	535095	516982	295	3
chr2R	7395665	7395951	Gaf_Gaf_4_i9_EKDL210009962-1a_HVCLLDSX2_L3_1_s_dedup.bam_peak_1628	152	.	318455	167188	152377	169	1
chr2R	7407158	7407808	Gaf_Gaf_4_i9_EKDL210009962-1a_HVCLLDSX2_L3_1_s_dedup.bam_peak_1629	342	.	487355	359314	342418	145	2
chr2R	7418380	7419633	Gaf_Gaf_4_i9_EKDL210009962-1a_HVCLLDSX2_L3_1_s_dedup.bam_peak_1630	2249	.	131568	227.4	224936	643	4
chr2R	7424897	7425370	Gaf_Gaf_4_i9_EKDL210009962-1a_HVCLLDSX2_L3_1_s_dedup.bam_peak_1631	163	.	330643	178012	163031	128	1
chr2R	7427433	7427928	Gaf_Gaf_4_i9_EKDL210009962-1a_HVCLLDSX2_L3_1_s_dedup.bam_peak_1632	107	.	280128	121818	107762	138	1
chr2R	7428887	7429991	Gaf_Gaf_4_i9_EKDL210009962-1a_HVCLLDSX2_L3_1_s_dedup.bam_peak_1633	2189	.	140967	221438	218.99	600	4
chr2R	7430859	7432801	Gaf_Gaf_4_i9_EKDL210009962-1a_HVCLLDSX2_L3_1_s_dedup.bam_peak_1634	252	.	382008	268363	252291	1239	2
chr2R	7456702	7458021	Gaf_Gaf_4_i9_EKDL210009962-1a_HVCLLDSX2_L3_1_s_dedup.bam_peak_1636	782	.	783373	80211	782568	655	3
chr2R	7458531	7459000	Gaf_Gaf_4_i9_EKDL210009962-1a_HVCLLDSX2_L3_1_s_dedup.bam_peak_1637	241	.	415606	257706	241745	270	2
chr2R	7462823	7463474	Gaf_Gaf_4_i9_EKDL210009962-1a_HVCLLDSX2_L3_1_s_dedup.bam_peak_1638	180	.	348836	195452	18023	478	1
chr2R	7473281	7474380	Gaf_Gaf_4_i9_EKDL210009962-1a_HVCLLDSX2_L3_1_s_dedup.bam_peak_1640	498	.	556175	516385	498386	941	3
chr2R	7476441	7479250	Gaf_Gaf_4_i9_EKDL210009962-1a_HVCLLDSX2_L3_1_s_dedup.bam_peak_1641	278	.	385629	295324	278991	1563	2
chr2R	7487862	7491225	Gaf_Gaf_4_i9_EKDL210009962-1a_HVCLLDSX2_L3_1_s_dedup.bam_peak_1642	3165	.	182749	319248	316535	789	4
chr2R	7491727	7493889	Gaf_Gaf_4_i9_EKDL210009962-1a_HVCLLDSX2_L3_1_s_dedup.bam_peak_1643	3673	.	16138	370213	367366	991	4
chr2R	7499683	7500671	Gaf_Gaf_4_i9_EKDL210009962-1a_HVCLLDSX2_L3_1_s_dedup.bam_peak_1644	340	.	479781	357159	340281	334	2
chr2R	7529358	7531598	Gaf_Gaf_4_i9_EKDL210009962-1a_HVCLLDSX2_L3_1_s_dedup.bam_peak_1646	623	.	602651	642306	62358	1736	3
chr2R	7532394	7533813	Gaf_Gaf_4_i9_EKDL210009962-1a_HVCLLDSX2_L3_1_s_dedup.bam_peak_1647	380	.	50152	397851	380655	1004	3
chr2R	7544155	7545335	Gaf_Gaf_4_i9_EKDL210009962-1a_HVCLLDSX2_L3_1_s_dedup.bam_peak_1648	233	.	395429	249183	233312	158	2
chr2R	7583840	7584757	Gaf_Gaf_4_i9_EKDL210009962-1a_HVCLLDSX2_L3_1_s_dedup.bam_peak_1650	417	.	443067	435111	417643	598	3
chr2R	7585889	7588897	Gaf_Gaf_4_i9_EKDL210009962-1a_HVCLLDSX2_L3_1_s_dedup.bam_peak_1651	1610	.	101135	163.29	161.02	1457	4
chr2R	7589466	7590714	Gaf_Gaf_4_i9_EKDL210009962-1a_HVCLLDSX2_L3_1_s_dedup.bam_peak_1652	853	.	801268	873233	853368	504	3
chr2R	7622041	7624772	Gaf_Gaf_4_i9_EKDL210009962-1a_HVCLLDSX2_L3_1_s_dedup.bam_peak_1654	1998	.	120319	202268	199876	1190	4
chr2R	7632138	7633306	Gaf_Gaf_4_i9_EKDL210009962-1a_HVCLLDSX2_L3_1_s_dedup.bam_peak_1655	1208	.	841346	123029	120899	660	4
chr2R	7665123	7666247	Gaf_Gaf_4_i9_EKDL210009962-1a_HVCLLDSX2_L3_1_s_dedup.bam_peak_1656	460	.	613824	477982	460227	487	3
chr2R	7697718	7699951	Gaf_Gaf_4_i9_EKDL210009962-1a_HVCLLDSX2_L3_1_s_dedup.bam_peak_1658	1410	.	103485	143282	141078	1410	4
chr2R	7721803	7724354	Gaf_Gaf_4_i9_EKDL210009962-1a_HVCLLDSX2_L3_1_s_dedup.bam_peak_1659	3529	.	174969	355744	352935	1107	4
chr2R	7734852	7736014	Gaf_Gaf_4_i9_EKDL210009962-1a_HVCLLDSX2_L3_1_s_dedup.bam_peak_1661	1302	.	98794	132.4	130235	576	4
chr2R	7744918	7745884	Gaf_Gaf_4_i9_EKDL210009962-1a_HVCLLDSX2_L3_1_s_dedup.bam_peak_1662	875	.	749522	895833	875866	595	3
chr2R	7752300	7753147	Gaf_Gaf_4_i9_EKDL210009962-1a_HVCLLDSX2_L3_1_s_dedup.bam_peak_1663	296	.	434372	313108	296607	533	2
chr2R	7755599	7756072	Gaf_Gaf_4_i9_EKDL210009962-1a_HVCLLDSX2_L3_1_s_dedup.bam_peak_1664	127	.	296029	141529	127117	277	1
chr2R	7758586	7759361	Gaf_Gaf_4_i9_EKDL210009962-1a_HVCLLDSX2_L3_1_s_dedup.bam_peak_1666	235	.	418594	250948	235059	522	2
chr2R	7767373	7769263	Gaf_Gaf_4_i9_EKDL210009962-1a_HVCLLDSX2_L3_1_s_dedup.bam_peak_1668	349	.	507867	36686	349903	806	2
chr2R	7778545	7780670	Gaf_Gaf_4_i9_EKDL210009962-1a_HVCLLDSX2_L3_1_s_dedup.bam_peak_1669	1784	.	106437	180732	178405	825	4
chr2R	7781932	7783425	Gaf_Gaf_4_i9_EKDL210009962-1a_HVCLLDSX2_L3_1_s_dedup.bam_peak_1670	556	.	612433	574774	556423	1309	3
chr2R	7786006	7786507	Gaf_Gaf_4_i9_EKDL210009962-1a_HVCLLDSX2_L3_1_s_dedup.bam_peak_1671	385	.	52277	40289	385658	208	3
chr2R	7791490	7791982	Gaf_Gaf_4_i9_EKDL210009962-1a_HVCLLDSX2_L3_1_s_dedup.bam_peak_1672	157	.	32294	172503	157609	156	1
chr2R	7805918	7806996	Gaf_Gaf_4_i9_EKDL210009962-1a_HVCLLDSX2_L3_1_s_dedup.bam_peak_1674	669	.	644326	688465	669488	798	3
chr2R	7812063	7812734	Gaf_Gaf_4_i9_EKDL210009962-1a_HVCLLDSX2_L3_1_s_dedup.bam_peak_1675	127	.	308848	142383	127954	526	1
chr2R	7824825	7825450	Gaf_Gaf_4_i9_EKDL210009962-1a_HVCLLDSX2_L3_1_s_dedup.bam_peak_1676	151	.	317642	166607	151807	468	1
chr2R	7885637	7886536	Gaf_Gaf_4_i9_EKDL210009962-1a_HVCLLDSX2_L3_1_s_dedup.bam_peak_1678	647	.	665478	665965	647112	596	3
chr2R	7888060	7888629	Gaf_Gaf_4_i9_EKDL210009962-1a_HVCLLDSX2_L3_1_s_dedup.bam_peak_1679	287	.	446742	303684	287269	270	2
chr2R	7889420	7890499	Gaf_Gaf_4_i9_EKDL210009962-1a_HVCLLDSX2_L3_1_s_dedup.bam_peak_1680	739	.	672417	758767	739435	289	3
chr2R	7909299	7909779	Gaf_Gaf_4_i9_EKDL210009962-1a_HVCLLDSX2_L3_1_s_dedup.bam_peak_1681	195	.	347134	210592	195176	217	2
chr2R	7916258	7917605	Gaf_Gaf_4_i9_EKDL210009962-1a_HVCLLDSX2_L3_1_s_dedup.bam_peak_1682	290	.	437787	30.65	29006	413	2
chr2R	7955271	7956485	Gaf_Gaf_4_i9_EKDL210009962-1a_HVCLLDSX2_L3_1_s_dedup.bam_peak_1685	481	.	559832	499825	481931	744	3
chr2R	7959700	7960058	Gaf_Gaf_4_i9_EKDL210009962-1a_HVCLLDSX2_L3_1_s_dedup.bam_peak_1686	317	.	458119	334345	317655	192	2
chr2R	7983480	7984543	Gaf_Gaf_4_i9_EKDL210009962-1a_HVCLLDSX2_L3_1_s_dedup.bam_peak_1688	412	.	529259	429953	412522	733	3
chr2R	7984961	7985243	Gaf_Gaf_4_i9_EKDL210009962-1a_HVCLLDSX2_L3_1_s_dedup.bam_peak_1689	103	.	283941	117343	103373	113	1
chr2R	7988936	7989847	Gaf_Gaf_4_i9_EKDL210009962-1a_HVCLLDSX2_L3_1_s_dedup.bam_peak_1690	1065	.	79945	108644	106568	439	3
chr2R	8018656	8019336	Gaf_Gaf_4_i9_EKDL210009962-1a_HVCLLDSX2_L3_1_s_dedup.bam_peak_1691	391	.	429538	408817	39154	360	3
chr2R	8025666	8026559	Gaf_Gaf_4_i9_EKDL210009962-1a_HVCLLDSX2_L3_1_s_dedup.bam_peak_1692	131	.	303089	14.64	131906	667	1
chr2R	8029264	8031569	Gaf_Gaf_4_i9_EKDL210009962-1a_HVCLLDSX2_L3_1_s_dedup.bam_peak_1693	1360	.	106374	138201	136015	1716	4
chr2R	8034984	8035990	Gaf_Gaf_4_i9_EKDL210009962-1a_HVCLLDSX2_L3_1_s_dedup.bam_peak_1694	189	.	342848	204977	189632	187	1
chr2R	8060355	8061889	Gaf_Gaf_4_i9_EKDL210009962-1a_HVCLLDSX2_L3_1_s_dedup.bam_peak_1696	2500	.	150443	252588	250053	612	4
chr2R	8062369	8062965	Gaf_Gaf_4_i9_EKDL210009962-1a_HVCLLDSX2_L3_1_s_dedup.bam_peak_1697	271	.	408988	287418	271157	275	2
chr2R	8064952	8066065	Gaf_Gaf_4_i9_EKDL210009962-1a_HVCLLDSX2_L3_1_s_dedup.bam_peak_1698	406	.	507307	423763	406378	310	3
chr2R	8067284	8069454	Gaf_Gaf_4_i9_EKDL210009962-1a_HVCLLDSX2_L3_1_s_dedup.bam_peak_1699	1431	.	889016	145348	143137	1649	4
chr2R	8079636	8080037	Gaf_Gaf_4_i9_EKDL210009962-1a_HVCLLDSX2_L3_1_s_dedup.bam_peak_1700	191	.	361673	206903	191533	245	2
chr2R	8081990	8083826	Gaf_Gaf_4_i9_EKDL210009962-1a_HVCLLDSX2_L3_1_s_dedup.bam_peak_1701	1340	.	927266	136229	134051	1330	4
chr2R	8098471	8099073	Gaf_Gaf_4_i9_EKDL210009962-1a_HVCLLDSX2_L3_1_s_dedup.bam_peak_1702	125	.	305169	140015	125638	388	1
chr2R	8106029	8106772	Gaf_Gaf_4_i9_EKDL210009962-1a_HVCLLDSX2_L3_1_s_dedup.bam_peak_1703	137	.	297652	152047	137456	546	1
chr2R	8122448	8123384	Gaf_Gaf_4_i9_EKDL210009962-1a_HVCLLDSX2_L3_1_s_dedup.bam_peak_1704	334	.	44019	351642	334808	226	2
chr2R	8130984	8132518	Gaf_Gaf_4_i9_EKDL210009962-1a_HVCLLDSX2_L3_1_s_dedup.bam_peak_1705	2034	.	139228	205845	203443	812	4
chr2R	8144918	8146854	Gaf_Gaf_4_i9_EKDL210009962-1a_HVCLLDSX2_L3_1_s_dedup.bam_peak_1706	5174	.	255547	520645	517426	1266	4
chr2R	8149683	8150086	Gaf_Gaf_4_i9_EKDL210009962-1a_HVCLLDSX2_L3_1_s_dedup.bam_peak_1707	134	.	322141	148707	134175	216	1
chr2R	8150881	8152618	Gaf_Gaf_4_i9_EKDL210009962-1a_HVCLLDSX2_L3_1_s_dedup.bam_peak_1708	956	.	908084	976895	956582	1204	3
chr2R	8155672	8156833	Gaf_Gaf_4_i9_EKDL210009962-1a_HVCLLDSX2_L3_1_s_dedup.bam_peak_1709	1381	.	98183	140299	138105	756	4
chr2R	8173664	8175336	Gaf_Gaf_4_i9_EKDL210009962-1a_HVCLLDSX2_L3_1_s_dedup.bam_peak_1710	3375	.	18068	340313	337545	1131	4
chr2R	8177710	8178580	Gaf_Gaf_4_i9_EKDL210009962-1a_HVCLLDSX2_L3_1_s_dedup.bam_peak_1711	333	.	434912	35.02	333378	622	2
chr2R	8194536	8196123	Gaf_Gaf_4_i9_EKDL210009962-1a_HVCLLDSX2_L3_1_s_dedup.bam_peak_1712	476	.	553538	494733	47687	690	3
chr2R	8230534	8231422	Gaf_Gaf_4_i9_EKDL210009962-1a_HVCLLDSX2_L3_1_s_dedup.bam_peak_1713	637	.	659086	65624	637439	406	3
chr2R	8232078	8232650	Gaf_Gaf_4_i9_EKDL210009962-1a_HVCLLDSX2_L3_1_s_dedup.bam_peak_1714	434	.	548812	452325	434738	378	3
chr2R	8233768	8234604	Gaf_Gaf_4_i9_EKDL210009962-1a_HVCLLDSX2_L3_1_s_dedup.bam_peak_1715	292	.	444858	308606	292147	429	2
chr2R	8236630	8238397	Gaf_Gaf_4_i9_EKDL210009962-1a_HVCLLDSX2_L3_1_s_dedup.bam_peak_1716	4781	.	205812	481268	478154	926	4
chr2R	8240460	8242141	Gaf_Gaf_4_i9_EKDL210009962-1a_HVCLLDSX2_L3_1_s_dedup.bam_peak_1717	347	.	484727	364245	347309	1469	2
chr2R	8272669	8273027	Gaf_Gaf_4_i9_EKDL210009962-1a_HVCLLDSX2_L3_1_s_dedup.bam_peak_1718	105	.	293991	119813	105802	217	1
chr2R	8293402	8294282	Gaf_Gaf_4_i9_EKDL210009962-1a_HVCLLDSX2_L3_1_s_dedup.bam_peak_1719	3198	.	159454	322558	319837	311	4
chr2R	8298869	8299357	Gaf_Gaf_4_i9_EKDL210009962-1a_HVCLLDSX2_L3_1_s_dedup.bam_peak_1720	142	.	335246	156729	142077	351	1
chr2R	8320484	8323537	Gaf_Gaf_4_i9_EKDL210009962-1a_HVCLLDSX2_L3_1_s_dedup.bam_peak_1722	523	.	602751	541833	52368	2409	3
chr2R	8326369	8327853	Gaf_Gaf_4_i9_EKDL210009962-1a_HVCLLDSX2_L3_1_s_dedup.bam_peak_1723	4352	.	155329	438284	435274	955	4
chr2R	8336111	8336983	Gaf_Gaf_4_i9_EKDL210009962-1a_HVCLLDSX2_L3_1_s_dedup.bam_peak_1724	169	.	354558	18507	169987	166	1
chr2R	8375453	8375924	Gaf_Gaf_4_i9_EKDL210009962-1a_HVCLLDSX2_L3_1_s_dedup.bam_peak_1728	153	.	34678	168321	153475	201	1
chr2R	8394552	8395284	Gaf_Gaf_4_i9_EKDL210009962-1a_HVCLLDSX2_L3_1_s_dedup.bam_peak_1729	732	.	749901	751335	732039	295	3
chr2R	8396759	8397220	Gaf_Gaf_4_i9_EKDL210009962-1a_HVCLLDSX2_L3_1_s_dedup.bam_peak_1730	282	.	402089	29875	282381	217	2
chr2R	8407616	8408336	Gaf_Gaf_4_i9_EKDL210009962-1a_HVCLLDSX2_L3_1_s_dedup.bam_peak_1731	239	.	400251	255436	239498	185	2
chr2R	8411759	8412379	Gaf_Gaf_4_i9_EKDL210009962-1a_HVCLLDSX2_L3_1_s_dedup.bam_peak_1732	127	.	320766	141555	127143	385	1
chr2R	8443666	8445303	Gaf_Gaf_4_i9_EKDL210009962-1a_HVCLLDSX2_L3_1_s_dedup.bam_peak_1734	5143	.	216437	517512	514301	814	4
chr2R	8599519	8600691	Gaf_Gaf_4_i9_EKDL210009962-1a_HVCLLDSX2_L3_1_s_dedup.bam_peak_1737	416	.	506837	434116	416657	323	3
chr2R	8614723	8615199	Gaf_Gaf_4_i9_EKDL210009962-1a_HVCLLDSX2_L3_1_s_dedup.bam_peak_1738	174	.	35118	189991	174842	195	1
chr2R	8627614	8628155	Gaf_Gaf_4_i9_EKDL210009962-1a_HVCLLDSX2_L3_1_s_dedup.bam_peak_1739	112	.	293072	126622	112478	100	1
chr2R	8631592	8632529	Gaf_Gaf_4_i9_EKDL210009962-1a_HVCLLDSX2_L3_1_s_dedup.bam_peak_1740	139	.	321087	154362	139742	322	1
chr2R	8634108	8634753	Gaf_Gaf_4_i9_EKDL210009962-1a_HVCLLDSX2_L3_1_s_dedup.bam_peak_1741	138	.	28923	152953	138347	217	1
chr2R	8635134	8635472	Gaf_Gaf_4_i9_EKDL210009962-1a_HVCLLDSX2_L3_1_s_dedup.bam_peak_1742	119	.	273805	134056	119778	171	1
chr2R	8636216	8636781	Gaf_Gaf_4_i9_EKDL210009962-1a_HVCLLDSX2_L3_1_s_dedup.bam_peak_1743	168	.	338722	183715	168652	336	1
chr2R	8638835	8640236	Gaf_Gaf_4_i9_EKDL210009962-1a_HVCLLDSX2_L3_1_s_dedup.bam_peak_1745	449	.	553601	467579	449891	739	3
chr2R	8643900	8650642	Gaf_Gaf_4_i9_EKDL210009962-1a_HVCLLDSX2_L3_1_s_dedup.bam_peak_1747	6115	.	231365	615003	611552	3919	4
chr2R	8651470	8653077	Gaf_Gaf_4_i9_EKDL210009962-1a_HVCLLDSX2_L3_1_s_dedup.bam_peak_1748	207	.	363308	222909	20734	948	2
chr2R	8654832	8656926	Gaf_Gaf_4_i9_EKDL210009962-1a_HVCLLDSX2_L3_1_s_dedup.bam_peak_1749	2721	.	139216	274732	272136	1028	4
chr2R	8665061	8669526	Gaf_Gaf_4_i9_EKDL210009962-1a_HVCLLDSX2_L3_1_s_dedup.bam_peak_1750	5019	.	236502	505137	501.96	906	4
chr2R	8669966	8672159	Gaf_Gaf_4_i9_EKDL210009962-1a_HVCLLDSX2_L3_1_s_dedup.bam_peak_1751	588	.	600494	606912	588383	653	3
chr2R	8723326	8726061	Gaf_Gaf_4_i9_EKDL210009962-1a_HVCLLDSX2_L3_1_s_dedup.bam_peak_1752	1596	.	10666	161924	159659	1046	4
chr2R	8733193	8734358	Gaf_Gaf_4_i9_EKDL210009962-1a_HVCLLDSX2_L3_1_s_dedup.bam_peak_1753	164	.	33271	179478	164473	573	1
chr2R	8734907	8736123	Gaf_Gaf_4_i9_EKDL210009962-1a_HVCLLDSX2_L3_1_s_dedup.bam_peak_1754	1238	.	923272	125996	123855	757	4
chr2R	8737467	8738299	Gaf_Gaf_4_i9_EKDL210009962-1a_HVCLLDSX2_L3_1_s_dedup.bam_peak_1755	389	.	508622	406873	389611	538	3
chr2R	8797269	8799264	Gaf_Gaf_4_i9_EKDL210009962-1a_HVCLLDSX2_L3_1_s_dedup.bam_peak_1757	11059	.	404755	1110.72	1105.91	687	4
chr2R	8862376	8862850	Gaf_Gaf_4_i9_EKDL210009962-1a_HVCLLDSX2_L3_1_s_dedup.bam_peak_1759	212	.	396583	227967	212338	303	2
chr2R	8891175	8891725	Gaf_Gaf_4_i9_EKDL210009962-1a_HVCLLDSX2_L3_1_s_dedup.bam_peak_1760	174	.	337256	189428	174288	118	1
chr2R	8913874	8914804	Gaf_Gaf_4_i9_EKDL210009962-1a_HVCLLDSX2_L3_1_s_dedup.bam_peak_1761	178	.	334277	193907	17871	152	1
chr2R	8976939	8977606	Gaf_Gaf_4_i9_EKDL210009962-1a_HVCLLDSX2_L3_1_s_dedup.bam_peak_1764	121	.	304597	135751	121446	186	1
chr2R	8985288	8985970	Gaf_Gaf_4_i9_EKDL210009962-1a_HVCLLDSX2_L3_1_s_dedup.bam_peak_1765	535	.	630334	554124	535897	484	3
chr2R	8994381	8994958	Gaf_Gaf_4_i9_EKDL210009962-1a_HVCLLDSX2_L3_1_s_dedup.bam_peak_1766	206	.	353303	222494	206931	376	2
chr2R	9004055	9007328	Gaf_Gaf_4_i9_EKDL210009962-1a_HVCLLDSX2_L3_1_s_dedup.bam_peak_1770	5339	.	225171	537241	533981	2782	4
chr2R	9011668	9012695	Gaf_Gaf_4_i9_EKDL210009962-1a_HVCLLDSX2_L3_1_s_dedup.bam_peak_1771	231	.	40502	247583	23173	534	2
chr2R	9025222	9025877	Gaf_Gaf_4_i9_EKDL210009962-1a_HVCLLDSX2_L3_1_s_dedup.bam_peak_1772	111	.	282781	125304	111193	293	1
chr2R	9028150	9029320	Gaf_Gaf_4_i9_EKDL210009962-1a_HVCLLDSX2_L3_1_s_dedup.bam_peak_1773	1548	.	106248	157097	154847	456	4
chr2R	9036025	9037199	Gaf_Gaf_4_i9_EKDL210009962-1a_HVCLLDSX2_L3_1_s_dedup.bam_peak_1774	498	.	526271	516663	498662	611	3
chr2R	9060005	9060377	Gaf_Gaf_4_i9_EKDL210009962-1a_HVCLLDSX2_L3_1_s_dedup.bam_peak_1775	162	.	346023	17717	162214	191	1
chr2R	9063985	9065695	Gaf_Gaf_4_i9_EKDL210009962-1a_HVCLLDSX2_L3_1_s_dedup.bam_peak_1776	275	.	417896	291453	275153	867	2
chr2R	9092295	9092996	Gaf_Gaf_4_i9_EKDL210009962-1a_HVCLLDSX2_L3_1_s_dedup.bam_peak_1778	143	.	333437	157848	143165	396	1
chr2R	9116150	9116957	Gaf_Gaf_4_i9_EKDL210009962-1a_HVCLLDSX2_L3_1_s_dedup.bam_peak_1779	209	.	380868	225417	209819	216	2
chr2R	9138711	9139775	Gaf_Gaf_4_i9_EKDL210009962-1a_HVCLLDSX2_L3_1_s_dedup.bam_peak_1780	102	.	281933	11.61	102158	206	1
chr2R	9183293	9183662	Gaf_Gaf_4_i9_EKDL210009962-1a_HVCLLDSX2_L3_1_s_dedup.bam_peak_1784	137	.	327058	151737	137154	157	1
chr2R	9189416	9190266	Gaf_Gaf_4_i9_EKDL210009962-1a_HVCLLDSX2_L3_1_s_dedup.bam_peak_1785	188	.	35763	204057	188729	678	1
chr2R	9191716	9192049	Gaf_Gaf_4_i9_EKDL210009962-1a_HVCLLDSX2_L3_1_s_dedup.bam_peak_1786	138	.	316169	153221	138614	190	1
chr2R	9207125	9207691	Gaf_Gaf_4_i9_EKDL210009962-1a_HVCLLDSX2_L3_1_s_dedup.bam_peak_1787	241	.	378538	257663	241702	244	2
chr2R	9274352	9275686	Gaf_Gaf_4_i9_EKDL210009962-1a_HVCLLDSX2_L3_1_s_dedup.bam_peak_1789	817	.	781798	836976	817273	843	3
chr2R	9278835	9279365	Gaf_Gaf_4_i9_EKDL210009962-1a_HVCLLDSX2_L3_1_s_dedup.bam_peak_1792	216	.	356956	232633	216948	406	2
chr2R	9281694	9282760	Gaf_Gaf_4_i9_EKDL210009962-1a_HVCLLDSX2_L3_1_s_dedup.bam_peak_1793	417	.	458364	434714	417249	472	3
chr2R	9283397	9285463	Gaf_Gaf_4_i9_EKDL210009962-1a_HVCLLDSX2_L3_1_s_dedup.bam_peak_1794	3519	.	192801	354795	351989	976	4
chr2R	9286400	9287043	Gaf_Gaf_4_i9_EKDL210009962-1a_HVCLLDSX2_L3_1_s_dedup.bam_peak_1795	233	.	385182	249707	233831	364	2
chr2R	9291286	9292947	Gaf_Gaf_4_i9_EKDL210009962-1a_HVCLLDSX2_L3_1_s_dedup.bam_peak_1796	969	.	859133	989632	969263	401	3
chr2R	9293677	9294615	Gaf_Gaf_4_i9_EKDL210009962-1a_HVCLLDSX2_L3_1_s_dedup.bam_peak_1797	350	.	46675	367151	35019	196	2
chr2R	9307677	9309112	Gaf_Gaf_4_i9_EKDL210009962-1a_HVCLLDSX2_L3_1_s_dedup.bam_peak_1798	1951	.	130233	197522	195144	873	4
chr2R	9376360	9377086	Gaf_Gaf_4_i9_EKDL210009962-1a_HVCLLDSX2_L3_1_s_dedup.bam_peak_1799	315	.	451629	332623	315947	411	2
chr2R	9387419	9388574	Gaf_Gaf_4_i9_EKDL210009962-1a_HVCLLDSX2_L3_1_s_dedup.bam_peak_1800	261	.	403675	277597	261434	262	2
chr2R	9389327	9390809	Gaf_Gaf_4_i9_EKDL210009962-1a_HVCLLDSX2_L3_1_s_dedup.bam_peak_1801	556	.	646288	574659	55631	947	3
chr2R	9398510	9399082	Gaf_Gaf_4_i9_EKDL210009962-1a_HVCLLDSX2_L3_1_s_dedup.bam_peak_1802	299	.	459981	31627	299738	385	2
chr2R	9408509	9410100	Gaf_Gaf_4_i9_EKDL210009962-1a_HVCLLDSX2_L3_1_s_dedup.bam_peak_1803	4075	.	216193	410451	407507	728	4
chr2R	9413256	9415086	Gaf_Gaf_4_i9_EKDL210009962-1a_HVCLLDSX2_L3_1_s_dedup.bam_peak_1804	186	.	37744	202236	186926	1222	1
chr2R	9426401	9427443	Gaf_Gaf_4_i9_EKDL210009962-1a_HVCLLDSX2_L3_1_s_dedup.bam_peak_1805	1571	.	875357	159427	157169	267	4
chr2R	9430639	9431785	Gaf_Gaf_4_i9_EKDL210009962-1a_HVCLLDSX2_L3_1_s_dedup.bam_peak_1806	410	.	541891	428033	410618	208	3
chr2R	9440655	9445198	Gaf_Gaf_4_i9_EKDL210009962-1a_HVCLLDSX2_L3_1_s_dedup.bam_peak_1807	5559	.	268616	559224	555909	2319	4
chr2R	9445555	9446840	Gaf_Gaf_4_i9_EKDL210009962-1a_HVCLLDSX2_L3_1_s_dedup.bam_peak_1808	647	.	665478	665965	647112	655	3
chr2R	9493117	9494754	Gaf_Gaf_4_i9_EKDL210009962-1a_HVCLLDSX2_L3_1_s_dedup.bam_peak_1809	395	.	511164	412429	395127	639	3
chr2R	9496340	9497683	Gaf_Gaf_4_i9_EKDL210009962-1a_HVCLLDSX2_L3_1_s_dedup.bam_peak_1810	104	.	268306	118694	10.47	809	1
chr2R	9518751	9519767	Gaf_Gaf_4_i9_EKDL210009962-1a_HVCLLDSX2_L3_1_s_dedup.bam_peak_1811	107	.	297156	121673	107622	212	1
chr2R	9546087	9549032	Gaf_Gaf_4_i9_EKDL210009962-1a_HVCLLDSX2_L3_1_s_dedup.bam_peak_1812	3587	.	163647	361597	358773	734	4
chr2R	9549326	9550169	Gaf_Gaf_4_i9_EKDL210009962-1a_HVCLLDSX2_L3_1_s_dedup.bam_peak_1813	109	.	270795	123672	109584	544	1
chr2R	9551130	9554387	Gaf_Gaf_4_i9_EKDL210009962-1a_HVCLLDSX2_L3_1_s_dedup.bam_peak_1814	4609	.	207415	464043	460972	1983	4
chr2R	9564835	9566057	Gaf_Gaf_4_i9_EKDL210009962-1a_HVCLLDSX2_L3_1_s_dedup.bam_peak_1815	865	.	82293	884945	865029	442	3
chr2R	9577472	9579746	Gaf_Gaf_4_i9_EKDL210009962-1a_HVCLLDSX2_L3_1_s_dedup.bam_peak_1816	1351	.	824302	137.3	135117	269	4
chr2R	9682842	9684848	Gaf_Gaf_4_i9_EKDL210009962-1a_HVCLLDSX2_L3_1_s_dedup.bam_peak_1823	2060	.	116463	208.42	206009	811	4
chr2R	9692013	9693682	Gaf_Gaf_4_i9_EKDL210009962-1a_HVCLLDSX2_L3_1_s_dedup.bam_peak_1824	1136	.	861406	115707	113603	1168	3
chr2R	9697809	9698971	Gaf_Gaf_4_i9_EKDL210009962-1a_HVCLLDSX2_L3_1_s_dedup.bam_peak_1825	169	.	357047	184256	169186	598	1
chr2R	9711205	9713151	Gaf_Gaf_4_i9_EKDL210009962-1a_HVCLLDSX2_L3_1_s_dedup.bam_peak_1827	3390	.	197084	341802	339031	1356	4
chr2R	9794591	9795527	Gaf_Gaf_4_i9_EKDL210009962-1a_HVCLLDSX2_L3_1_s_dedup.bam_peak_1828	406	.	516038	423458	406075	460	3
chr2R	9813903	9814800	Gaf_Gaf_4_i9_EKDL210009962-1a_HVCLLDSX2_L3_1_s_dedup.bam_peak_1829	321	.	48738	338675	321947	398	2
chr2R	9819105	9820855	Gaf_Gaf_4_i9_EKDL210009962-1a_HVCLLDSX2_L3_1_s_dedup.bam_peak_1830	1172	.	954615	119383	117266	817	3
chr2R	9822545	9822900	Gaf_Gaf_4_i9_EKDL210009962-1a_HVCLLDSX2_L3_1_s_dedup.bam_peak_1831	111	.	291825	125837	111712	223	1
chr2R	9839277	9839756	Gaf_Gaf_4_i9_EKDL210009962-1a_HVCLLDSX2_L3_1_s_dedup.bam_peak_1834	134	.	31607	149045	13451	363	1
chr2R	9842109	9842545	Gaf_Gaf_4_i9_EKDL210009962-1a_HVCLLDSX2_L3_1_s_dedup.bam_peak_1835	151	.	340029	16644	151642	288	1
chr2R	9843488	9844205	Gaf_Gaf_4_i9_EKDL210009962-1a_HVCLLDSX2_L3_1_s_dedup.bam_peak_1836	152	.	312849	167204	15239	414	1
chr2R	9860306	9862227	Gaf_Gaf_4_i9_EKDL210009962-1a_HVCLLDSX2_L3_1_s_dedup.bam_peak_1837	298	.	453798	315085	298566	1665	2
chr2R	9865359	9865916	Gaf_Gaf_4_i9_EKDL210009962-1a_HVCLLDSX2_L3_1_s_dedup.bam_peak_1839	166	.	346172	181924	166896	460	1
chr2R	9874734	9875879	Gaf_Gaf_4_i9_EKDL210009962-1a_HVCLLDSX2_L3_1_s_dedup.bam_peak_1840	597	.	636544	615735	597154	735	3
chr2R	9881856	9882343	Gaf_Gaf_4_i9_EKDL210009962-1a_HVCLLDSX2_L3_1_s_dedup.bam_peak_1841	223	.	413484	23.89	223144	347	2
chr2R	9891358	9891634	Gaf_Gaf_4_i9_EKDL210009962-1a_HVCLLDSX2_L3_1_s_dedup.bam_peak_1842	161	.	360332	176528	161578	168	1
chr2R	9910638	9911584	Gaf_Gaf_4_i9_EKDL210009962-1a_HVCLLDSX2_L3_1_s_dedup.bam_peak_1843	3179	.	167092	320662	317946	413	4
chr2R	9929619	9930219	Gaf_Gaf_4_i9_EKDL210009962-1a_HVCLLDSX2_L3_1_s_dedup.bam_peak_1844	310	.	466542	327467	310836	193	2
chr2R	9949540	9950174	Gaf_Gaf_4_i9_EKDL210009962-1a_HVCLLDSX2_L3_1_s_dedup.bam_peak_1846	289	.	468243	305534	289102	159	2
chr2R	9954107	9956049	Gaf_Gaf_4_i9_EKDL210009962-1a_HVCLLDSX2_L3_1_s_dedup.bam_peak_1847	7228	.	301411	726589	722.85	1166	4
chr2R	9957597	9960392	Gaf_Gaf_4_i9_EKDL210009962-1a_HVCLLDSX2_L3_1_s_dedup.bam_peak_1848	2929	.	17585	295641	292989	1101	4
chr2R	9964797	9965408	Gaf_Gaf_4_i9_EKDL210009962-1a_HVCLLDSX2_L3_1_s_dedup.bam_peak_1849	153	.	339185	168177	153333	130	1
chr2R	9971128	9971549	Gaf_Gaf_4_i9_EKDL210009962-1a_HVCLLDSX2_L3_1_s_dedup.bam_peak_1850	237	.	405797	253778	237857	122	2
chr2R	9978906	9979266	Gaf_Gaf_4_i9_EKDL210009962-1a_HVCLLDSX2_L3_1_s_dedup.bam_peak_1851	211	.	356344	227307	211685	198	2
chr2R	9988198	9989556	Gaf_Gaf_4_i9_EKDL210009962-1a_HVCLLDSX2_L3_1_s_dedup.bam_peak_1852	3600	.	159237	362885	360058	514	4
chr2R	10024930	10027272	Gaf_Gaf_4_i9_EKDL210009962-1a_HVCLLDSX2_L3_1_s_dedup.bam_peak_1853	4352	.	194054	438255	435245	970	4
chr2R	10032612	10033787	Gaf_Gaf_4_i9_EKDL210009962-1a_HVCLLDSX2_L3_1_s_dedup.bam_peak_1854	307	.	47545	323709	307112	435	2
chr2R	10048132	10048696	Gaf_Gaf_4_i9_EKDL210009962-1a_HVCLLDSX2_L3_1_s_dedup.bam_peak_1855	982	.	889812	100284	982422	343	3
chr2R	10055078	10058553	Gaf_Gaf_4_i9_EKDL210009962-1a_HVCLLDSX2_L3_1_s_dedup.bam_peak_1858	3699	.	203188	372767	369914	1412	4
chr2R	10066556	10067024	Gaf_Gaf_4_i9_EKDL210009962-1a_HVCLLDSX2_L3_1_s_dedup.bam_peak_1859	116	.	291677	131213	116985	103	1
chr2R	10077523	10078937	Gaf_Gaf_4_i9_EKDL210009962-1a_HVCLLDSX2_L3_1_s_dedup.bam_peak_1860	415	.	560136	433286	415832	820	3
chr2R	10080769	10081583	Gaf_Gaf_4_i9_EKDL210009962-1a_HVCLLDSX2_L3_1_s_dedup.bam_peak_1861	128	.	31591	142779	128344	244	1
chr2R	10096921	10097431	Gaf_Gaf_4_i9_EKDL210009962-1a_HVCLLDSX2_L3_1_s_dedup.bam_peak_1862	346	.	461984	36332	346392	125	2
chr2R	10099345	10102194	Gaf_Gaf_4_i9_EKDL210009962-1a_HVCLLDSX2_L3_1_s_dedup.bam_peak_1863	4188	.	215557	421844	418874	1840	4
chr2R	10110606	10111561	Gaf_Gaf_4_i9_EKDL210009962-1a_HVCLLDSX2_L3_1_s_dedup.bam_peak_1864	1073	.	897489	109396	107317	449	3
chr2R	10117663	10117976	Gaf_Gaf_4_i9_EKDL210009962-1a_HVCLLDSX2_L3_1_s_dedup.bam_peak_1865	357	.	425623	374939	35792	156	2
chr2R	10122186	10125376	Gaf_Gaf_4_i9_EKDL210009962-1a_HVCLLDSX2_L3_1_s_dedup.bam_peak_1866	7338	.	290525	737.64	733869	1863	4
chr2R	10132311	10133222	Gaf_Gaf_4_i9_EKDL210009962-1a_HVCLLDSX2_L3_1_s_dedup.bam_peak_1867	453	.	563504	471179	453465	521	3
chr2R	10133963	10135790	Gaf_Gaf_4_i9_EKDL210009962-1a_HVCLLDSX2_L3_1_s_dedup.bam_peak_1868	3143	.	173724	317091	314385	1121	4
chr2R	10142030	10142821	Gaf_Gaf_4_i9_EKDL210009962-1a_HVCLLDSX2_L3_1_s_dedup.bam_peak_1869	229	.	413798	24489	229065	564	2
chr2R	10157483	10160659	Gaf_Gaf_4_i9_EKDL210009962-1a_HVCLLDSX2_L3_1_s_dedup.bam_peak_1870	4192	.	188104	422221	419251	2255	4
chr2R	10195828	10196825	Gaf_Gaf_4_i9_EKDL210009962-1a_HVCLLDSX2_L3_1_s_dedup.bam_peak_1871	165	.	363211	180728	16571	244	1
chr2R	10199699	10200726	Gaf_Gaf_4_i9_EKDL210009962-1a_HVCLLDSX2_L3_1_s_dedup.bam_peak_1872	1224	.	105105	124573	122437	485	4
chr2R	10208653	10209268	Gaf_Gaf_4_i9_EKDL210009962-1a_HVCLLDSX2_L3_1_s_dedup.bam_peak_1873	216	.	390899	232354	216672	328	2
chr2R	10210437	10212018	Gaf_Gaf_4_i9_EKDL210009962-1a_HVCLLDSX2_L3_1_s_dedup.bam_peak_1874	3582	.	187304	361042	358219	793	4
chr2R	10212864	10215022	Gaf_Gaf_4_i9_EKDL210009962-1a_HVCLLDSX2_L3_1_s_dedup.bam_peak_1875	4762	.	253492	479358	476249	1225	4
chr2R	10219573	10220533	Gaf_Gaf_4_i9_EKDL210009962-1a_HVCLLDSX2_L3_1_s_dedup.bam_peak_1876	163	.	334018	178184	163199	236	1
chr2R	10224663	10225996	Gaf_Gaf_4_i9_EKDL210009962-1a_HVCLLDSX2_L3_1_s_dedup.bam_peak_1877	1399	.	108132	142191	139992	644	4
chr2R	10227487	10228884	Gaf_Gaf_4_i9_EKDL210009962-1a_HVCLLDSX2_L3_1_s_dedup.bam_peak_1878	4317	.	173506	434777	431776	679	4
chr2R	10235717	10236751	Gaf_Gaf_4_i9_EKDL210009962-1a_HVCLLDSX2_L3_1_s_dedup.bam_peak_1881	324	.	462941	341226	324478	493	2
chr2R	10237029	10239389	Gaf_Gaf_4_i9_EKDL210009962-1a_HVCLLDSX2_L3_1_s_dedup.bam_peak_1882	5262	.	233137	529521	526279	1600	4
chr2R	10247087	10247561	Gaf_Gaf_4_i9_EKDL210009962-1a_HVCLLDSX2_L3_1_s_dedup.bam_peak_1883	116	.	302417	130528	116319	160	1
chr2R	10251879	10253215	Gaf_Gaf_4_i9_EKDL210009962-1a_HVCLLDSX2_L3_1_s_dedup.bam_peak_1884	359	.	487053	376295	359264	320	2
chr2R	10270782	10272100	Gaf_Gaf_4_i9_EKDL210009962-1a_HVCLLDSX2_L3_1_s_dedup.bam_peak_1885	620	.	697425	639468	620756	672	3
chr2R	10302466	10303345	Gaf_Gaf_4_i9_EKDL210009962-1a_HVCLLDSX2_L3_1_s_dedup.bam_peak_1886	310	.	495851	326933	310306	451	2
chr2R	10309437	10310340	Gaf_Gaf_4_i9_EKDL210009962-1a_HVCLLDSX2_L3_1_s_dedup.bam_peak_1887	283	.	432976	29986	283483	535	2
chr2R	10416989	10418787	Gaf_Gaf_4_i9_EKDL210009962-1a_HVCLLDSX2_L3_1_s_dedup.bam_peak_1888	530	.	653626	548625	530428	1432	3
chr2R	10420688	10424349	Gaf_Gaf_4_i9_EKDL210009962-1a_HVCLLDSX2_L3_1_s_dedup.bam_peak_1889	12929	.	506138	1298.73	1292.91	2840	4
chr2R	10427905	10431217	Gaf_Gaf_4_i9_EKDL210009962-1a_HVCLLDSX2_L3_1_s_dedup.bam_peak_1890	10082	.	371562	1012.73	1008.23	2277	4
chr2R	10431691	10432974	Gaf_Gaf_4_i9_EKDL210009962-1a_HVCLLDSX2_L3_1_s_dedup.bam_peak_1891	724	.	708879	743407	72415	786	3
chr2R	10436900	10438684	Gaf_Gaf_4_i9_EKDL210009962-1a_HVCLLDSX2_L3_1_s_dedup.bam_peak_1892	2549	.	16451	257481	254932	1212	4
chr2R	10468191	10468971	Gaf_Gaf_4_i9_EKDL210009962-1a_HVCLLDSX2_L3_1_s_dedup.bam_peak_1894	173	.	316225	188177	173066	181	1
chr2R	10475003	10475814	Gaf_Gaf_4_i9_EKDL210009962-1a_HVCLLDSX2_L3_1_s_dedup.bam_peak_1895	106	.	286879	120932	106898	406	1
chr2R	10476465	10478872	Gaf_Gaf_4_i9_EKDL210009962-1a_HVCLLDSX2_L3_1_s_dedup.bam_peak_1896	3211	.	187129	323852	321127	1679	4
chr2R	10479722	10480800	Gaf_Gaf_4_i9_EKDL210009962-1a_HVCLLDSX2_L3_1_s_dedup.bam_peak_1897	595	.	675355	614069	595499	565	3
chr2R	10533995	10536704	Gaf_Gaf_4_i9_EKDL210009962-1a_HVCLLDSX2_L3_1_s_dedup.bam_peak_1898	3274	.	166015	330.16	327.42	1400	4
chr2R	10537309	10539534	Gaf_Gaf_4_i9_EKDL210009962-1a_HVCLLDSX2_L3_1_s_dedup.bam_peak_1899	4222	.	200138	425201	422223	838	4
chr2R	10539962	10543976	Gaf_Gaf_4_i9_EKDL210009962-1a_HVCLLDSX2_L3_1_s_dedup.bam_peak_1900	5332	.	270466	536531	533272	2152	4
chr2R	10544351	10546217	Gaf_Gaf_4_i9_EKDL210009962-1a_HVCLLDSX2_L3_1_s_dedup.bam_peak_1901	1654	.	118214	167735	165451	863	4
chr2R	10548047	10549016	Gaf_Gaf_4_i9_EKDL210009962-1a_HVCLLDSX2_L3_1_s_dedup.bam_peak_1902	572	.	668657	590872	572432	637	3
chr2R	10549471	10550140	Gaf_Gaf_4_i9_EKDL210009962-1a_HVCLLDSX2_L3_1_s_dedup.bam_peak_1903	195	.	390831	210629	195213	326	2
chr2R	10551321	10552382	Gaf_Gaf_4_i9_EKDL210009962-1a_HVCLLDSX2_L3_1_s_dedup.bam_peak_1904	898	.	780685	918427	898362	545	3
chr2R	10553814	10555792	Gaf_Gaf_4_i9_EKDL210009962-1a_HVCLLDSX2_L3_1_s_dedup.bam_peak_1906	966	.	875968	986411	966059	500	3
chr2R	10556955	10560612	Gaf_Gaf_4_i9_EKDL210009962-1a_HVCLLDSX2_L3_1_s_dedup.bam_peak_1907	1078	.	786706	109959	107878	830	3
chr2R	10564167	10569889	Gaf_Gaf_4_i9_EKDL210009962-1a_HVCLLDSX2_L3_1_s_dedup.bam_peak_1908	6418	.	260127	645355	641826	4695	4
chr2R	10575120	10575406	Gaf_Gaf_4_i9_EKDL210009962-1a_HVCLLDSX2_L3_1_s_dedup.bam_peak_1909	121	.	298983	136003	121691	139	1
chr2R	10580436	10585052	Gaf_Gaf_4_i9_EKDL210009962-1a_HVCLLDSX2_L3_1_s_dedup.bam_peak_1910	3188	.	143559	321585	318867	2980	4
chr2R	10596295	10599314	Gaf_Gaf_4_i9_EKDL210009962-1a_HVCLLDSX2_L3_1_s_dedup.bam_peak_1911	1251	.	912833	127326	125.18	1896	4
chr2R	10600682	10604331	Gaf_Gaf_4_i9_EKDL210009962-1a_HVCLLDSX2_L3_1_s_dedup.bam_peak_1912	1538	.	110104	156.1	153854	1294	4
chr2R	10617194	10619248	Gaf_Gaf_4_i9_EKDL210009962-1a_HVCLLDSX2_L3_1_s_dedup.bam_peak_1913	2157	.	119934	218234	215796	1198	4
chr2R	10645121	10645992	Gaf_Gaf_4_i9_EKDL210009962-1a_HVCLLDSX2_L3_1_s_dedup.bam_peak_1914	434	.	553698	452104	434519	451	3
chr2R	10672939	10673991	Gaf_Gaf_4_i9_EKDL210009962-1a_HVCLLDSX2_L3_1_s_dedup.bam_peak_1915	434	.	569488	45173	434147	390	3
chr2R	10674267	10676307	Gaf_Gaf_4_i9_EKDL210009962-1a_HVCLLDSX2_L3_1_s_dedup.bam_peak_1916	1174	.	878549	119546	117428	727	4
chr2R	10691828	10692119	Gaf_Gaf_4_i9_EKDL210009962-1a_HVCLLDSX2_L3_1_s_dedup.bam_peak_1917	115	.	294706	129501	115308	190	1
chr2R	10693730	10694390	Gaf_Gaf_4_i9_EKDL210009962-1a_HVCLLDSX2_L3_1_s_dedup.bam_peak_1918	228	.	408788	244455	228637	377	2
chr2R	10730970	10731809	Gaf_Gaf_4_i9_EKDL210009962-1a_HVCLLDSX2_L3_1_s_dedup.bam_peak_1919	141	.	314362	156099	141461	480	1
chr2R	10771653	10773796	Gaf_Gaf_4_i9_EKDL210009962-1a_HVCLLDSX2_L3_1_s_dedup.bam_peak_1920	442	.	549027	460202	442562	502	3
chr2R	10775359	10775815	Gaf_Gaf_4_i9_EKDL210009962-1a_HVCLLDSX2_L3_1_s_dedup.bam_peak_1921	102	.	285023	116252	102306	277	1
chr2R	10778029	10778612	Gaf_Gaf_4_i9_EKDL210009962-1a_HVCLLDSX2_L3_1_s_dedup.bam_peak_1922	231	.	34923	247481	231629	224	2
chr2R	10781762	10783398	Gaf_Gaf_4_i9_EKDL210009962-1a_HVCLLDSX2_L3_1_s_dedup.bam_peak_1923	2876	.	169654	290322	287685	899	4
chr2R	10798606	10799050	Gaf_Gaf_4_i9_EKDL210009962-1a_HVCLLDSX2_L3_1_s_dedup.bam_peak_1924	102	.	277564	11675	102793	269	1
chr2R	10805249	10809971	Gaf_Gaf_4_i9_EKDL210009962-1a_HVCLLDSX2_L3_1_s_dedup.bam_peak_1925	2977	.	160424	300429	297766	1987	4
chr2R	10813347	10813832	Gaf_Gaf_4_i9_EKDL210009962-1a_HVCLLDSX2_L3_1_s_dedup.bam_peak_1926	315	.	427613	331865	315196	364	2
chr2R	10821408	10821948	Gaf_Gaf_4_i9_EKDL210009962-1a_HVCLLDSX2_L3_1_s_dedup.bam_peak_1928	173	.	339827	189031	173897	345	1
chr2R	10870893	10871512	Gaf_Gaf_4_i9_EKDL210009962-1a_HVCLLDSX2_L3_1_s_dedup.bam_peak_1930	349	.	453988	366431	349479	406	2
chr2R	10873971	10875949	Gaf_Gaf_4_i9_EKDL210009962-1a_HVCLLDSX2_L3_1_s_dedup.bam_peak_1931	660	.	664674	678952	660029	952	3
chr2R	10879742	10880152	Gaf_Gaf_4_i9_EKDL210009962-1a_HVCLLDSX2_L3_1_s_dedup.bam_peak_1932	114	.	292659	128195	114022	101	1
chr2R	10893751	10894732	Gaf_Gaf_4_i9_EKDL210009962-1a_HVCLLDSX2_L3_1_s_dedup.bam_peak_1933	259	.	442435	275682	259539	245	2
chr2R	10962926	10964252	Gaf_Gaf_4_i9_EKDL210009962-1a_HVCLLDSX2_L3_1_s_dedup.bam_peak_1934	275	.	46178	291462	275162	533	2
chr2R	10969833	10970344	Gaf_Gaf_4_i9_EKDL210009962-1a_HVCLLDSX2_L3_1_s_dedup.bam_peak_1935	115	.	313709	129211	115023	340	1
chr2R	10973629	10974397	Gaf_Gaf_4_i9_EKDL210009962-1a_HVCLLDSX2_L3_1_s_dedup.bam_peak_1936	363	.	533221	380385	363324	266	2
chr2R	11034017	11034600	Gaf_Gaf_4_i9_EKDL210009962-1a_HVCLLDSX2_L3_1_s_dedup.bam_peak_1937	142	.	324903	156825	142162	213	1
chr2R	11046955	11048377	Gaf_Gaf_4_i9_EKDL210009962-1a_HVCLLDSX2_L3_1_s_dedup.bam_peak_1938	142	.	318272	156685	142037	611	1
chr2R	11068970	11069299	Gaf_Gaf_4_i9_EKDL210009962-1a_HVCLLDSX2_L3_1_s_dedup.bam_peak_1940	122	.	293905	136367	122046	182	1
chr2R	11070035	11073307	Gaf_Gaf_4_i9_EKDL210009962-1a_HVCLLDSX2_L3_1_s_dedup.bam_peak_1941	1132	.	93483	115388	113286	617	3
chr2R	11074363	11075031	Gaf_Gaf_4_i9_EKDL210009962-1a_HVCLLDSX2_L3_1_s_dedup.bam_peak_1942	251	.	435192	26784	251775	315	2
chr2R	11098139	11098722	Gaf_Gaf_4_i9_EKDL210009962-1a_HVCLLDSX2_L3_1_s_dedup.bam_peak_1945	147	.	323095	16202	14728	302	1
chr2R	11100318	11101309	Gaf_Gaf_4_i9_EKDL210009962-1a_HVCLLDSX2_L3_1_s_dedup.bam_peak_1946	273	.	38564	290009	273724	324	2
chr2R	11101783	11103016	Gaf_Gaf_4_i9_EKDL210009962-1a_HVCLLDSX2_L3_1_s_dedup.bam_peak_1947	281	.	430032	297668	281313	448	2
chr2R	11106189	11108113	Gaf_Gaf_4_i9_EKDL210009962-1a_HVCLLDSX2_L3_1_s_dedup.bam_peak_1948	830	.	663708	85069	830926	1549	3
chr2R	11114512	11115337	Gaf_Gaf_4_i9_EKDL210009962-1a_HVCLLDSX2_L3_1_s_dedup.bam_peak_1950	349	.	507867	36686	349903	283	2
chr2R	11149762	11150042	Gaf_Gaf_4_i9_EKDL210009962-1a_HVCLLDSX2_L3_1_s_dedup.bam_peak_1952	136	.	307682	151513	136939	83	1
chr2R	11173142	11174471	Gaf_Gaf_4_i9_EKDL210009962-1a_HVCLLDSX2_L3_1_s_dedup.bam_peak_1953	3925	.	216956	395445	392537	490	4
chr2R	11175179	11176987	Gaf_Gaf_4_i9_EKDL210009962-1a_HVCLLDSX2_L3_1_s_dedup.bam_peak_1954	695	.	674845	714951	695837	572	3
chr2R	11178047	11178672	Gaf_Gaf_4_i9_EKDL210009962-1a_HVCLLDSX2_L3_1_s_dedup.bam_peak_1955	312	.	459996	329263	312617	192	2
chr2R	11180830	11186151	Gaf_Gaf_4_i9_EKDL210009962-1a_HVCLLDSX2_L3_1_s_dedup.bam_peak_1956	2864	.	16637	289059	286425	2016	4
chr2R	11188070	11189466	Gaf_Gaf_4_i9_EKDL210009962-1a_HVCLLDSX2_L3_1_s_dedup.bam_peak_1957	2006	.	10249	203083	200689	728	4
chr2R	11193852	11195711	Gaf_Gaf_4_i9_EKDL210009962-1a_HVCLLDSX2_L3_1_s_dedup.bam_peak_1958	3970	.	218992	399.93	397011	947	4
chr2R	11196639	11200045	Gaf_Gaf_4_i9_EKDL210009962-1a_HVCLLDSX2_L3_1_s_dedup.bam_peak_1959	2089	.	116067	211334	208915	779	4
chr2R	11201910	11204750	Gaf_Gaf_4_i9_EKDL210009962-1a_HVCLLDSX2_L3_1_s_dedup.bam_peak_1960	11310	.	418028	1135.9	1131	1235	4
chr2R	11219217	11219926	Gaf_Gaf_4_i9_EKDL210009962-1a_HVCLLDSX2_L3_1_s_dedup.bam_peak_1961	277	.	416903	293607	277286	149	2
chr2R	11231585	11233363	Gaf_Gaf_4_i9_EKDL210009962-1a_HVCLLDSX2_L3_1_s_dedup.bam_peak_1962	1335	.	109694	135718	133541	1088	4
chr2R	11251714	11252297	Gaf_Gaf_4_i9_EKDL210009962-1a_HVCLLDSX2_L3_1_s_dedup.bam_peak_1963	309	.	469269	326096	309477	361	2
chr2R	11258197	11258891	Gaf_Gaf_4_i9_EKDL210009962-1a_HVCLLDSX2_L3_1_s_dedup.bam_peak_1964	132	.	310017	147129	132619	499	1
chr2R	11279445	11279977	Gaf_Gaf_4_i9_EKDL210009962-1a_HVCLLDSX2_L3_1_s_dedup.bam_peak_1965	141	.	324096	156306	141666	375	1
chr2R	11283570	11284799	Gaf_Gaf_4_i9_EKDL210009962-1a_HVCLLDSX2_L3_1_s_dedup.bam_peak_1966	348	.	448575	365032	348089	275	2
chr2R	11288977	11289832	Gaf_Gaf_4_i9_EKDL210009962-1a_HVCLLDSX2_L3_1_s_dedup.bam_peak_1967	1398	.	968971	142075	139876	585	4
chr2R	11296696	11297844	Gaf_Gaf_4_i9_EKDL210009962-1a_HVCLLDSX2_L3_1_s_dedup.bam_peak_1969	617	.	749362	636108	617414	625	3
chr2R	11307079	11307844	Gaf_Gaf_4_i9_EKDL210009962-1a_HVCLLDSX2_L3_1_s_dedup.bam_peak_1970	477	.	569764	495806	477936	289	3
chr2R	11358779	11359162	Gaf_Gaf_4_i9_EKDL210009962-1a_HVCLLDSX2_L3_1_s_dedup.bam_peak_1971	122	.	289738	137144	122807	288	1
chr2R	11363898	11368435	Gaf_Gaf_4_i9_EKDL210009962-1a_HVCLLDSX2_L3_1_s_dedup.bam_peak_1973	2849	.	143458	287.58	284.95	1201	4
chr2R	11382796	11385128	Gaf_Gaf_4_i9_EKDL210009962-1a_HVCLLDSX2_L3_1_s_dedup.bam_peak_1974	3011	.	13237	303848	301176	1550	4
chr2R	11388328	11389273	Gaf_Gaf_4_i9_EKDL210009962-1a_HVCLLDSX2_L3_1_s_dedup.bam_peak_1975	323	.	452856	339947	323209	231	2
chr2R	11397037	11398308	Gaf_Gaf_4_i9_EKDL210009962-1a_HVCLLDSX2_L3_1_s_dedup.bam_peak_1976	3994	.	212198	402352	399428	556	4
chr2R	11435468	11436115	Gaf_Gaf_4_i9_EKDL210009962-1a_HVCLLDSX2_L3_1_s_dedup.bam_peak_1977	118	.	312162	132384	118132	139	1
chr2R	11450627	11451342	Gaf_Gaf_4_i9_EKDL210009962-1a_HVCLLDSX2_L3_1_s_dedup.bam_peak_1978	210	.	340261	225707	210107	368	2
chr2R	11451701	11453284	Gaf_Gaf_4_i9_EKDL210009962-1a_HVCLLDSX2_L3_1_s_dedup.bam_peak_1979	919	.	845118	940072	919918	1210	3
chr2R	11469276	11469932	Gaf_Gaf_4_i9_EKDL210009962-1a_HVCLLDSX2_L3_1_s_dedup.bam_peak_1980	235	.	390732	251193	235301	453	2
chr2R	11474893	11476201	Gaf_Gaf_4_i9_EKDL210009962-1a_HVCLLDSX2_L3_1_s_dedup.bam_peak_1981	3817	.	222973	384585	381703	524	4
chr2R	11477622	11478239	Gaf_Gaf_4_i9_EKDL210009962-1a_HVCLLDSX2_L3_1_s_dedup.bam_peak_1982	106	.	291989	12046	106437	145	1
chr2R	11484090	11484897	Gaf_Gaf_4_i9_EKDL210009962-1a_HVCLLDSX2_L3_1_s_dedup.bam_peak_1983	181	.	377675	197182	181941	143	1
chr2R	11489388	11489954	Gaf_Gaf_4_i9_EKDL210009962-1a_HVCLLDSX2_L3_1_s_dedup.bam_peak_1985	142	.	309484	156739	142082	415	1
chr2R	11492087	11495155	Gaf_Gaf_4_i9_EKDL210009962-1a_HVCLLDSX2_L3_1_s_dedup.bam_peak_1986	911	.	8.85	931608	911489	2031	3
chr2R	11499230	11501231	Gaf_Gaf_4_i9_EKDL210009962-1a_HVCLLDSX2_L3_1_s_dedup.bam_peak_1987	457	.	46336	475532	457792	531	3
chr2R	11502831	11503687	Gaf_Gaf_4_i9_EKDL210009962-1a_HVCLLDSX2_L3_1_s_dedup.bam_peak_1988	132	.	291309	147328	132815	521	1
chr2R	11512794	11513911	Gaf_Gaf_4_i9_EKDL210009962-1a_HVCLLDSX2_L3_1_s_dedup.bam_peak_1989	741	.	718524	760945	741602	530	3
chr2R	11514570	11516883	Gaf_Gaf_4_i9_EKDL210009962-1a_HVCLLDSX2_L3_1_s_dedup.bam_peak_1990	883	.	726222	903724	883723	1997	3
chr2R	11527624	11528704	Gaf_Gaf_4_i9_EKDL210009962-1a_HVCLLDSX2_L3_1_s_dedup.bam_peak_1991	5762	.	208735	579597	576231	566	4
chr2R	11529177	11530262	Gaf_Gaf_4_i9_EKDL210009962-1a_HVCLLDSX2_L3_1_s_dedup.bam_peak_1992	1088	.	83945	110906	108821	513	3
chr2R	11535997	11536825	Gaf_Gaf_4_i9_EKDL210009962-1a_HVCLLDSX2_L3_1_s_dedup.bam_peak_1993	148	.	346186	163297	148528	311	1
chr2R	11538614	11539660	Gaf_Gaf_4_i9_EKDL210009962-1a_HVCLLDSX2_L3_1_s_dedup.bam_peak_1994	553	.	6306	571739	553403	653	3
chr2R	11541602	11542728	Gaf_Gaf_4_i9_EKDL210009962-1a_HVCLLDSX2_L3_1_s_dedup.bam_peak_1995	704	.	679655	723669	704509	718	3
chr2R	11550351	11550868	Gaf_Gaf_4_i9_EKDL210009962-1a_HVCLLDSX2_L3_1_s_dedup.bam_peak_1996	253	.	408143	269666	25358	203	2
chr2R	11561293	11562274	Gaf_Gaf_4_i9_EKDL210009962-1a_HVCLLDSX2_L3_1_s_dedup.bam_peak_1997	1448	.	114152	147.03	144813	430	4
chr2R	11582176	11582805	Gaf_Gaf_4_i9_EKDL210009962-1a_HVCLLDSX2_L3_1_s_dedup.bam_peak_1998	371	.	517537	388125	371006	241	2
chr2R	11592084	11594404	Gaf_Gaf_4_i9_EKDL210009962-1a_HVCLLDSX2_L3_1_s_dedup.bam_peak_1999	2687	.	149904	271369	268782	1270	4
chr2R	11595131	11595461	Gaf_Gaf_4_i9_EKDL210009962-1a_HVCLLDSX2_L3_1_s_dedup.bam_peak_2000	133	.	285374	148142	133616	149	1
chr2R	11596636	11598308	Gaf_Gaf_4_i9_EKDL210009962-1a_HVCLLDSX2_L3_1_s_dedup.bam_peak_2001	1863	.	11.75	188664	186313	1228	4
chr2R	11600918	11608613	Gaf_Gaf_4_i9_EKDL210009962-1a_HVCLLDSX2_L3_1_s_dedup.bam_peak_2003	7497	.	282156	753526	749713	6689	4
chr2R	11613907	11616737	Gaf_Gaf_4_i9_EKDL210009962-1a_HVCLLDSX2_L3_1_s_dedup.bam_peak_2004	1676	.	107742	169978	167686	2394	4
chr2R	11618591	11619000	Gaf_Gaf_4_i9_EKDL210009962-1a_HVCLLDSX2_L3_1_s_dedup.bam_peak_2005	126	.	303084	14.06	126216	324	1
chr2R	11625697	11627212	Gaf_Gaf_4_i9_EKDL210009962-1a_HVCLLDSX2_L3_1_s_dedup.bam_peak_2006	2235	.	138604	226024	223563	692	4
chr2R	11628001	11628679	Gaf_Gaf_4_i9_EKDL210009962-1a_HVCLLDSX2_L3_1_s_dedup.bam_peak_2007	257	.	444249	273741	257615	334	2
chr2R	11628996	11635301	Gaf_Gaf_4_i9_EKDL210009962-1a_HVCLLDSX2_L3_1_s_dedup.bam_peak_2008	8930	.	40701	897196	893001	914	4
chr2R	11637130	11640976	Gaf_Gaf_4_i9_EKDL210009962-1a_HVCLLDSX2_L3_1_s_dedup.bam_peak_2009	1370	.	951649	139208	137019	414	4
chr2R	11645472	11646218	Gaf_Gaf_4_i9_EKDL210009962-1a_HVCLLDSX2_L3_1_s_dedup.bam_peak_2010	291	.	46251	308258	291802	451	2
chr2R	11647967	11649762	Gaf_Gaf_4_i9_EKDL210009962-1a_HVCLLDSX2_L3_1_s_dedup.bam_peak_2011	1123	.	959393	114438	112.34	714	3
chr2R	11650525	11652397	Gaf_Gaf_4_i9_EKDL210009962-1a_HVCLLDSX2_L3_1_s_dedup.bam_peak_2012	1061	.	925408	108227	106153	1235	3
chr2R	11657012	11659931	Gaf_Gaf_4_i9_EKDL210009962-1a_HVCLLDSX2_L3_1_s_dedup.bam_peak_2013	3628	.	197117	365655	362.82	983	4
chr2R	11660722	11661280	Gaf_Gaf_4_i9_EKDL210009962-1a_HVCLLDSX2_L3_1_s_dedup.bam_peak_2014	103	.	255843	117143	103176	138	1
chr2R	11661829	11667282	Gaf_Gaf_4_i9_EKDL210009962-1a_HVCLLDSX2_L3_1_s_dedup.bam_peak_2015	3726	.	203242	375499	372639	919	4
chr2R	11678918	11679645	Gaf_Gaf_4_i9_EKDL210009962-1a_HVCLLDSX2_L3_1_s_dedup.bam_peak_2016	332	.	514583	34971	332893	212	2
chr2R	11690512	11691557	Gaf_Gaf_4_i9_EKDL210009962-1a_HVCLLDSX2_L3_1_s_dedup.bam_peak_2017	145	.	330529	160429	145719	904	1
chr2R	11703979	11705157	Gaf_Gaf_4_i9_EKDL210009962-1a_HVCLLDSX2_L3_1_s_dedup.bam_peak_2018	186	.	372752	201814	186509	713	1
chr2R	11755655	11757137	Gaf_Gaf_4_i9_EKDL210009962-1a_HVCLLDSX2_L3_1_s_dedup.bam_peak_2020	631	.	663087	650407	63164	945	3
chr2R	11790021	11790485	Gaf_Gaf_4_i9_EKDL210009962-1a_HVCLLDSX2_L3_1_s_dedup.bam_peak_2022	269	.	438331	285318	269076	161	2
chr2R	11811014	11811614	Gaf_Gaf_4_i9_EKDL210009962-1a_HVCLLDSX2_L3_1_s_dedup.bam_peak_2023	116	.	296772	130814	116597	437	1
chr2R	11830351	11833732	Gaf_Gaf_4_i9_EKDL210009962-1a_HVCLLDSX2_L3_1_s_dedup.bam_peak_2025	780	.	795029	800459	780927	2281	3
chr2R	11890425	11891197	Gaf_Gaf_4_i9_EKDL210009962-1a_HVCLLDSX2_L3_1_s_dedup.bam_peak_2029	499	.	54393	517468	499465	269	3
chr2R	11891833	11893558	Gaf_Gaf_4_i9_EKDL210009962-1a_HVCLLDSX2_L3_1_s_dedup.bam_peak_2030	2051	.	131112	207.6	205192	1295	4
chr2R	11899527	11899950	Gaf_Gaf_4_i9_EKDL210009962-1a_HVCLLDSX2_L3_1_s_dedup.bam_peak_2031	162	.	324355	177779	162809	137	1
chr2R	11930204	11930839	Gaf_Gaf_4_i9_EKDL210009962-1a_HVCLLDSX2_L3_1_s_dedup.bam_peak_2033	416	.	560574	433591	416136	276	3
chr2R	11938934	11940331	Gaf_Gaf_4_i9_EKDL210009962-1a_HVCLLDSX2_L3_1_s_dedup.bam_peak_2035	911	.	767055	931869	911747	455	3
chr2R	11959017	11959927	Gaf_Gaf_4_i9_EKDL210009962-1a_HVCLLDSX2_L3_1_s_dedup.bam_peak_2036	199	.	389594	215261	199789	506	2
chr2R	11988573	11989379	Gaf_Gaf_4_i9_EKDL210009962-1a_HVCLLDSX2_L3_1_s_dedup.bam_peak_2038	304	.	448474	320718	304145	359	2
chr2R	12014804	12016372	Gaf_Gaf_4_i9_EKDL210009962-1a_HVCLLDSX2_L3_1_s_dedup.bam_peak_2040	1767	.	115872	179079	176757	761	4
chr2R	12019072	12019992	Gaf_Gaf_4_i9_EKDL210009962-1a_HVCLLDSX2_L3_1_s_dedup.bam_peak_2041	1750	.	110676	177383	175067	697	4
chr2R	12024621	12025387	Gaf_Gaf_4_i9_EKDL210009962-1a_HVCLLDSX2_L3_1_s_dedup.bam_peak_2042	950	.	715618	970598	950311	546	3
chr2R	12027343	12028361	Gaf_Gaf_4_i9_EKDL210009962-1a_HVCLLDSX2_L3_1_s_dedup.bam_peak_2043	536	.	578601	555193	536957	441	3
chr2R	12044588	12045583	Gaf_Gaf_4_i9_EKDL210009962-1a_HVCLLDSX2_L3_1_s_dedup.bam_peak_2045	2065	.	13945	208993	206581	348	4
chr2R	12054616	12055041	Gaf_Gaf_4_i9_EKDL210009962-1a_HVCLLDSX2_L3_1_s_dedup.bam_peak_2046	103	.	278126	117112	103147	142	1
chr2R	12065783	12066670	Gaf_Gaf_4_i9_EKDL210009962-1a_HVCLLDSX2_L3_1_s_dedup.bam_peak_2047	342	.	512551	359246	342352	540	2
chr2R	12150344	12151226	Gaf_Gaf_4_i9_EKDL210009962-1a_HVCLLDSX2_L3_1_s_dedup.bam_peak_2048	192	.	366018	20744	192064	357	2
chr2R	12168725	12169133	Gaf_Gaf_4_i9_EKDL210009962-1a_HVCLLDSX2_L3_1_s_dedup.bam_peak_2049	162	.	313352	177709	162745	158	1
chr2R	12173367	12174715	Gaf_Gaf_4_i9_EKDL210009962-1a_HVCLLDSX2_L3_1_s_dedup.bam_peak_2050	102	.	277564	11675	102793	1068	1
chr2R	12200599	12201115	Gaf_Gaf_4_i9_EKDL210009962-1a_HVCLLDSX2_L3_1_s_dedup.bam_peak_2051	158	.	354559	173053	158142	374	1
chr2R	12252448	12253400	Gaf_Gaf_4_i9_EKDL210009962-1a_HVCLLDSX2_L3_1_s_dedup.bam_peak_2052	263	.	385664	279378	263197	310	2
chr2R	12258447	12262733	Gaf_Gaf_4_i9_EKDL210009962-1a_HVCLLDSX2_L3_1_s_dedup.bam_peak_2053	2432	.	144656	245776	243261	3073	4
chr2R	12326103	12326612	Gaf_Gaf_4_i9_EKDL210009962-1a_HVCLLDSX2_L3_1_s_dedup.bam_peak_2054	144	.	316307	159481	144781	81	1
chr2R	12344187	12345306	Gaf_Gaf_4_i9_EKDL210009962-1a_HVCLLDSX2_L3_1_s_dedup.bam_peak_2055	232	.	39449	248504	23264	588	2
chr2R	12411752	12413151	Gaf_Gaf_4_i9_EKDL210009962-1a_HVCLLDSX2_L3_1_s_dedup.bam_peak_2056	1240	.	938032	126179	124038	942	4
chr2R	12430731	12431108	Gaf_Gaf_4_i9_EKDL210009962-1a_HVCLLDSX2_L3_1_s_dedup.bam_peak_2059	170	.	351443	18542	170334	237	1
chr2R	12435634	12436391	Gaf_Gaf_4_i9_EKDL210009962-1a_HVCLLDSX2_L3_1_s_dedup.bam_peak_2060	204	.	370176	220436	204899	282	2
chr2R	12437086	12437748	Gaf_Gaf_4_i9_EKDL210009962-1a_HVCLLDSX2_L3_1_s_dedup.bam_peak_2061	263	.	385664	279378	263197	392	2
chr2R	12452805	12454696	Gaf_Gaf_4_i9_EKDL210009962-1a_HVCLLDSX2_L3_1_s_dedup.bam_peak_2062	3472	.	164154	350059	347265	781	4
chr2R	12457401	12458244	Gaf_Gaf_4_i9_EKDL210009962-1a_HVCLLDSX2_L3_1_s_dedup.bam_peak_2063	284	.	442127	300385	284001	351	2
chr2R	12460648	12461089	Gaf_Gaf_4_i9_EKDL210009962-1a_HVCLLDSX2_L3_1_s_dedup.bam_peak_2064	178	.	328236	193616	178426	215	1
chr2R	12473797	12474560	Gaf_Gaf_4_i9_EKDL210009962-1a_HVCLLDSX2_L3_1_s_dedup.bam_peak_2066	354	.	495202	371989	354993	425	2
chr2R	12506822	12507617	Gaf_Gaf_4_i9_EKDL210009962-1a_HVCLLDSX2_L3_1_s_dedup.bam_peak_2067	134	.	31217	148546	134016	295	1
chr2R	12514655	12515355	Gaf_Gaf_4_i9_EKDL210009962-1a_HVCLLDSX2_L3_1_s_dedup.bam_peak_2068	233	.	425638	249576	233701	194	2
chr2R	12528790	12529508	Gaf_Gaf_4_i9_EKDL210009962-1a_HVCLLDSX2_L3_1_s_dedup.bam_peak_2069	242	.	416839	258549	242579	109	2
chr2R	12533243	12534308	Gaf_Gaf_4_i9_EKDL210009962-1a_HVCLLDSX2_L3_1_s_dedup.bam_peak_2070	376	.	452551	393922	376756	735	3
chr2R	12565759	12566888	Gaf_Gaf_4_i9_EKDL210009962-1a_HVCLLDSX2_L3_1_s_dedup.bam_peak_2071	764	.	746466	783563	76411	622	3
chr2R	12586251	12590536	Gaf_Gaf_4_i9_EKDL210009962-1a_HVCLLDSX2_L3_1_s_dedup.bam_peak_2073	12076	.	39974	1212.84	1207.69	1063	4
chr2R	12590910	12594108	Gaf_Gaf_4_i9_EKDL210009962-1a_HVCLLDSX2_L3_1_s_dedup.bam_peak_2074	1411	.	100152	143346	141142	662	4
chr2R	12612239	12613444	Gaf_Gaf_4_i9_EKDL210009962-1a_HVCLLDSX2_L3_1_s_dedup.bam_peak_2075	872	.	750987	892158	872209	343	3
chr2R	12635603	12636865	Gaf_Gaf_4_i9_EKDL210009962-1a_HVCLLDSX2_L3_1_s_dedup.bam_peak_2076	385	.	528099	403026	385792	350	3
chr2R	12652339	12652783	Gaf_Gaf_4_i9_EKDL210009962-1a_HVCLLDSX2_L3_1_s_dedup.bam_peak_2077	206	.	35942	22242	206857	336	2
chr2R	12669959	12670570	Gaf_Gaf_4_i9_EKDL210009962-1a_HVCLLDSX2_L3_1_s_dedup.bam_peak_2078	114	.	298883	128366	11419	464	1
chr2R	12679222	12680260	Gaf_Gaf_4_i9_EKDL210009962-1a_HVCLLDSX2_L3_1_s_dedup.bam_peak_2079	497	.	589514	515055	497065	408	3
chr2R	12704088	12705664	Gaf_Gaf_4_i9_EKDL210009962-1a_HVCLLDSX2_L3_1_s_dedup.bam_peak_2081	666	.	707615	685033	666075	836	3
chr2R	12716544	12717262	Gaf_Gaf_4_i9_EKDL210009962-1a_HVCLLDSX2_L3_1_s_dedup.bam_peak_2082	139	.	334459	154027	139411	357	1
chr2R	12719127	12719409	Gaf_Gaf_4_i9_EKDL210009962-1a_HVCLLDSX2_L3_1_s_dedup.bam_peak_2083	134	.	346344	149394	134855	143	1
chr2R	12742815	12743586	Gaf_Gaf_4_i9_EKDL210009962-1a_HVCLLDSX2_L3_1_s_dedup.bam_peak_2086	462	.	55994	480277	462506	287	3
chr2R	12755491	12756686	Gaf_Gaf_4_i9_EKDL210009962-1a_HVCLLDSX2_L3_1_s_dedup.bam_peak_2087	303	.	417309	32.02	303632	517	2
chr2R	12767645	12768246	Gaf_Gaf_4_i9_EKDL210009962-1a_HVCLLDSX2_L3_1_s_dedup.bam_peak_2088	194	.	385009	209664	194263	205	2
chr2R	12775986	12778719	Gaf_Gaf_4_i9_EKDL210009962-1a_HVCLLDSX2_L3_1_s_dedup.bam_peak_2089	3506	.	205848	353459	350656	1169	4
chr2R	12779745	12781162	Gaf_Gaf_4_i9_EKDL210009962-1a_HVCLLDSX2_L3_1_s_dedup.bam_peak_2090	1788	.	120435	181215	178887	518	4
chr2R	12785310	12787257	Gaf_Gaf_4_i9_EKDL210009962-1a_HVCLLDSX2_L3_1_s_dedup.bam_peak_2091	1252	.	978928	127398	125252	1356	4
chr2R	12787884	12788635	Gaf_Gaf_4_i9_EKDL210009962-1a_HVCLLDSX2_L3_1_s_dedup.bam_peak_2092	714	.	69764	734131	714919	294	3
chr2R	12868737	12870368	Gaf_Gaf_4_i9_EKDL210009962-1a_HVCLLDSX2_L3_1_s_dedup.bam_peak_2093	461	.	628419	478895	461133	814	3
chr2R	12871820	12872953	Gaf_Gaf_4_i9_EKDL210009962-1a_HVCLLDSX2_L3_1_s_dedup.bam_peak_2094	101	.	261127	115128	101207	734	1
chr2R	12879184	12880550	Gaf_Gaf_4_i9_EKDL210009962-1a_HVCLLDSX2_L3_1_s_dedup.bam_peak_2095	140	.	324887	154678	140055	854	1
chr2R	12886733	12887182	Gaf_Gaf_4_i9_EKDL210009962-1a_HVCLLDSX2_L3_1_s_dedup.bam_peak_2096	122	.	291543	136587	12226	308	1
chr2R	12903939	12905203	Gaf_Gaf_4_i9_EKDL210009962-1a_HVCLLDSX2_L3_1_s_dedup.bam_peak_2097	2339	.	138689	236451	233961	371	4
chr2R	12915979	12917665	Gaf_Gaf_4_i9_EKDL210009962-1a_HVCLLDSX2_L3_1_s_dedup.bam_peak_2098	791	.	720517	811032	79145	1251	3
chr2R	12933707	12934050	Gaf_Gaf_4_i9_EKDL210009962-1a_HVCLLDSX2_L3_1_s_dedup.bam_peak_2099	104	.	295388	118774	104779	190	1
chr2R	12936174	12937664	Gaf_Gaf_4_i9_EKDL210009962-1a_HVCLLDSX2_L3_1_s_dedup.bam_peak_2100	554	.	662502	572848	554508	261	3
chr2R	12942545	12943151	Gaf_Gaf_4_i9_EKDL210009962-1a_HVCLLDSX2_L3_1_s_dedup.bam_peak_2101	219	.	403661	235394	219677	273	2
chr2R	12946051	12947120	Gaf_Gaf_4_i9_EKDL210009962-1a_HVCLLDSX2_L3_1_s_dedup.bam_peak_2102	766	.	731249	786031	766567	522	3
chr2R	12947640	12948298	Gaf_Gaf_4_i9_EKDL210009962-1a_HVCLLDSX2_L3_1_s_dedup.bam_peak_2103	258	.	445676	274664	258529	422	2
chr2R	12955349	12956402	Gaf_Gaf_4_i9_EKDL210009962-1a_HVCLLDSX2_L3_1_s_dedup.bam_peak_2104	866	.	694152	886532	866608	879	3
chr2R	12957295	12960547	Gaf_Gaf_4_i9_EKDL210009962-1a_HVCLLDSX2_L3_1_s_dedup.bam_peak_2105	2467	.	150168	249255	246729	1622	4
chr2R	12961179	12961685	Gaf_Gaf_4_i9_EKDL210009962-1a_HVCLLDSX2_L3_1_s_dedup.bam_peak_2106	112	.	284628	126538	112398	297	1
chr2R	12962470	12963005	Gaf_Gaf_4_i9_EKDL210009962-1a_HVCLLDSX2_L3_1_s_dedup.bam_peak_2107	123	.	285075	137377	123035	183	1
chr2R	12971728	12972388	Gaf_Gaf_4_i9_EKDL210009962-1a_HVCLLDSX2_L3_1_s_dedup.bam_peak_2108	879	.	776813	899668	879685	272	3
chr2R	12974904	12976273	Gaf_Gaf_4_i9_EKDL210009962-1a_HVCLLDSX2_L3_1_s_dedup.bam_peak_2109	706	.	699234	725987	706816	631	3
chr2R	12979123	12981689	Gaf_Gaf_4_i9_EKDL210009962-1a_HVCLLDSX2_L3_1_s_dedup.bam_peak_2110	2747	.	126121	277351	274748	1747	4
chr2R	12984237	12986293	Gaf_Gaf_4_i9_EKDL210009962-1a_HVCLLDSX2_L3_1_s_dedup.bam_peak_2111	1737	.	999697	176.09	173779	652	4
chr2R	12986830	12987465	Gaf_Gaf_4_i9_EKDL210009962-1a_HVCLLDSX2_L3_1_s_dedup.bam_peak_2112	244	.	39988	260731	244738	426	2
chr2R	12990498	12992321	Gaf_Gaf_4_i9_EKDL210009962-1a_HVCLLDSX2_L3_1_s_dedup.bam_peak_2114	1608	.	905068	163126	160857	516	4
chr2R	12995709	12997611	Gaf_Gaf_4_i9_EKDL210009962-1a_HVCLLDSX2_L3_1_s_dedup.bam_peak_2115	4296	.	177898	432664	429668	725	4
chr2R	13002658	13004381	Gaf_Gaf_4_i9_EKDL210009962-1a_HVCLLDSX2_L3_1_s_dedup.bam_peak_2116	302	.	468248	318764	302211	540	2
chr2R	13011246	13011997	Gaf_Gaf_4_i9_EKDL210009962-1a_HVCLLDSX2_L3_1_s_dedup.bam_peak_2119	629	.	638119	647783	629028	286	3
chr2R	13012527	13013497	Gaf_Gaf_4_i9_EKDL210009962-1a_HVCLLDSX2_L3_1_s_dedup.bam_peak_2120	330	.	425004	347539	330739	269	2
chr2R	13015310	13016204	Gaf_Gaf_4_i9_EKDL210009962-1a_HVCLLDSX2_L3_1_s_dedup.bam_peak_2121	971	.	740429	991439	971064	552	3
chr2R	13018967	13019709	Gaf_Gaf_4_i9_EKDL210009962-1a_HVCLLDSX2_L3_1_s_dedup.bam_peak_2122	242	.	385719	25811	242144	416	2
chr2R	13022732	13024324	Gaf_Gaf_4_i9_EKDL210009962-1a_HVCLLDSX2_L3_1_s_dedup.bam_peak_2123	970	.	874734	991021	970648	814	3
chr2R	13030977	13031385	Gaf_Gaf_4_i9_EKDL210009962-1a_HVCLLDSX2_L3_1_s_dedup.bam_peak_2125	114	.	299322	128635	114456	273	1
chr2R	13031888	13033010	Gaf_Gaf_4_i9_EKDL210009962-1a_HVCLLDSX2_L3_1_s_dedup.bam_peak_2126	316	.	448235	33317	31649	358	2
chr2R	13034804	13035990	Gaf_Gaf_4_i9_EKDL210009962-1a_HVCLLDSX2_L3_1_s_dedup.bam_peak_2127	6275	.	252289	630995	627503	498	4
chr2R	13038213	13039705	Gaf_Gaf_4_i9_EKDL210009962-1a_HVCLLDSX2_L3_1_s_dedup.bam_peak_2128	1353	.	101146	137.51	135326	561	4
chr2R	13041623	13043003	Gaf_Gaf_4_i9_EKDL210009962-1a_HVCLLDSX2_L3_1_s_dedup.bam_peak_2129	1314	.	102389	133645	131475	314	4
chr2R	13132675	13133035	Gaf_Gaf_4_i9_EKDL210009962-1a_HVCLLDSX2_L3_1_s_dedup.bam_peak_2130	156	.	279819	17097	156098	183	1
chr2R	13157980	13159019	Gaf_Gaf_4_i9_EKDL210009962-1a_HVCLLDSX2_L3_1_s_dedup.bam_peak_2132	641	.	693961	660483	641661	477	3
chr2R	13171397	13171835	Gaf_Gaf_4_i9_EKDL210009962-1a_HVCLLDSX2_L3_1_s_dedup.bam_peak_2133	291	.	366267	307596	291143	162	2
chr2R	13189207	13190494	Gaf_Gaf_4_i9_EKDL210009962-1a_HVCLLDSX2_L3_1_s_dedup.bam_peak_2134	314	.	502951	331473	314806	1001	2
chr2R	13191149	13192612	Gaf_Gaf_4_i9_EKDL210009962-1a_HVCLLDSX2_L3_1_s_dedup.bam_peak_2135	1063	.	928109	108441	106366	609	3
[truncated: 4,722 more rows]

## Sheet: D.Wing Disc GAF peaks
Table S1 | Highly confident GAF peaks in wing discs (MACS3 score of >100 and a fold-change of >2).
[truncated: 4,273 more rows]

[truncated: 6 more sheets: E.Hi-C, F.Micro-C, G.mC_Embryo_WT_called_loops, H.mC_ED_Control_called_loops, I.mC_WD_WT_called_loops, J.Loops_overlapping_GAF]
